# Supplementary material for: Non-oxidized bare copper nanoparticles with surface excess electrons in air
Source: Nat Nanotechnol. 2022 Feb 10;17(3):285–91. doi: 10.1038/s41565-021-01070-4 (PMC8930766; doi:10.1038/s41565-021-01070-4)
Supplement: Source Data Fig. 1 — Source data of EELS for our Cu NPs and reference materials (Fig. 1e), source data for conventional Cu NPs (Fig. 1h), source data of XPS of the samples and the fitted peaks (Fig. 1i) and histogram of work function measured by KPFM and STS (Fig. 1j). [file 41565_2021_1070_MOESM2_ESM.xlsx]

## Sheet: Fig. 1e
	X1	Y1	X2	Y2	X3	Y3	X4	Y4	X5	Y5	X6	Y6	X7	Y7	X8	Y8
	921	74991.2	921	62902	921	49943	921	40629.4	921	27538.5	905	0	902.9	0	918.1	0
	921.25	74976.1	921.25	63090.4	921.25	50004	921.25	40656.1	921.25	27437.1	905.1	0	903	0	918.2	0
	921.5	74890.2	921.5	63272.7	921.5	50172.1	921.5	40699.6	921.5	27286.1	905.2	0	903.1	0	918.3	0
	921.75	74812.4	921.75	63406.6	921.75	50410.9	921.75	40782.9	921.75	27120.5	905.3	0	903.2	0	918.4	0
	922	74803.5	922	63496	922	50646.7	922	40913.9	922	26958.6	905.4	0	903.3	0	918.5	0
	922.25	74876.1	922.25	63576.5	922.25	50788.9	922.25	41074.9	922.25	26809.7	905.5	0	903.4	0	918.6	0
	922.5	74992.4	922.5	63682	922.5	50764.3	922.5	41226.5	922.5	26688.6	905.6	0	903.5	0	918.7	0
	922.75	75087.7	922.75	63813.2	922.75	50551	922.75	41326.5	922.75	26619.9	905.7	0	903.6	0	918.8	-44.627
	923	75104.1	923	63929.9	923	50198.9	923	41351.5	923	26625.7	905.8	0	903.7	0	918.9	-10.7085
	923.25	75016.5	923.25	63972.3	923.25	49818.8	923.25	41307.5	923.25	26705.9	905.9	0	903.8	0	919	-39.7905
	923.5	74842.2	923.5	63898.1	923.5	49540.6	923.5	41222.5	923.5	26829.1	906	0	903.9	0	919.1	15.1279
	923.75	74633	923.75	63712.6	923.75	49455.2	923.75	41124.5	923.75	26942.2	906.1	0	904	0	919.2	-3.9541
	924	74456.8	924	63472.2	924	49568.8	924	41020.8	924	26995.3	906.2	0	904.1	0	919.3	38.9634
	924.25	74375	924.25	63258.9	924.25	49799.4	924.25	40894.1	924.25	26965.5	906.3	0	904.2	0	919.4	4.88135
	924.5	74421.1	924.5	63137.2	924.5	50020.8	924.5	40722.9	924.5	26866.2	906.4	0	904.3	0	919.5	9.79883
	924.75	74586	924.75	63121	924.75	50133.3	924.75	40511.2	924.75	26740.2	906.5	0	904.4	0	919.6	8.71631
	925	74819.1	925	63167.6	925	50120.4	925	40306.9	925	26641.8	906.6	0	904.5	0	919.7	25.6333
	925.25	75046.6	925.25	63205.2	925.25	50056	925.25	40189.2	925.25	26618.5	906.7	0	904.6	0	919.8	-16.4497
	925.5	75204.2	925.5	63177.8	925.5	50056.2	925.5	40228.9	925.5	26696.1	906.8	0	904.7	0	919.9	-14.5327
	925.75	75265.8	925.75	63081.9	925.75	50202.5	925.75	40444.7	925.75	26869.6	906.9	0	904.8	0	920	6.38428
	926	75252.7	926	62973.5	926	50486.5	926	40786	926	27100.6	907	0	904.9	0	920.1	-6.69922
	926.25	75214	926.25	62939.8	926.25	50807	926.25	41155.6	926.25	27327.4	907.1	0	905	0	920.2	12.2173
	926.5	75190.6	926.5	63052.1	926.5	51024.4	926.5	41461.1	926.5	27485.5	907.2	0	905.1	0	920.3	-11.8662
	926.75	75185.9	926.75	63324.8	926.75	51034.9	926.75	41660.2	926.75	27535.7	907.3	0	905.2	0	920.4	13.0503
	927	75165.3	927	63703.2	927	50823.5	927	41772.1	927	27483.1	907.4	0	905.3	0	920.5	18.9663
	927.25	75086.6	927.25	64087.4	927.25	50466.3	927.25	41849	927.25	27375.5	907.5	0	905.4	0	920.6	-8.11768
	927.5	74939.7	927.5	64378.2	927.5	50087.4	927.5	41930.4	927.5	27281.3	907.6	0	905.5	0	920.7	-15.2021
	927.75	74767.2	927.75	64521.2	927.75	49802.1	927.75	42013.2	927.75	27258.2	907.7	0	905.6	0	920.8	-13.2861
	928	74649.1	928	64526.5	928	49675.4	928	42057.6	928	27332.3	907.8	0	905.7	0	920.9	-1.37061
	928.25	74659.9	928.25	64455.7	928.25	49713.7	928.25	42021.6	928.25	27496.9	907.9	0	905.8	0	921	10.5449
	928.5	74826.8	928.5	64385	928.5	49880.9	928.5	41898.9	928.5	27727	908	0	905.9	0	921.1	-2.54004
	928.75	75118.1	928.75	64365.6	928.75	50125	928.75	41731.5	928.75	27996.8	908.1	0	906	0	921.2	11.375
	929	75468.2	929	64404.5	929	50400.6	929	41594.1	929	28289.3	908.2	0	906.1	0	921.3	0.29004
	929.25	75822.3	929.25	64474.7	929.25	50684.6	929.25	41561.1	929.25	28597.5	908.3	0	906.2	0	921.4	-11.7949
	929.5	76170.7	929.5	64549.8	929.5	50984.2	929.5	41679.7	929.5	28924.7	908.4	0	906.3	0	921.5	9.11963
	929.75	76552.3	929.75	64641.6	929.75	51336.5	929.75	41962	929.75	29290.3	908.5	0	906.4	0	921.6	-1.96582
	930	77030.9	930	64815.9	930	51797.7	930	42393.5	930	29736	908.6	0	906.5	0	921.7	13.9487
	930.25	77663.8	930.25	65174.8	930.25	52421.2	930.25	42948.8	930.25	30326.1	908.7	0	906.6	0	921.8	-5.13721
	930.5	78485.6	930.5	65811.6	930.5	53235.9	930.5	43606.7	930.5	31135.8	908.8	0	906.7	0	921.9	18.7773
	930.75	79511.9	930.75	66764.6	930.75	54238.5	930.75	44361.8	930.75	32232.4	908.9	0	906.8	0	922	-13.3091
	931	80751.6	931	67996.8	931	55403.5	931	45234.5	931	33658.4	909	0	906.9	0	922.1	4.60498
	931.25	82209.3	931.25	69414.9	931.25	56705	931.25	46271.6	931.25	35422.6	909.1	0	907	0	922.2	-5.48145
	931.5	83870.7	931.5	70915.6	931.5	58128.1	931.5	47528.3	931.5	37494.8	909.2	0	907.1	0	922.3	-7.56787
	931.75	85680.5	931.75	72428.3	931.75	59659.4	931.75	49030.4	931.75	39795.7	909.3	0	907.2	0	922.4	23.3457
	932	87532.3	932	73925.7	932	61260.3	932	50729.6	932	42186.6	909.4	0	907.3	0	922.5	-18.7412
	932.25	89286.2	932.25	75396.7	932.25	62846.6	932.25	52481.4	932.25	44471.3	909.5	0	907.4	0	922.6	5.17236
	932.5	90809	932.5	76803.4	932.5	64298.6	932.5	54071.9	932.5	46429.2	909.6	0	907.5	0	922.7	-2.91504
	932.75	92018	932.75	78058.4	932.75	65500.7	932.75	55290.5	932.75	47878.7	909.7	0	907.6	0	922.8	9.99805
	933	92903	933	79045.7	933	66390	933	56017.1	933	48743.4	909.8	0	907.7	0	922.9	7.91065
	933.25	93513.5	933.25	79677.3	933.25	66978.3	933.25	56273.3	933.25	49081.3	909.9	0	907.8	0	923	33.8232
	933.5	93921	933.5	79948.4	933.5	67331.7	933.5	56204.9	933.5	49050.3	910	0	907.9	0	923.1	-10.2642
	933.75	94176.1	933.75	79953.3	933.75	67521.2	933.75	56003.7	933.75	48825.7	910.1	0	908	0	923.2	23.648
	934	94287.9	934	79844	934	67580.5	934	55812.1	934	48519.8	910.2	0	908.1	0	923.3	19.5605
	934.25	94235.3	934.25	79758.1	934.25	67501.9	934.25	55668.9	934.25	48156.2	910.3	0	908.2	0	923.4	-13.5278
	934.5	94001.9	934.5	79757.3	934.5	67269.9	934.5	55522.7	934.5	47712.8	910.4	0	908.3	0	923.5	5.38428
	934.75	93612.9	934.75	79817	934.75	66906.2	934.75	55299.7	934.75	47200.4	910.5	0	908.4	0	923.6	-35.7041
	935	93150.7	935	79866.6	935	66487.9	935	54978.4	935	46712	910.6	0	908.5	0	923.7	40.2075
	935.25	92737.4	935.25	79853.3	935.25	66123.5	935.25	54623.1	935.25	46401.4	910.7	0	908.6	0	923.8	-7.88086
	935.5	92492.7	935.5	79782.8	935.5	65903.2	935.5	54358.5	935.5	46400.2	910.8	0	908.7	0	923.9	0.03027
	935.75	92487.7	935.75	79713.9	935.75	65859.3	935.75	54305.3	935.75	46731	910.9	0	908.8	0	924	0.94141
	936	92719.6	936	79717.1	936	65961.7	936	54517.5	936	47278.6	911	0	908.9	0	924.1	-26.1475
	936.25	93120.6	936.25	79829.2	936.25	66149.2	936.25	54955.8	936.25	47842.5	911.1	0	909	0	924.2	1.76367
	936.5	93594.9	936.5	80036.9	936.5	66369.9	936.5	55506.2	936.5	48237.4	911.2	0	909.1	0	924.3	-7.32568
	936.75	94061	936.75	80297	936.75	66601.8	936.75	56029	936.75	48377.9	911.3	0	909.2	0	924.4	-39.415
	937	94477.9	937	80571.6	937	66844	937	56408.5	937	48298.3	911.4	0	909.3	0	924.5	-1.5044
	937.25	94838.9	937.25	80850	937.25	67092.5	937.25	56585.6	937.25	48105.3	911.5	0	909.4	0	924.6	-13.5942
	937.5	95143.9	937.5	81140.1	937.5	67324.2	937.5	56563.6	937.5	47904.7	911.6	0	909.5	0	924.7	14.3159
	937.75	95371.4	937.75	81438.1	937.75	67503.4	937.75	56395.1	937.75	47751.3	911.7	0	909.6	0	924.8	34.2261
	938	95473.2	938	81703.3	938	67604.9	938	56158.4	938	47645.4	911.8	0	909.7	0	924.9	31.1357
	938.25	95399.6	938.25	81862.1	938.25	67633	938.25	55933.7	938.25	47565.5	911.9	0	909.8	0	925	33.0459
	938.5	95140.4	938.5	81844.4	938.5	67621	938.5	55783.4	938.5	47499.8	912	0	909.9	0	925.1	37.9556
	938.75	94752.6	938.75	81631.3	938.75	67608.8	938.75	55739.7	938.75	47455.8	912.1	0	910	0	925.2	53.8648
	939	94353.5	939	81282.5	939	67615.7	939	55802.2	939	47446.8	912.2	13.5569	910.1	0	925.3	51.7744
	939.25	94075.5	939.25	80923	939.25	67625.4	939.25	55942.9	939.25	47475.7	912.3	-2.34058	910.2	0	925.4	56.6836
	939.5	94004.3	939.5	80690.8	939.5	67596.3	939.5	56118.3	939.5	47535	912.4	-18.2395	910.3	0	925.5	60.5923
	939.75	94134.1	939.75	80672.3	939.75	67490.4	939.75	56283	939.75	47623.3	912.5	6.85962	910.4	0	925.6	66.5015
	940	94366.2	940	80860.3	940	67305.2	940	56401	940	47760.9	912.6	-7.04273	910.5	0	925.7	91.4102
	940.25	94554.1	940.25	81157.9	940.25	67088.5	940.25	56453.5	940.25	47986.7	912.7	21.053	910.6	0	925.8	88.3188
	940.5	94573.1	940.5	81428.2	940.5	66925	940.5	56442.2	940.5	48332.7	912.8	6.14697	910.7	0	925.9	119.228
	940.75	94379.5	940.75	81562.3	940.75	66896.1	940.75	56387.2	940.75	48791.2	912.9	-1.7605	910.8	0	926	91.1357
	941	94030.9	941	81530.6	941	67031.6	941	56320.4	941	49298.2	913	-11.6699	910.9	0	926.1	88.0439
	941.25	93657.6	941.25	81389	941.25	67278.7	941.25	56275.5	941.25	49745.9	913.1	1.41895	911	0	926.2	91.9522
	941.5	93401.1	941.5	81238.8	941.5	67512.3	941.5	56276.2	941.5	50022.8	913.2	-13.4937	911.1	0	926.3	102.86
	941.75	93349.8	941.75	81164.1	941.75	67589.3	941.75	56328.1	941.75	50059.5	913.3	-4.4082	911.2	0	926.4	104.768
	942	93500.9	942	81185.5	942	67424.8	942	56416.8	942	49858.3	913.4	-0.32446	911.3	0	926.5	144.675
	942.25	93766.1	942.25	81254.8	942.25	67048.7	942.25	56512.7	942.25	49492.1	913.5	0.75781	911.4	0	926.6	162.583
	942.5	94014.4	942.5	81292.9	942.5	66603.8	942.5	56579.6	942.5	49074.8	913.6	-16.1619	911.5	0	926.7	173.49
	942.75	94131.1	942.75	81243	942.75	66277.7	942.75	56585.1	942.75	48715.6	913.7	16.9168	911.6	0	926.8	195.398
	943	94064.9	943	81104.5	943	66200.3	943	56507.9	943	48477.6	913.8	14.9939	911.7	0	926.9	243.305
	943.25	93843	943.25	80925.5	943.25	66368	943.25	56345.5	943.25	48354.2	913.9	1.06909	911.8	0	927	227.212
	943.5	93549.7	943.5	80761.7	943.5	66641.2	943.5	56118	943.5	48273.1	914	16.1428	911.9	0	927.1	263.119
	943.75	93283.3	943.75	80632.5	943.75	66823.6	943.75	55868.5	943.75	48126.3	914.1	12.2146	912	0	927.2	240.025
	944	93112.2	944	80505.1	944	66776.8	944	55655	944	47816.8	914.2	11.2849	912.1	0	927.3	303.932
	944.25	93053.1	944.25	80320.1	944.25	66501.3	944.25	55532.1	944.25	47306	914.3	-0.64648	912.2	0	927.4	292.838
	944.5	93076.2	944.5	80039.8	944.5	66133.7	944.5	55528.5	944.5	46643.1	914.4	5.42017	912.3	0	927.5	342.744
	944.75	93132.4	944.75	79686.2	944.75	65863.8	944.75	55629.4	944.75	45959.7	914.5	17.4854	912.4	0	927.6	361.65
	945	93184.6	945	79342.2	945	65823.4	945	55776.4	945	45428	914.6	-38.4512	912.5	0	927.7	394.557
	945.25	93224.6	945.25	79112.6	945.25	66014.4	945.25	55887.7	945.25	45193.5	914.7	-11.3894	912.6	0	927.8	414.462
	945.5	93268.5	945.5	79069.6	945.5	66316.8	945.5	55891.2	945.5	45310	914.8	-1.32935	912.7	0	927.9	438.368
	945.75	93334.5	945.75	79215.6	945.75	66563.9	945.75	55755	945.75	45709.2	914.9	-13.271	912.8	0	928	461.273
	946	93416.8	946	79483.7	946	66635.8	946	55500.1	946	46222.5	915	-10.2144	912.9	0	928.1	548.179
	946.25	93474.2	946.25	79773.7	946.25	66517	946.25	55189	946.25	46651.2	915.1	-1.15918	913	0	928.2	598.084
	946.5	93441.8	946.5	79998.6	946.5	66292.6	946.5	54898.5	946.5	46853.2	915.2	12.894	913.1	0	928.3	591.989
	946.75	93264.7	946.75	80116.8	946.75	66097	946.75	54691.1	946.75	46804.3	915.3	-5.0542	913.2	0	928.4	661.894
	947	92935.2	947	80134.8	947	66047.1	947	54598.3	947	46601.9	915.4	-0.00415	913.3	0	928.5	712.799
	947.25	92513.9	947.25	80086.8	947.25	66194.4	947.25	54619.4	947.25	46409.4	915.5	2.04419	913.4	0	928.6	754.704
	947.5	92116.2	947.5	80008.7	947.5	66510.5	947.5	54731.4	947.5	46370	915.6	-3.90918	913.5	0	928.7	798.608
	947.75	91867.2	947.75	79921.7	947.75	66901.4	947.75	54900.1	947.75	46535.3	915.7	-22.8643	913.6	0	928.8	875.513
	948	91843	948	79833.1	948	67243.6	948	55088.6	948	46843.6	915.8	12.179	913.7	0	928.9	922.417
	948.25	92032.1	948.25	79745.3	948.25	67427.6	948.25	55263.3	948.25	47157.6	915.9	-5.7793	913.8	0	929	942.321
	948.5	92339.4	948.5	79663.5	948.5	67399.5	948.5	55401	948.5	47337	916	-13.7395	913.9	0	929.1	1054.22
	948.75	92634.8	948.75	79594.8	948.75	67184	948.75	55499.8	948.75	47308.8	916.1	0.29883	914	0	929.2	1108.13
	949	92821.8	949	79542	949	66878.4	949	55586.8	949	47101.7	916.2	16.3355	914.1	0	929.3	1222.03
	949.25	92886.1	949.25	79502	949.25	66613.4	949.25	55714.7	949.25	46835	916.3	-13.6294	914.2	0	929.4	1270.94
	949.5	92898.1	949.5	79472.5	949.5	66497.7	949.5	55943.2	949.5	46670	916.4	0.40381	914.3	0	929.5	1328.84
	949.75	92968.5	949.75	79467.3	949.75	66575.4	949.75	56308.8	949.75	46750.4	916.5	-9.56445	914.4	0	929.6	1493.74
	950	93185.7	950	79526.9	950	66821	950	56800.4	950	47153.9	916.6	-8.53442	914.5	0	929.7	1602.65
	950.25	93574.3	950.25	79713.5	950.25	67174.3	950.25	57354	950.25	47872.9	916.7	13.4939	914.6	0	929.8	1743.55
	950.5	94097.5	950.5	80086.8	950.5	67590.1	950.5	57876.6	950.5	48826.3	916.8	1.52051	914.7	0	929.9	1910.45
	950.75	94695.3	950.75	80671.7	950.75	68068.8	950.75	58287.6	950.75	49896.1	916.9	22.5456	914.8	0	930	2039.36
	951	95329.4	951	81436.2	951	68644.2	951	58557.8	951	50971.6	917	3.56885	914.9	0	930.1	2233.26
	951.25	96002.3	951.25	82295.3	951.25	69340.3	951.25	58724.3	951.25	51982.4	917.1	6.59058	915	0	930.2	2407.16
	951.5	96741	951.5	83142.7	951.5	70130.5	951.5	58872.2	951.5	52905.2	917.2	-10.3892	915.1	0	930.3	2627.06
	951.75	97559.5	951.75	83892.5	951.75	70932	951.75	59093.3	951.75	53745.8	917.3	-8.37085	915.2	0	930.4	2875.96
	952	98431.9	952	84510.4	952	71644.8	952	59444.7	952	54509.9	917.4	-2.354	915.3	0	930.5	3196.87
	952.25	99293.5	952.25	85016	952.25	72208.3	952.25	59929.1	952.25	55185.9	917.5	-9.33887	915.4	0	930.6	3455.77
	952.5	100071	952.5	85459.3	952.5	72635.2	952.5	60502.9	952.5	55751.2	917.6	26.6746	915.5	0	930.7	3792.67
	952.75	100717	952.75	85887	952.75	72998.6	952.75	61104	952.75	56197.4	917.7	15.6865	915.6	0	930.8	4175.57
	953	101231	953	86319.3	953	73377.4	953	61678.8	953	56550.1	917.8	9.69678	915.7	0	930.9	4523.47
	953.25	101653	953.25	86747.5	953.25	73800.2	953.25	62194.4	953.25	56865.5	917.9	21.7053	915.8	0	931	4921.38
	953.5	102031	953.5	87146.7	953.5	74222.7	953.5	62634.2	953.5	57198.8	918	-9.28784	915.9	0	931.1	5275.27
	953.75	102393	953.75	87491.5	953.75	74556.8	953.75	62988	953.75	57569.1	918.1	0.71753	916	0	931.2	5691.18
	954	102731	954	87763.9	954	74729.3	954	63246.8	954	57946.2	918.2	1.72119	916.1	0	931.3	6096.08
	954.25	103005	954.25	87953.7	954.25	74732.9	954.25	63408.3	954.25	58275.1	918.3	-4.27661	916.2	0	931.4	6508.98
	954.5	103163	954.5	88058.7	954.5	74635.5	954.5	63483.4	954.5	58519.9	918.4	7.72363	916.3	0	931.5	6897.88
	954.75	103173	954.75	88088.7	954.75	74544.6	954.75	63498.2	954.75	58692.6	918.5	-6.27759	916.4	18.5781	931.6	7267.78
	955	103041	955	88070.7	955	74550.1	955	63482.9	955	58841.5	918.6	12.7197	916.5	-18.8972	931.7	7585.68
	955.25	102822	955.25	88045.2	955.25	74680.2	955.25	63458.1	955.25	59004.9	918.7	-19.2849	916.6	-16.3728	931.8	7922.58
	955.5	102599	955.5	88048.4	955.5	74894.4	955.5	63425.8	955.5	59165.8	918.8	-10.291	916.7	-2.84839	931.9	8219.48
	955.75	102455	955.75	88089.8	955.75	75112.7	955.75	63374	955.75	59248.7	918.9	-16.2986	916.8	14.676	932	8453.38
	956	102436	956	88142	956	75260.2	956	63289.1	956	59167.3	919	13.6921	916.9	-13.7998	932.1	8655.28
	956.25	102536	956.25	88156.2	956.25	75300.7	956.25	63168.2	956.25	58893.5	919.1	-22.3189	917	4.72412	932.2	8766.18
	956.5	102702	956.5	88100	956.5	75245.3	956.5	63020.7	956.5	58495.6	919.2	-36.3315	917.1	8.24805	932.3	8818.08
	956.75	102875	956.75	87993.1	956.75	75138.3	956.75	62862.1	956.75	58113.2	919.3	-20.3457	917.2	-23.2283	932.4	8749.98
	957	103023	957	87914.6	957	75033	957	62707.8	957	57882.2	919.4	-11.3616	917.3	-18.7046	932.5	8797.88
	957.25	103154	957.25	87968	957.25	74971.2	957.25	62573.1	957.25	57859.8	919.5	-6.37891	917.4	31.8189	932.6	8753.78
	957.5	103304	957.5	88219.9	957.5	74974.6	957.5	62480	957.5	58002.5	919.6	-10.3979	917.5	15.3423	932.7	8599.68
	957.75	103491	957.75	88650.3	957.75	75044.7	957.75	62458.9	957.75	58210.4	919.7	9.58154	917.6	11.8655	932.8	8422.57
	958	103693	958	89146.1	958	75167.9	958	62538.6	958	58403.3	919.8	16.5591	917.7	4.38867	932.9	8211.47
	958.25	103847	958.25	89550	958.25	75321.9	958.25	62725.8	958.25	58571.7	919.9	0.5354	917.8	17.9116	933	7938.37
	958.5	103886	958.5	89738.2	958.5	75482.3	958.5	62989.2	958.5	58766	920	5.50977	917.9	27.4346	933.1	7659.27
	958.75	103788	958.75	89686.1	958.75	75630.1	958.75	63264.1	958.75	59036.2	920.1	5.48291	918	9.95728	933.2	7297.17
	959	103595	959	89483.5	959	75758.8	959	63481.8	959	59373.4	920.2	9.4541	918.1	20.48	933.3	6928.06
	959.25	103409	959.25	89292.5	959.25	75876.9	959.25	63609	959.25	59700.8	920.3	-8.57617	918.2	-6.99756	933.4	6536.96
	959.5	103335	959.5	89269.2	959.5	76004	959.5	63671.7	959.5	59925.6	920.4	-2.60815	918.3	23.5247	933.5	6223.86
	959.75	103444	959.75	89491.1	959.75	76163.3	959.75	63744.3	959.75	60010.5	920.5	-8.6416	918.4	-15.9531	933.6	5829.76
	960	103740	960	89924.2	960	76374.6	960	63908.7	960	60012	920.6	-16.6765	918.5	17.5691	933.7	5521.66
	960.25	104172	960.25	90443.2	960.25	76650.2	960.25	64207.3	960.25	60053.1	920.7	15.2866	918.6	-39.9089	933.8	5184.55
	960.5	104667	960.5	90892.4	960.5	76994.7	960.5	64617.9	960.5	60248	920.8	-18.7515	918.7	-18.387	933.9	4833.45
	960.75	105157	960.75	91156.2	960.75	77402.5	960.75	65067.7	960.75	60632.4	920.9	-2.7915	918.8	-38.8652	934	4537.35
	961	105603	961	91209.6	961	77850.5	961	65472.6	961	61146.2	921	-3.83276	918.9	-18.3438	934.1	4277.24
	961.25	105999	961.25	91126.9	961.25	78290.8	961.25	65777.5	961.25	61675.8	921.1	-2.87598	919	-6.82227	934.2	4059.14
											921.2	10.0796	919.1	11.699	934.3	3841.04
											921.3	-1.9668	919.2	0.22021	934.4	3656.93
											921.4	2.98535	919.3	10.7415	934.5	3471.83
											921.5	-0.06396	919.4	-30.7375	934.6	3277.73
											921.6	-10.115	919.5	5.7832	934.7	3162.62
											921.7	-3.16748	919.6	3.30396	934.8	3023.52
											921.8	-7.22168	919.7	-15.1755	934.9	2877.42
											921.9	-0.27734	919.8	6.34497	935	2804.31
											922	-3.33447	919.9	-33.1348	935.1	2644.21
											922.1	-4.39356	920	10.3855	935.2	2593.1
											922.2	-7.45386	920.1	-1.09448	935.3	2502
											922.3	-12.5159	920.2	-8.57446	935.4	2389.89
											922.4	7.42041	920.3	19.9453	935.5	2333.79
											922.5	4.35547	920.4	-24.5349	935.6	2262.68
											922.6	11.2886	920.5	2.98462	935.7	2176.58
											922.7	5.22046	920.6	-15.4959	935.8	2131.47
											922.8	13.1504	920.7	-14.9766	935.9	2039.37
											922.9	-6.9209	920.8	36.5427	936	2019.26
											923	16.0061	920.9	27.0618	936.1	1939.15
											923.1	7.93164	921	-7.41919	936.2	1875.05
											923.2	-13.1445	921.1	20.0996	936.3	1855.94
											923.3	9.77783	921.2	6.61816	936.4	1795.84
											923.4	0.69849	921.3	-16.8633	936.5	1748.73
											923.5	8.61792	921.4	19.6553	936.6	1706.62
											923.6	10.5354	921.5	10.1736	936.7	1705.52
											923.7	-7.54834	921.6	9.69165	936.8	1681.41
											923.8	4.36621	921.7	18.2097	936.9	1629.3
											923.9	25.2793	921.8	-1.27222	937	1621.19
											924	-5.80933	921.9	-3.7544	937.1	1630.09
											924.1	-0.89941	922	22.7632	937.2	1590.98
											924.2	26.009	922.1	26.2808	937.3	1534.87
											924.3	5.91577	922.2	12.7983	937.4	1531.77
											924.4	14.821	922.3	15.3157	937.5	1510.66
											924.5	5.72485	922.4	-5.16724	937.6	1476.55
											924.6	11.627	922.5	10.3498	937.7	1481.44
											924.7	24.5276	922.6	4.86694	937.8	1474.33
											924.8	12.4268	922.7	-3.61646	937.9	1436.22
											924.9	19.3245	922.8	22.9004	938	1493.12
											925	39.2205	922.9	19.417	938.1	1476.01
											925.1	34.115	923	2.93335	938.2	1453.9
											925.2	7.00806	923.1	31.4497	938.3	1469.79
											925.3	27.8994	923.2	9.96582	938.4	1423.68
											925.4	15.7893	923.3	40.4819	938.5	1417.57
											925.5	7.67773	923.4	30.9978	938.6	1441.46
											925.6	41.5647	923.5	15.5137	938.7	1423.35
											925.7	15.4499	923.6	10.0293	938.8	1468.24
											925.8	44.334	923.7	27.5449	938.9	1427.13
											925.9	35.2163	923.8	7.0603	939	1452.02
											926	43.0969	923.9	12.5757	939.1	1410.91
											926.1	25.9763	924	31.0908	939.2	1454.8
											926.2	41.854	924.1	25.606	939.3	1455.69
											926.3	50.7302	924.2	9.12085	939.4	1455.58
											926.4	30.605	924.3	10.6357	939.5	1452.47
											926.5	60.4783	924.4	23.1504	939.6	1478.36
											926.6	51.3499	924.5	39.665	939.7	1453.25
											926.7	65.2202	924.6	28.1794	939.8	1441.14
											926.8	56.0889	924.7	14.6938	939.9	1446.03
											926.9	77.9561	924.8	41.208	940	1449.91
											927	38.8215	924.9	17.7222	940.1	1416.8
											927.1	60.6858	925	21.2361	940.2	1420.69
											927.2	62.5486	925.1	20.75	940.3	1415.58
											927.3	59.4097	925.2	16.2637	940.4	1406.47
											927.4	56.2693	925.3	40.7771	940.5	1408.36
											927.5	65.1274	925.4	25.2905	940.6	1351.24
											927.6	57.9841	925.5	37.804	940.7	1361.13
											927.7	91.8394	925.6	25.3171	940.8	1346.02
											927.8	96.6929	925.7	19.8303	940.9	1365.91
											927.9	97.5452	925.8	6.34326	941	1365.79
											928	104.396	925.9	14.8562	941.1	1311.68
											928.1	87.2449	926	12.3689	941.2	1295.57
											928.2	112.093	926.1	42.8813	941.3	1289.45
											928.3	95.939	926.2	38.3938	941.4	1292.34
											928.4	116.784	926.3	39.9062	941.5	1262.23
											928.5	111.627	926.4	70.4185	941.6	1273.11
											928.6	120.469	926.5	70.9304	941.7	1286
											928.7	127.309	926.6	79.4426	941.8	1264.88
											928.8	135.148	926.7	80.9544	941.9	1243.77
											928.9	117.985	926.8	77.4661	942	1230.66
											929	148.821	926.9	69.9778	942.1	1209.54
											929.1	163.655	927	51.4893	942.2	1198.43
											929.2	165.488	927.1	91.0005	942.3	1204.31
											929.3	178.319	927.2	70.5117	942.4	1225.2
											929.4	194.149	927.3	106.023	942.5	1227.08
											929.5	213.978	927.4	135.534	942.6	1243.97
											929.6	237.805	927.5	79.0447	942.7	1245.85
											929.7	251.63	927.6	111.555	942.8	1241.74
											929.8	244.454	927.7	83.0662	942.9	1204.62
											929.9	256.277	927.8	110.577	943	1209.51
											930	281.098	927.9	136.087	943.1	1234.39
											930.1	304.918	928	157.597	943.2	1229.28
											930.2	323.736	928.1	168.107	943.3	1253.16
											930.3	345.553	928.2	169.617	943.4	1241.04
											930.4	369.368	928.3	174.127	943.5	1262.93
											930.5	399.181	928.4	222.637	943.6	1302.81
											930.6	432.994	928.5	216.147	943.7	1297.69
											930.7	459.805	928.6	202.656	943.8	1289.58
											930.8	510.614	928.7	224.166	943.9	1283.46
											930.9	543.422	928.8	253.675	944	1289.34
											931	594.229	928.9	287.184	944.1	1309.23
											931.1	621.034	929	273.693	944.2	1302.11
											931.2	694.837	929.1	285.202	944.3	1287.99
											931.3	731.639	929.2	342.711	944.4	1341.87
											931.4	786.44	929.3	381.219	944.5	1350.76
											931.5	869.24	929.4	394.728	944.6	1326.64
											931.6	956.037	929.5	424.236	944.7	1327.52
											931.7	1029.83	929.6	454.745	944.8	1346.4
											931.8	1128.63	929.7	492.253	944.9	1381.28
											931.9	1202.42	929.8	557.761	945	1420.16
											932	1320.21	929.9	599.269	945.1	1430.05
											932.1	1389.01	930	642.777	945.2	1435.93
											932.2	1489.79	930.1	659.284	945.3	1453.81
											932.3	1575.58	930.2	777.792	945.4	1494.69
											932.4	1667.37	930.3	848.299	945.5	1547.57
											932.5	1752.15	930.4	865.807	945.6	1509.45
											932.6	1815.94	930.5	914.314	945.7	1523.33
											932.7	1873.72	930.6	974.821	945.8	1497.21
											932.8	1949.5	930.7	1053.33	945.9	1543.09
											932.9	1994.28	930.8	1110.84	946	1547.97
											933	2022.06	930.9	1200.34	946.1	1542.85
											933.1	2050.83	931	1302.85	946.2	1590.73
											933.2	2093.61	931.1	1387.35	946.3	1588.61
											933.3	2095.38	931.2	1497.86	946.4	1596.49
											933.4	2090.15	931.3	1573.37	946.5	1573.37
											933.5	2112.92	931.4	1721.87	946.6	1621.25
											933.6	2106.69	931.5	1892.38	946.7	1623.13
											933.7	2129.46	931.6	1968.88	946.8	1644.01
											933.8	2126.23	931.7	2162.39	946.9	1682.89
											933.9	2130.99	931.8	2311.9	947	1693.77
											934	2083.76	931.9	2459.4	947.1	1679.64
											934.1	2098.52	932	2658.91	947.2	1734.52
											934.2	2079.28	932.1	2871.41	947.3	1764.4
											934.3	2078.04	932.2	3037.92	947.4	1764.28
											934.4	2066.8	932.3	3193.42	947.5	1762.16
											934.5	2039.55	932.4	3397.93	947.6	1820.03
											934.6	2053.31	932.5	3533.43	947.7	1804.91
											934.7	2028.06	932.6	3746.94	947.8	1865.79
											934.8	2031.81	932.7	3873.44	947.9	1861.67
											934.9	2003.56	932.8	4062.95	948	1889.54
											935	2019.31	932.9	4171.45	948.1	1918.42
											935.1	1974.06	933	4308.95	948.2	1919.3
											935.2	1973.81	933.1	4392.46	948.3	1943.17
											935.3	1953.55	933.2	4421.96	948.4	1930.05
											935.4	1971.3	933.3	4534.47	948.5	1973.93
											935.5	1977.04	933.4	4564.97	948.6	1988.81
											935.6	1988.78	933.5	4605.47	948.7	2031.68
											935.7	1980.52	933.6	4639.98	948.8	2081.56
											935.8	2006.26	933.7	4626.48	948.9	2104.43
											935.9	1996	933.8	4625.98	949	2096.31
											936	2025.73	933.9	4576.49	949.1	2120.18
											936.1	2057.47	934	4519.99	949.2	2129.06
											936.2	2071.2	934.1	4500.49	949.3	2206.94
											936.3	2073.93	934.2	4421.99	949.4	2230.81
											936.4	2115.66	934.3	4317.5	949.5	2248.69
											936.5	2117.39	934.4	4259	949.6	2277.56
											936.6	2137.12	934.5	4160.5	949.7	2297.44
											936.7	2129.84	934.6	4086.01	949.8	2353.31
											936.8	2175.57	934.7	3986.51	949.9	2389.19
											936.9	2150.29	934.8	3935.01	950	2481.06
											937	2171.01	934.9	3871.51	950.1	2516.93
											937.1	2208.73	935	3747.01	950.2	2579.81
											937.2	2195.45	935.1	3721.51	950.3	2637.68
											937.3	2185.17	935.2	3607.02	950.4	2685.56
											937.4	2185.89	935.3	3513.52	950.5	2773.43
											937.5	2174.6	935.4	3426.02	950.6	2784.3
											937.6	2176.31	935.5	3357.52	950.7	2923.18
											937.7	2186.03	935.6	3326.02	950.8	3003.05
											937.8	2191.74	935.7	3305.52	950.9	3144.92
											937.9	2183.45	935.8	3219.02	951	3244.8
											938	2171.15	935.9	3167.52	951.1	3350.67
											938.1	2150.86	936	3146.02	951.2	3473.54
											938.2	2130.57	936.1	3054.52	951.3	3570.41
											938.3	2142.27	936.2	3029.02	951.4	3722.29
											938.4	2122.97	936.3	2961.52	951.5	3827.16
											938.5	2112.67	936.4	2932.03	951.6	3970.03
											938.6	2100.37	936.5	2902.52	951.7	4080.9
											938.7	2093.07	936.6	2855.02	951.8	4209.78
											938.8	2059.77	936.7	2847.52	951.9	4293.65
											938.9	2082.47	936.8	2788.02	952	4418.52
											939	2068.16	936.9	2773.52	952.1	4505.39
											939.1	2073.85	937	2760.02	952.2	4619.26
											939.2	2087.54	937.1	2683.52	952.3	4677.13
											939.3	2091.24	937.2	2725.02	952.4	4772
											939.4	2080.92	937.3	2679.52	952.5	4776.88
											939.5	2082.61	937.4	2680.02	952.6	4833.75
											939.6	2103.3	937.5	2657.52	952.7	4858.62
											939.7	2083.98	937.6	2678.02	952.8	4867.49
											939.8	2098.67	937.7	2620.51	952.9	4848.36
											939.9	2128.35	937.8	2641.01	953	4824.23
											940	2108.03	937.9	2606.51	953.1	4738.1
											940.1	2137.71	938	2592.01	953.2	4711.97
											940.2	2153.39	938.1	2578.51	953.3	4652.84
											940.3	2161.07	938.2	2532.01	953.4	4602.71
											940.4	2138.74	938.3	2560.5	953.5	4471.58
											940.5	2173.41	938.4	2521	953.6	4393.45
											940.6	2170.09	938.5	2535.5	953.7	4316.31
											940.7	2175.76	938.6	2493	953.8	4211.18
											940.8	2182.43	938.7	2507.49	953.9	4148.05
											940.9	2188.1	938.8	2498.99	954	4083.92
											941	2186.77	938.9	2489.49	954.1	4016.79
											941.1	2212.43	939	2451.99	954.2	3914.66
											941.2	2191.1	939.1	2444.48	954.3	3901.53
											941.3	2174.76	939.2	2406.98	954.4	3789.4
											941.4	2174.43	939.3	2396.48	954.5	3755.26
											941.5	2166.09	939.4	2374.97	954.6	3674.13
											941.6	2198.75	939.5	2349.47	954.7	3642
											941.7	2200.4	939.6	2366.97	954.8	3615.87
											941.8	2190.06	939.7	2392.46	954.9	3598.73
											941.9	2179.72	939.8	2363.96	955	3577.6
											942	2160.37	939.9	2347.45	955.1	3528.47
											942.1	2179.03	940	2316.95	955.2	3519.34
											942.2	2172.68	940.1	2328.45	955.3	3480.2
											942.3	2169.33	940.2	2327.94	955.4	3479.07
											942.4	2152.98	940.3	2347.44	955.5	3474.94
											942.5	2149.62	940.4	2343.93	955.6	3453.8
											942.6	2129.27	940.5	2302.43	955.7	3446.67
											942.7	2129.92	940.6	2275.92	955.8	3409.54
											942.8	2143.56	940.7	2284.42	955.9	3414.4
											942.9	2140.2	940.8	2240.91	956	3359.27
											943	2135.84	940.9	2296.41	956.1	3389.13
											943.1	2131.49	941	2223.9	956.2	3389
											943.2	2124.12	941.1	2261.39	956.3	3356.86
											943.3	2101.76	941.2	2303.89	956.4	3398.73
											943.4	2111.4	941.3	2284.38	956.5	3402.59
											943.5	2104.03	941.4	2241.88	956.6	3378.46
											943.6	2092.67	941.5	2241.37	956.7	3337.32
											943.7	2090.3	941.6	2227.87	956.8	3330.19
											943.8	2074.93	941.7	2241.36	956.9	3360.05
											943.9	2088.56	941.8	2178.85	957	3302.92
											944	2075.19	941.9	2198.35	957.1	3351.78
											944.1	2092.82	942	2217.84	957.2	3350.65
											944.2	2073.44	942.1	2178.33	957.3	3330.51
											944.3	2071.07	942.2	2213.83	957.4	3356.38
											944.4	2039.69	942.3	2224.32	957.5	3364.24
											944.5	2041.31	942.4	2214.81	957.6	3369.1
											944.6	2055.93	942.5	2220.31	957.7	3382.97
											944.7	2074.55	942.6	2204.8	957.8	3352.83
											944.8	2060.17	942.7	2206.29	957.9	3366.69
											944.9	2065.79	942.8	2187.78	958	3360.56
											945	2063.4	942.9	2226.28	958.1	3391.42
											945.1	2046.02	943	2209.77	958.2	3388.28
											945.2	2043.63	943.1	2219.26	958.3	3386.14
											945.3	2036.24	943.2	2245.75	958.4	3415.01
											945.4	2025.85	943.3	2275.24	958.5	3392.87
											945.5	2032.46	943.4	2243.74	958.6	3391.73
											945.6	2000.07	943.5	2262.23	958.7	3402.59
											945.7	2023.68	943.6	2246.72	958.8	3413.46
											945.8	2028.28	943.7	2256.21	958.9	3393.32
											945.9	2031.89	943.8	2294.7	959	3410.18
											946	2032.49	943.9	2267.2	959.1	3369.04
											946.1	2052.09	944	2236.69	959.2	3407.9
											946.2	2045.69	944.1	2319.18	959.3	3424.76
											946.3	2033.29	944.2	2313.67	959.4	3414.62
											946.4	2014.89	944.3	2364.16	959.5	3451.49
											946.5	2015.48	944.4	2320.65	959.6	3402.35
											946.6	2013.08	944.5	2371.14	959.7	3464.21
											946.7	2006.67	944.6	2401.63	959.8	3431.07
											946.8	2025.27	944.7	2385.12	959.9	3436.93
											946.9	2012.86	944.8	2394.61	960	3447.79
											947	2039.45	944.9	2439.1	960.1	3433.65
											947.1	2016.04	945	2418.59	960.2	3447.51
											947.2	2023.62	945.1	2429.08	960.3	3421.37
											947.3	2021.21	945.2	2440.57	960.4	3435.23
											947.4	2022.8	945.3	2469.06	960.5	3434.09
											947.5	2019.38	945.4	2497.55	960.6	3443.95
											947.6	2038.96	945.5	2509.04	960.7	3422.81
											947.7	2019.55	945.6	2523.53	960.8	3418.67
											947.8	2013.12	945.7	2541.02	960.9	3412.53
											947.9	2033.7	945.8	2524.51	961	3409.38
											948	2030.28	945.9	2591	961.1	3417.24
											948.1	2039.86	946	2600.48	961.2	3430.1
											948.2	2053.43	946.1	2578.97	961.3	3410.96
											948.3	2061.01	946.2	2617.46	961.4	3428.82
											948.4	2047.58	946.3	2583.95	961.5	3428.68
											948.5	2051.15	946.4	2616.44	961.6	3390.53
											948.6	2050.72	946.5	2660.93	961.7	3397.39
											948.7	2070.29	946.6	2683.41	961.8	3435.25
											948.8	2058.86	946.7	2634.9	961.9	3395.11
											948.9	2074.43	946.8	2672.39	962	3372.96
											949	2070.99	946.9	2694.88	962.1	3412.82
											949.1	2084.56	947	2706.37	962.2	3420.68
											949.2	2082.12	947.1	2683.85	962.3	3393.54
											949.3	2101.68	947.2	2725.34	962.4	3417.39
											949.4	2117.24	947.3	2721.83	962.5	3403.25
											949.5	2105.8	947.4	2716.32	962.6	3406.11
											949.6	2120.36	947.5	2707.8	962.7	3408.96
											949.7	2125.91	947.6	2687.29	962.8	3385.82
											949.8	2146.47	947.7	2748.78	962.9	3427.68
											949.9	2153.02	947.8	2730.26	963	3417.53
											950	2152.58	947.9	2746.75	963.1	3396.39
											950.1	2180.13	948	2733.24	963.2	3415.24
											950.2	2199.68	948.1	2786.72	963.3	3429.1
											950.3	2221.23	948.2	2762.21	963.4	3437.95
											950.4	2235.78	948.3	2764.7	963.5	3393.81
											950.5	2254.32	948.4	2769.18	963.6	3440.66
											950.6	2287.87	948.5	2842.67	963.7	3514.52
											950.7	2328.41	948.6	2784.15	963.8	3487.37
											950.8	2332.96	948.7	2849.64	963.9	3512.23
											950.9	2324.5	948.8	2801.12	964	3467.08
											951	2356.04	948.9	2809.61	964.1	3479.94
											951.1	2368.58	949	2846.1	964.2	3493.79
											951.2	2420.12	949.1	2774.58	964.3	3438.65
											951.3	2421.66	949.2	2849.07	964.4	3502.5
											951.4	2452.19	949.3	2835.55	964.5	3490.35
											951.5	2502.73	949.4	2896.04	964.6	3531.21
											951.6	2524.26	949.5	2874.52	964.7	3521.06
											951.7	2561.79	949.6	2949.01	964.8	3558.91
											951.8	2573.32	949.7	2909.49	964.9	3516.77
											951.9	2595.86	949.8	2925.97	965	3501.62
											952	2646.38	949.9	2940.46	965.1	3517.47
											952.1	2682.91	950	2979.94	965.2	3575.33
											952.2	2734.44	950.1	3007.43	965.3	3577.18
											952.3	2771.96	950.2	3012.91	965.4	3559.03
											952.4	2817.49	950.3	3043.4	965.5	3603.89
											952.5	2861.01	950.4	3116.88	965.6	3604.74
											952.6	2896.53	950.5	3139.36	965.7	3624.59
											952.7	2907.05	950.6	3136.85	965.8	3654.44
											952.8	2947.57	950.7	3205.33	965.9	3625.29
											952.9	2986.09	950.8	3212.81	966	3631.14
											953	2995.61	950.9	3206.3	966.1	3639
											953.1	3021.12	951	3320.78	966.2	3650.85
											953.2	3014.64	951.1	3357.26	966.3	3647.7
											953.3	3043.15	951.2	3344.75	966.4	3635.55
											953.4	3051.66	951.3	3449.23	966.5	3659.4
											953.5	3086.17	951.4	3461.71	966.6	3690.25
											953.6	3085.68	951.5	3507.19	966.7	3666.1
											953.7	3089.19	951.6	3571.68	966.8	3685.95
											953.8	3075.7	951.7	3600.16	966.9	3686.8
											953.9	3114.2	951.8	3706.64	967	3706.66
											954	3093.71	951.9	3742.12	967.1	3707.51
											954.1	3107.21	952	3832.61	967.2	3706.36
											954.2	3129.72	952.1	3919.09	967.3	3773.2
											954.3	3143.22	952.2	3971.57	967.4	3751.05
											954.4	3131.72	952.3	4098.05	967.5	3771.9
											954.5	3146.22	952.4	4124.53	967.6	3787.75
											954.6	3126.72	952.5	4230.01	967.7	3800.6
											954.7	3133.21	952.6	4334.49	967.8	3831.45
											954.8	3138.71	952.7	4370.98	967.9	3836.3
											954.9	3118.2	952.8	4457.46	968	3801.15
											955	3105.7	952.9	4491.94	968.1	3778
											955.1	3112.19	953	4521.42	968.2	3791.85
											955.2	3118.68	953.1	4630.9	968.3	3833.7
											955.3	3126.17	953.2	4695.38	968.4	3839.54
											955.4	3120.66	953.3	4684.86	968.5	3831.39
											955.5	3135.14	953.4	4756.34	968.6	3867.24
											955.6	3122.63	953.5	4848.82	968.7	3869.09
											955.7	3131.12	953.6	4789.3	968.8	3862.94
											955.8	3118.6	953.7	4862.78	968.9	3890.78
											955.9	3133.08	953.8	4900.26	969	3869.63
											956	3154.56	953.9	4959.74	969.1	3914.48
											956.1	3142.04	954	4870.22	969.2	3896.33
											956.2	3139.52	954.1	4869.7	969.3	3880.17
											956.3	3140	954.2	4887.18	969.4	3920.02
											956.4	3152.48	954.3	4881.66	969.5	3880.87
											956.5	3156.95	954.4	4891.14	969.6	3912.71
											956.6	3168.43	954.5	4916.62	969.7	3918.56
											956.7	3186.9	954.6	4867.1	969.8	3987.41
											956.8	3218.38	954.7	4886.58	969.9	3962.25
											956.9	3217.85	954.8	4894.06	970	3974.1
											957	3202.32	954.9	4905.53	970.1	4010.94
											957.1	3193.79	955	4874.01	970.2	4002.79
											957.2	3199.25	955.1	4812.49	970.3	3977.64
											957.3	3208.72	955.2	4837.97	970.4	3987.48
											957.4	3202.19	955.3	4809.45	970.5	3988.33
											957.5	3211.65	955.4	4792.93	970.6	4000.17
											957.6	3196.11	955.5	4781.4	970.7	4016.02
											957.7	3210.57	955.6	4753.88	970.8	3978.86
											957.8	3215.04	955.7	4769.36	970.9	4042.71
											957.9	3217.5	955.8	4750.84	971	4011.55
											958	3215.95	955.9	4734.31	971.1	4024.39
											958.1	3208.41	956	4708.79	971.2	4019.24
											958.2	3226.87	956.1	4725.27	971.3	4059.08
											958.3	3218.32	956.2	4701.75	971.4	4056.93
											958.4	3236.78	956.3	4711.22	971.5	4063.77
											958.5	3245.23	956.4	4773.7	971.6	4113.62
											958.6	3285.68	956.5	4749.18	971.7	4116.46
											958.7	3302.13	956.6	4748.65	971.8	4136.3
											958.8	3299.58	956.7	4751.13	971.9	4178.15
											958.9	3287.03	956.8	4719.61	972	4103.99
											959	3285.48	956.9	4726.08	972.1	4123.83
											959.1	3318.93	957	4696.56	972.2	4133.68
											959.2	3325.37	957.1	4699.04	972.3	4175.52
											959.3	3344.81	957.2	4651.51	972.4	4173.36
											959.4	3344.26	957.3	4662.99	972.5	4180.2
											959.5	3352.7	957.4	4698.47	972.6	4203.05
											959.6	3374.14	957.5	4687.94	972.7	4205.89
											959.7	3388.58	957.6	4689.42	972.8	4203.73
											959.8	3394.02	957.7	4697.89	972.9	4217.57
											959.9	3391.45	957.8	4676.37	973	4231.41
											960	3403.89	957.9	4661.84	973.1	4226.26
											960.1	3422.32	958	4642.32	973.2	4230.1
											960.2	3423.76	958.1	4656.79	973.3	4255.94
											960.3	3411.19	958.2	4615.27	973.4	4214.78
											960.4	3423.62	958.3	4620.74	973.5	4247.62
											960.5	3459.05	958.4	4640.22	973.6	4272.46
											960.6	3482.48	958.5	4628.69	973.7	4256.3
											960.7	3487.91	958.6	4606.17	973.8	4274.14
											960.8	3501.34	958.7	4635.64	973.9	4318.98
											960.9	3517.76	958.8	4676.12	974	4375.82
											961	3527.19	958.9	4594.59	974.1	4273.66
											961.1	3526.61	959	4623.06	974.2	4310.5
											961.2	3522.03	959.1	4617.54	974.3	4296.34
											961.3	3531.46	959.2	4611.01	974.4	4322.18
											961.4	3537.88	959.3	4568.49	974.5	4305.02
											961.5	3558.3	959.4	4595.96	974.6	4342.86
											961.6	3575.72	959.5	4592.43	974.7	4401.7
											961.7	3597.13	959.6	4605.91	974.8	4417.54
											961.8	3598.55	959.7	4554.38	974.9	4387.38
											961.9	3584.96	959.8	4558.85	975	4405.22
											962	3589.38	959.9	4573.33	975.1	4382.06
											962.1	3568.79	960	4567.8	975.2	4387.9
											962.2	3586.2	960.1	4527.27	975.3	4372.73
											962.3	3605.61	960.2	4542.75	975.4	4416.57
											962.4	3607.02	960.3	4586.22	975.5	4455.41
											962.5	3608.43	960.4	4567.69	975.6	4424.25
											962.6	3619.84	960.5	4608.16	975.7	4472.09

## Sheet: Fig. 1h
	X1	Y1	X2	Y2	X3	Y3	X4	Y4	X5	Y5
	913.5	40696.4	913.5	23632.7	913.5	18130	915.25	17407.5	912.5	2224.8
	913.75	40103.7	913.75	23904.9	913.75	17779.7	915.5	17448.8	912.75	2392.4
	914	39650.2	914	24129.4	914	17521	915.75	17480.6	913	4245.3
	914.25	39335.6	914.25	24306.3	914.25	17353.9	916	17502.8	913.25	4759.2
	914.5	39160.1	914.5	24435.4	914.5	17278.3	916.25	17515.5	913.5	4543.9
	914.75	39123.7	914.75	24517	914.75	17294.4	916.5	17518.6	913.75	3077.2
	915	39116.9	915	24616.9	915	17630.4	916.75	17359.3	914	1296.6
	915.25	39661.2	915.25	24436.5	915.25	17799.3	917	17321.7	914.25	2627.3
	915.5	40101.6	915.5	24409.8	915.5	17917.1	917.25	17378.2	914.5	2589.4
	915.75	40180.2	915.75	24438.8	915.75	18005.4	917.5	17463	914.75	3165.8
	916	40420.4	916	24827.3	916	17901.3	917.75	17556.4	915	2700.5
	916.25	40729.1	916.25	25391.5	916.25	17543.8	918	17567.5	915.25	3021.8
	916.5	40644.4	916.5	25956.5	916.5	17006	918.25	17601	915.5	3128.9
	916.75	40788.8	916.75	26358.2	916.75	16335	918.5	17666.6	915.75	2909.4
	917	40828.1	917	26026.4	917	15913.8	918.75	17590.6	916	3421
	917.25	40758.6	917.25	25527.2	917.25	15875.8	919	17430.8	916.25	2550.5
	917.5	40874.5	917.5	25181	917.5	15947.4	919.25	17455.7	916.5	3803.1
	917.75	41090.3	917.75	24650.9	917.75	15977.6	919.5	17524.8	916.75	4238.9
	918	40940.2	918	24448.9	918	16107	919.75	17609	917	3166.4
	918.25	40495.9	918.25	24271	918.25	16143	920	17572.8	917.25	2527
	918.5	40458	918.5	24678.3	918.5	16009.5	920.25	17409	917.5	2319.7
	918.75	40767.1	918.75	24993	918.75	15777.9	920.5	17252.7	917.75	2815.6
	919	40536	919	25183.6	919	15785.3	920.75	17064.9	918	2915.5
	919.25	40567.4	919.25	25292.1	919.25	15811.4	921	16993.3	918.25	3804.6
	919.5	40351.2	919.5	24845.1	919.5	15957.5	921.25	16931.2	918.5	3706.1
	919.75	40124.7	919.75	24610.1	919.75	16536.8	921.5	16924.6	918.75	2134.5
	920	40016.7	920	24354.9	920	16981.1	921.75	17149.5	919	3577.3
	920.25	39984.1	920.25	23639.7	920.25	17264	922	17298.2	919.25	3042.6
	920.5	39714.4	920.5	23357.1	920.5	17299	922.25	17420.8	919.5	3534.9
	920.75	39547.3	920.75	23229.6	920.75	17287.4	922.5	17381.1	919.75	3275.7
	921	39756.7	921	23185.7	921	17239.9	922.75	17241.8	920	3934.3
	921.25	39925.1	921.25	23018.1	921.25	17136.1	923	17038.9	920.25	2343.9
	921.5	39727.2	921.5	23048.5	921.5	16878.2	923.25	16812.7	920.5	3438.9
	921.75	39790.5	921.75	23429.1	921.75	16645.9	923.5	16776.3	920.75	3604.7
	922	39613.7	922	23476.9	922	16305.1	923.75	16698.9	921	3713.9
	922.25	39663.7	922.25	23649	922.25	16277.8	924	16768.6	921.25	3279.8
	922.5	39844.4	922.5	23183.1	922.5	16272.8	924.25	16807.8	921.5	2912.2
	922.75	39967	922.75	22807.4	922.75	16283	924.5	16793.1	921.75	3028.6
	923	40116.4	923	22899.8	923	16234.1	924.75	16833.1	922	3385.3
	923.25	40238.8	923.25	22745.9	923.25	16323.4	925	16792.5	922.25	2396.4
	923.5	40460.1	923.5	22571.6	923.5	16585.9	925.25	16763.3	922.5	2696.2
	923.75	40505.1	923.75	22863.2	923.75	16976.3	925.5	16679.9	922.75	2678.6
	924	40314.1	924	23339.1	924	17083.7	925.75	16823.9	923	3970.5
	924.25	40130.2	924.25	23536.1	924.25	17143	926	16965.3	923.25	3452.8
	924.5	39865.4	924.5	23393.3	924.5	16945.3	926.25	17034.8	923.5	3776.6
	924.75	39797.4	924.75	23684.6	924.75	17099.3	926.5	17113.4	923.75	3980.4
	925	40093.6	925	23819.2	925	17384.7	926.75	17086.6	924	4912.2
	925.25	40509.4	925.25	24194.7	925.25	17490.6	927	17073.2	924.25	3512.1
	925.5	41070.3	925.5	24397.5	925.5	17543.3	927.25	17102.2	924.5	3628.7
	925.75	41292.6	925.75	24303.7	925.75	17401.6	927.5	17074.4	924.75	3276.8
	926	41413.6	926	24512.3	926	17666.4	927.75	16883.8	925	3455
	926.25	41161	926.25	24995.7	926.25	17993	928	16693.1	925.25	3312.7
	926.5	40794.5	926.5	24949.7	926.5	17973.6	928.25	16804.2	925.5	2986.3
	926.75	40547.7	926.75	24829.5	926.75	17994.9	928.5	16974.5	925.75	2748.5
	927	40512	927	25097.5	927	18142.9	928.75	17164.2	926	2634.4
	927.25	40960.5	927.25	26037.6	927.25	18729.7	929	17359.7	926.25	2585.5
	927.5	42279.5	927.5	27574.9	927.5	19409.3	929.25	17656.9	926.5	4156.3
	927.75	43836.6	927.75	29545.8	927.75	20175.4	929.5	17948.7	926.75	3420.3
	928	45145.6	928	31778.1	928	21468.6	929.75	18237.4	927	2869.6
	928.25	46419.2	928.25	34227.9	928.25	23242.1	930	18774.6	927.25	2848.9
	928.5	47898.2	928.5	36984	928.5	25875.5	930.25	19310.4	927.5	3823.3
	928.75	49578.2	928.75	39453.3	928.75	28564.9	930.5	20186.4	927.75	4084.6
	929	51492.4	929	41245.7	929	31106.1	930.75	21488.6	928	3077.4
	929.25	53450.2	929.25	42717.5	929.25	33901.2	931	23001.5	928.25	3798.8
	929.5	55077.7	929.5	43819.4	929.5	36679.6	931.25	24515.6	928.5	4765
	929.75	56553.8	929.75	44548.1	929.75	38969.7	931.5	26176.5	928.75	4070.6
	930	57661.8	930	45061.3	930	40457.3	931.75	27746.3	929	4079.5
	930.25	58285.1	930.25	45066.3	930.25	41216.4	932	29224.8	929.25	5123
	930.5	58365.3	930.5	44828.2	930.5	41615.2	932.25	30442.6	929.5	8019.4
	930.75	58078.4	930.75	44592.4	930.75	42032.4	932.5	31427.4	929.75	8036.6
	931	57818	931	44801.7	931	42471.6	932.75	32095.2	930	9135.6
	931.25	57665.2	931.25	44876.9	931.25	42470.6	933	32535.2	930.25	10056.3
	931.5	57744.1	931.5	45004.8	931.5	42318.5	933.25	32691.3	930.5	12441.7
	931.75	58236.2	931.75	45462.1	931.75	42504.3	933.5	32463.1	930.75	12041.2
	932	59120.9	932	46544.8	932	42914.8	933.75	32093.6	931	12320.2
	932.25	60273.4	932.25	47629.7	932.25	43303.3	934	31798.9	931.25	13388.7
	932.5	61275.5	932.5	48981.2	932.5	43629.9	934.25	31489.2	931.5	13841.7
	932.75	62569.9	932.75	49730.6	932.75	44003.8	934.5	31324	931.75	14896
	933	63803	933	50313.9	933	44529.9	934.75	31152	932	17563.2
	933.25	64460.5	933.25	50956	933.25	45336.2	935	31102	932.25	19176.7
	933.5	64657.3	933.5	51433.9	933.5	46014.4	935.25	31333.3	932.5	21037.3
	933.75	64313	933.75	51701.6	933.75	46536.2	935.5	31711.1	932.75	22307.5
	934	63708	934	51739.5	934	46768.9	935.75	31975.6	933	22056
	934.25	63122.7	934.25	51668.9	934.25	46645.1	936	32247	933.25	21667.3
	934.5	62452.3	934.5	51653.2	934.5	46580.9	936.25	32744.5	933.5	23665.1
	934.75	61797.2	934.75	51207.6	934.75	46278.6	936.5	33107.7	933.75	24699.8
	935	61020.2	935	50589.2	935	45767.3	936.75	33299.2	934	24662.6
	935.25	60545.3	935.25	49713.3	935.25	45036	937	33377.4	934.25	25048.4
	935.5	60282.4	935.5	48995.9	935.5	44135	937.25	33406.6	934.5	25186.3
	935.75	59737.5	935.75	48351.5	935.75	43278.8	937.5	33313.6	934.75	23909.6
	936	59322.2	936	47763.8	936	42796.2	937.75	33087.3	935	23297.2
	936.25	58691.1	936.25	47286.1	936.25	42614.9	938	32851.3	935.25	23741.3
	936.5	58271.2	936.5	47140.2	936.5	42427.5	938.25	32543.2	935.5	23586.6
	936.75	57945.9	936.75	46840.9	936.75	42284.5	938.5	32417.5	935.75	21611.5
	937	57593.2	937	46432.9	937	42452.7	938.75	32414	936	21094.7
	937.25	57421.6	937.25	45977.9	937.25	42598.8	939	32491.2	936.25	21555.1
	937.5	57417.3	937.5	45353.9	937.5	42938.2	939.25	32706.7	936.5	22569.5
	937.75	57519.8	937.75	45051.5	937.75	43009.2	939.5	33027.4	936.75	23134.2
	938	57812.7	938	44945.3	938	42834.3	939.75	33440.9	937	21882.5
	938.25	58110.7	938.25	44798.9	938.25	42531.6	940	33696.8	937.25	21475.2
	938.5	58608.7	938.5	44626.8	938.5	42567.2	940.25	33806.7	937.5	20754.3
	938.75	58998.4	938.75	44668.3	938.75	42597.8	940.5	33796.2	937.75	19820.3
	939	59268.5	939	45305.8	939	42736.2	940.75	33691.7	938	18970.5
	939.25	59014.7	939.25	45476.6	939.25	42632.3	941	33487.6	938.25	19532.2
	939.5	58710.5	939.5	45598.2	939.5	42603.6	941.25	33272.2	938.5	21034.1
	939.75	58429.4	939.75	45516.9	939.75	42455.5	941.5	33201.3	938.75	21067.4
	940	57902.3	940	45069.5	940	42277.5	941.75	33074.2	939	20883.8
	940.25	57196.3	940.25	44554.4	940.25	41890.3	942	32895.7	939.25	20425.4
	940.5	57010.7	940.5	43747.4	940.5	41607.2	942.25	32828.9	939.5	21296.6
	940.75	57207.9	940.75	42971.3	940.75	41334.5	942.5	32841.7	939.75	20832.7
	941	57172.8	941	42578.5	941	41401.6	942.75	32845.9	940	19911.6
	941.25	56933	941.25	42526.3	941.25	41620.5	943	32836.6	940.25	19384.3
	941.5	56739.2	941.5	42844.1	941.5	41862.9	943.25	32936.4	940.5	19828.4
	941.75	56390.7	941.75	43247.7	941.75	41996	943.5	32862.1	940.75	19596.9
	942	56397.7	942	43984.7	942	42143.9	943.75	32637.6	941	19637.7
	942.25	56186.9	942.25	44487.4	942.25	41995.1	944	32445.5	941.25	19917
	942.5	55744.5	942.5	44899.2	942.5	41710.4	944.25	32301.9	941.5	19854.5
	942.75	55534.3	942.75	44884.9	942.75	41363.7	944.5	32100.9	941.75	19008.4
	943	55640.2	943	44347.3	943	41149.4	944.75	32011.4	942	18279.4
	943.25	55763.5	943.25	43666.1	943.25	41004.8	945	32080	942.25	19514.6
	943.5	55444.5	943.5	43293.3	943.5	41087.5	945.25	32211.5	942.5	19552.3
	943.75	55264.6	943.75	42933.2	943.75	41191.4	945.5	32491.2	942.75	18386
	944	55541.7	944	42616.3	944	41326.8	945.75	32603.7	943	18588.7
	944.25	55569.9	944.25	42748.5	944.25	41483.3	946	32487	943.25	19824.9
	944.5	55803.1	944.5	43267.8	944.5	41473	946.25	32274.2	943.5	18456
	944.75	55730.8	944.75	43509.7	944.75	41341.6	946.5	32113.2	943.75	19216.8
	945	55948.5	945	43882.2	945	41065.7	946.75	32101.9	944	19671.7
	945.25	56162.5	945.25	44050.7	945.25	40656	947	31925.2	944.25	22007.9
	945.5	56384.3	945.5	44404.7	945.5	40309.7	947.25	31768.6	944.5	21267
	945.75	56913	945.75	44743.6	945.75	40363.4	947.5	31706.4	944.75	20542.4
	946	57204.6	946	45087.4	946	40721.8	947.75	31716.8	945	20886.2
	946.25	57520.8	946.25	45183.3	946.25	41120.1	948	31802.2	945.25	20810.7
	946.5	57924.1	946.5	44988.9	946.5	41731.8	948.25	31831.1	945.5	20850.4
	946.75	58000.2	946.75	45259.2	946.75	42191.2	948.5	32026.4	945.75	20468.6
	947	58435.1	947	45796.5	947	42710.8	948.75	32313.6	946	20453.1
	947.25	58808.7	947.25	46417.5	947.25	43218.5	949	32532.7	946.25	20988.5
	947.5	59612.4	947.5	47358.7	947.5	43681.2	949.25	32868.9	946.5	21018.6
	947.75	60399.9	947.75	48442.7	947.75	44253.7	949.5	33126.8	946.75	20708
	948	61695.7	948	49632.4	948	45055.8	949.75	33454.2	947	21475.1
	948.25	63237.3	948.25	50938.6	948.25	46101	950	33888.1	947.25	21013
	948.5	64137.1	948.5	51732.3	948.5	47306.6	950.25	34393.5	947.5	22183.7
	948.75	65018.2	948.75	52313.8	948.75	48678.1	950.5	35036.1	947.75	22117.7
	949	65492.9	949	52747.4	949	50118.9	950.75	35772.6	948	25091.7
	949.25	65566.3	949.25	53054	949.25	51247.6	951	36621.6	948.25	23943.8
	949.5	65695	949.5	53517.6	949.5	52414.1	951.25	37582.7	948.5	24894.7
	949.75	65748.2	949.75	54099.7	949.75	53344.4	951.5	38559.9	948.75	23351.7
	950	65903	950	54779	950	53916.8	951.75	39532.3	949	24121.9
	950.25	66047.3	950.25	55339.7	950.25	54306.6	952	40484.4	949.25	25059.3
	950.5	66316.9	950.5	55603.9	950.5	54558.4	952.25	41341.6	949.5	24259
	950.75	66489.4	950.75	56023.1	950.75	54632.5	952.5	42008.2	949.75	24728.7
	951	66499	951	56360.5	951	54794.5	952.75	42418.9	950	26649.2
	951.25	66657.3	951.25	57126.6	951.25	54919.9	953	42574.9	950.25	26954.3
	951.5	66400.8	951.5	57694.6	951.5	54979.3	953.25	42632.6	950.5	26536.4
	951.75	66186.7	951.75	57833.1	951.75	55058.3	953.5	42718.7	950.75	27355.1
	952	65908.3	952	57691.5	952	55302.5	953.75	42903.5	951	29038.8
	952.25	65739.4	952.25	57547.8	952.25	55562.7	954	43092.6	951.25	30902.5
	952.5	65622	952.5	57454.1	952.5	55483.2	954.25	43294.3	951.5	30731.9
	952.75	65783.1	952.75	57162.1	952.75	55444.6	954.5	43614.5	951.75	31050
	953	66055.2	953	57004.3	953	55484.5	954.75	43979.7	952	32513.6
	953.25	66424.6	953.25	56700.7	953.25	55568.5	955	44187.1	952.25	33452.3
	953.5	66836.2	953.5	56831.1	953.5	55513.5	955.25	44326.4	952.5	34470.6
	953.75	67327.6	953.75	57833.1	953.75	55398.5	955.5	44287.8	952.75	33574.7
	954	67402.7	954	58755.3	954	55519.5	955.75	44240.6	953	35327.2
	954.25	67479.1	954.25	59556.9	954.25	55905.2	956	44257.1	953.25	33977.3
	954.5	67403.3	954.5	59903.6	954.5	56328.9	956.25	44191	953.5	34927.9
	954.75	67347.9	954.75	60276.4	954.75	56670.5	956.5	44105.9	953.75	36661.4
	955	67340.7	955	60572.6	955	56676.6	956.75	44359.4	954	34440.2
	955.25	67512.5	955.25	60539.2	955.25	56813.2	957	44676	954.25	35449.5
	955.5	67910.7	955.5	60438	955.5	57036.8	957.25	45134.1	954.5	36356.3
	955.75	68066.3	955.75	60406.3	955.75	57145.3	957.5	45611.2	954.75	35876.4
	956	68579	956	60666.6	956	57159.9	957.75	46017.7	955	35915
	956.25	69039.9	956.25	61233.6	956.25	57410.6	958	46190.3	955.25	37760.8
	956.5	69355.6	956.5	61795.4	956.5	58045.5	958.25	46260.9	955.5	37083.4
	956.75	69870.3	956.75	61915.8	956.75	58676.8	958.5	46541.5	955.75	38938.4
	957	70196.8	957	61979.8	957	59233.1	958.75	46793.2	956	38709.3
	957.25	70519.5	957.25	62718.6	957.25	59836.6	959	47056.3	956.25	37379.4
	957.5	70792.6	957.5	63530.5	957.5	60232.2	959.25	47592.3	956.5	37000.4
	957.75	71065.4	957.75	64130.1	957.75	60782.4	959.5	48106.8	956.75	37869.6
	958	71483.9	958	64699.4	958	61580	959.75	48671.7	957	38678.8
	958.25	71567.6	958.25	65368.6	958.25	62246.7	960	49157.4	957.25	39227.8
	958.5	71712.2	958.5	65663	958.5	62610.1	960.25	49543.2	957.5	39001
	958.75	71369.3	958.75	65654.3	958.75	62845.3	960.5	49854.2	957.75	39437.3
	959	71124.4	959	65336.5	959	63097.2	960.75	50197.6	958	37465.4
	959.25	70563.2	959.25	64624.2	959.25	63091.3	961	50576	958.25	37689.6
	959.5	69969.1	959.5	64345.2	959.5	62970.7	961.25	50810.6	958.5	37956.3
	959.75	69768.8	959.75	64848	959.75	62986.5	961.5	50790.8	958.75	38069.2
	960	69963.2	960	65431.5	960	63130.6	961.75	50785.8	959	38929.2
	960.25	70707.7	960.25	66149.7	960.25	63516.6	962	50992.4	959.25	38575.8
	960.5	71675.2	960.5	66675.2	960.5	64167.1	962.25	51206	959.5	39615.3
	960.75	72060	960.75	66985.9	960.75	64554.5	962.5	51329.5	959.75	39586
	961	72219.4	961	67347.3	961	64634.8	962.75	51530.8	960	38300.8
	961.25	72183.4	961.25	67572.7	961.25	64744.1	963	51735.2	960.25	38284.1
	961.5	72091	961.5	67533.8	961.5	64696.8	963.25	51865	960.5	38315.6
	961.75	71587.8	961.75	67069.4	961.75	64664.5	963.5	51901.6	960.75	38290.3
	962	71567.8	962	66540.2	962	64676.8	963.75	51869.9	961	39570
	962.25	71712.1	962.25	66518.9	962.25	64983	964	51744.3	961.25	40093.4
	962.5	72181.9	962.5	66802.7	962.5	65205.6	964.25	51720.7	961.5	39606.5
	962.75	72841.8	962.75	67120.8	962.75	65231	964.5	51976.9	961.75	40970
	963	73292	963	67286.3	963	65419.9	964.75	52167.6	962	40235.6
	963.25	73166	963.25	67817.9	963.25	65581.2	965	52275.2	962.25	42343.6
	963.5	73077	963.5	68492.8	963.5	65806.5	965.25	52310.7	962.5	40960.4
	963.75	72910	963.75	68864.5	963.75	66058.3	965.5	52347.9	962.75	41393.9
	964	72826.8	964	69044.6	964	66217.6	965.75	52403.1	963	42382
	964.25	72750.4	964.25	68574	964.25	66315.7	966	52564.7	963.25	44224.3
	964.5	72770.6	964.5	68306.4	964.5	66384.8	966.25	52900	963.5	43607.8
	964.75	72331.9	964.75	68321.8	964.75	66609.4	966.5	53285.1	963.75	43037.8
	965	72104.5	965	68310.3	965	66413.9	966.75	53646.2	964	42539
	965.25	71960.5	965.25	68197.5	965.25	66007.2	967	54000.6	964.25	42692.3
	965.5	72015.9	965.5	68284.5	965.5	65717.4	967.25	54322	964.5	43195.7
	965.75	72167.9	965.75	68430	965.75	65596.5	967.5	54442	964.75	44298.7
	966	72474.6	966	68525.7	966	65774.2	967.75	54431.8	965	45094.6
	966.25	72838.7	966.25	68753.7	966.25	66117.7	968	54315.9	965.25	46985.9
	966.5	73193.6	966.5	69319	966.5	66334.6	968.25	54163.7	965.5	45590.9
	966.75	73353.5	966.75	69728.2	966.75	66365	968.5	54029.4	965.75	46004.3
	967	73361.2	967	70163.4	967	66472.6	968.75	54181.5	966	43938.8
	967.25	73451.1	967.25	70098.9	967.25	66646.4	969	54385.6	966.25	44215.2
	967.5	73884.7	967.5	69898	967.5	66494.1	969.25	54505.2	966.5	44222.7
	967.75	74231.3	967.75	70011.6	967.75	66148.3	969.5	54712.9	966.75	44697.5
	968	74416.4	968	70132.1	968	66154.2	969.75	54964.9	967	44916.6
	968.25	74523.2	968.25	70122.9	968.25	66441.8	970	55131.8	967.25	45553.8
	968.5	74544.4	968.5	70469.9	968.5	66824.3	970.25	55355.3	967.5	45797.6
	968.75	74441	968.75	70954.9	968.75	67288.6	970.5	55491	967.75	45719.9
	969	74190.5	969	71593.4	969	67624.9	970.75	55724.4	968	46691.4
	969.25	74101.6	969.25	71946.3	969.25	67942.7	971	56061.9	968.25	44928.3
	969.5	74306.3	969.5	72095.7	969.5	68212.7	971.25	56485.9	968.5	44641.4
	969.75	74619.8	969.75	71743.4	969.75	68309.4	971.5	56830.8	968.75	45272.4
	970	74816.8	970	71299.4	970	68508.7	971.75	57077	969	45478.7
	970.25	74949.8	970.25	70935.2	970.25	68819.8	972	57213.1	969.25	48178.6
	970.5	74699.5	970.5	70365.1	970.5	69179.1	972.25	57287	969.5	46189.7
	970.75	74481.5	970.75	69952.9	970.75	69508.3	972.5	57268	969.75	45847.4
	971	74130.1	971	70041.4	971	69781.6	972.75	57352.2	970	47293.5
	971.25	74052.1	971.25	70395.9	971.25	70006.7	973	57381.3	970.25	47251.7
	971.5	73988.2	971.5	70707.1	971.5	70107.4	973.25	57486.1	970.5	47440.5
	971.75	73992.5	971.75	71199.4	971.75	70126.9	973.5	57626.8	970.75	48814.9
	972	74065	972	71872.7	972	70065.1	973.75	57803.5	971	48103
	972.25	74205.7	972.25	72727.2	972.25	69922	974	58016.3	971.25	47408.1
	972.5	74414.6	972.5	73762.7	972.5	69697.7	974.25	58265.1	971.5	48395.7

## Sheet: Fig. 1i
	X1	Y1	X2	Y21	Y22		X3	Y3	X4	Y41	Y42	Y43	Y44	Y45		X5	Y5	X6	Y61	Y62	Y63	Y64	Y65
	961.6	-0.07082	925.671	-0.13154	-0.13154		965.73	0.00867	925.83	0.12226	0.12226	0.12226	0.12226	0.12226		961.487	56.5619	924.498	59.0431	59.0431	59.0431	59.0431	59.0431
	961.566	-0.5341	925.708	-0.13154	-0.13154		965.68	0.01015	925.87	0.12226	0.12226	0.12226	0.12226	0.12226		961.453	57.0566	924.535	59.0431	59.0431	59.0431	59.0431	59.0431
	961.532	-0.04368	925.745	-0.13154	-0.13154		965.63	0.00838	925.91	0.12226	0.12226	0.12226	0.12226	0.12226		961.419	57.2824	924.572	59.0431	59.0431	59.0431	59.0431	59.0431
	961.498	-0.69597	925.782	-0.13154	-0.13154		965.58	0.03058	925.95	0.12226	0.12226	0.12226	0.12226	0.12226		961.384	56.2625	924.609	59.0431	59.0431	59.0431	59.0431	59.0431
	961.463	1.34529	925.819	-0.13154	-0.13154		965.53	0.03871	925.99	0.12226	0.12226	0.12226	0.12226	0.12226		961.35	57.6151	924.646	59.0431	59.0431	59.0431	59.0431	59.0431
	961.429	2.03041	925.856	-0.13154	-0.13154		965.48	0.02099	926.03	0.12226	0.12226	0.12226	0.12226	0.12226		961.316	56.4534	924.683	59.0431	59.0431	59.0431	59.0431	59.0431
	961.395	0.52003	925.893	-0.13154	-0.13154		965.43	0.02739	926.07	0.12226	0.12226	0.12226	0.12226	0.12226		961.282	56.5254	924.72	59.0431	59.0431	59.0431	59.0431	59.0431
	961.361	-1.18935	925.93	-0.13154	-0.13154		965.38	0.0231	926.11	0.12226	0.12226	0.12226	0.12226	0.12226		961.248	56	924.757	59.0431	59.0431	59.0431	59.0431	59.0431
	961.327	0.54396	925.967	-0.13154	-0.13154		965.33	0.02951	926.15	0.12226	0.12226	0.12226	0.12226	0.12226		961.214	57.3568	924.794	59.0431	59.0431	59.0431	59.0431	59.0431
	961.293	0.36808	926.004	-0.13154	-0.13154		965.28	0.03809	926.189	0.12226	0.12226	0.12226	0.12226	0.12226		961.179	56.277	924.831	59.0431	59.0431	59.0431	59.0431	59.0431
	961.258	-1.36636	926.041	-0.13154	-0.13154		965.23	0.03312	926.229	0.12226	0.12226	0.12226	0.12226	0.12226		961.145	56.7981	924.868	59.0431	59.0431	59.0431	59.0431	59.0431
	961.224	0.42066	926.078	-0.13154	-0.13154		965.18	0.03642	926.269	0.12226	0.12226	0.12226	0.12226	0.12226		961.111	57.0079	924.905	59.0431	59.0431	59.0431	59.0431	59.0431
	961.19	0.47048	926.115	-0.13154	-0.13154		965.13	0.03865	926.309	0.12226	0.12226	0.12226	0.12226	0.12226		961.077	57.4513	924.942	59.0431	59.0431	59.0431	59.0431	59.0431
	961.156	0.86689	926.152	-0.13154	-0.13154		965.08	0.04464	926.349	0.12226	0.12226	0.12226	0.12226	0.12226		961.043	56.821	924.979	59.0431	59.0431	59.0431	59.0431	59.0431
	961.122	-1.17119	926.189	-0.13154	-0.13154		965.03	0.05011	926.389	0.12226	0.12226	0.12226	0.12226	0.12226		961.008	57.2354	925.016	59.0431	59.0431	59.0431	59.0431	59.0431
	961.087	-0.80853	926.226	-0.13154	-0.13154		964.98	0.05846	926.429	0.12226	0.12226	0.12226	0.12226	0.12226		960.974	56.3751	925.053	59.0431	59.0432	59.0431	59.0431	59.0432
	961.053	-0.86941	926.263	-0.13154	-0.13154		964.93	0.06549	926.469	0.12226	0.12226	0.12226	0.12226	0.12226		960.94	56.4595	925.09	59.0431	59.0432	59.0431	59.0431	59.0432
	961.019	-0.1395	926.3	-0.13154	-0.13154		964.88	0.05348	926.509	0.12226	0.12226	0.12226	0.12226	0.12226		960.906	55.5679	925.128	59.0431	59.0432	59.0431	59.0431	59.0432
	960.985	-0.10788	926.337	-0.13154	-0.13154		964.83	0.05249	926.549	0.12226	0.12226	0.12226	0.12226	0.12226		960.872	55.8933	925.165	59.0431	59.0432	59.0431	59.0431	59.0432
	960.951	-1.95166	926.374	-0.13154	-0.13154		964.78	0.05478	926.589	0.12226	0.12226	0.12226	0.12226	0.12226		960.837	55.8743	925.202	59.0431	59.0432	59.0431	59.0431	59.0432
	960.917	0.89146	926.412	-0.13154	-0.13154		964.73	0.06608	926.629	0.12226	0.12226	0.12226	0.12226	0.12226		960.803	56.9302	925.239	59.0431	59.0432	59.0431	59.0431	59.0432
	960.882	-0.20378	926.449	-0.13154	-0.13154		964.68	0.07591	926.669	0.12226	0.12226	0.12226	0.12226	0.12226		960.769	57.503	925.276	59.0431	59.0432	59.0431	59.0431	59.0432
	960.848	-0.04387	926.486	-0.13154	-0.13154		964.63	0.08217	926.709	0.12226	0.12226	0.12226	0.12226	0.12226		960.735	56.7454	925.313	59.0431	59.0432	59.0431	59.0431	59.0432
	960.814	1.38025	926.523	-0.13154	-0.13154		964.58	0.07612	926.749	0.12226	0.12226	0.12226	0.12226	0.12226		960.701	56.4162	925.35	59.0431	59.0432	59.0431	59.0431	59.0432
	960.78	-0.08493	926.56	-0.13154	-0.13154		964.53	0.08211	926.789	0.12226	0.12226	0.12226	0.12226	0.12226		960.667	55.8411	925.387	59.0431	59.0432	59.0431	59.0431	59.0432
	960.746	1.30789	926.597	-0.13154	-0.13154		964.48	0.09468	926.828	0.12226	0.12226	0.12226	0.12226	0.12226		960.632	56.448	925.424	59.0431	59.0432	59.0431	59.0431	59.0432
	960.711	1.92744	926.634	-0.13154	-0.13154		964.43	0.105	926.868	0.12226	0.12226	0.12226	0.12226	0.12226		960.598	56.8911	925.461	59.0431	59.0432	59.0431	59.0431	59.0432
	960.677	1.12926	926.671	-0.13154	-0.13154		964.38	0.10908	926.908	0.12226	0.12226	0.12226	0.12226	0.12226		960.564	56.7888	925.498	59.0431	59.0432	59.0431	59.0431	59.0432
	960.643	-0.75112	926.708	-0.13154	-0.13154		964.33	0.11864	926.948	0.12226	0.12226	0.12226	0.12226	0.12226		960.53	57.7241	925.535	59.0431	59.0432	59.0431	59.0431	59.0432
	960.609	1.3498	926.745	-0.13154	-0.13154		964.28	0.11885	926.988	0.12226	0.12226	0.12226	0.12226	0.12226		960.496	56.7826	925.572	59.0431	59.0432	59.0431	59.0431	59.0432
	960.575	-0.70708	926.782	-0.13154	-0.13154		964.23	0.12666	927.028	0.12226	0.12226	0.12226	0.12226	0.12226		960.461	58.5758	925.609	59.0431	59.0433	59.0431	59.0431	59.0433
	960.54	0.10437	926.819	-0.13154	-0.13154		964.18	0.12074	927.068	0.12226	0.12226	0.12226	0.12226	0.12226		960.427	57.219	925.646	59.0431	59.0433	59.0431	59.0431	59.0433
	960.506	1.89139	926.856	-0.13154	-0.13154		964.13	0.12329	927.108	0.12226	0.12226	0.12226	0.12226	0.12226		960.393	56.4433	925.683	59.0431	59.0433	59.0431	59.0431	59.0433
	960.472	-1.40569	926.893	-0.13154	-0.13154		964.08	0.13435	927.148	0.12226	0.12226	0.12226	0.12226	0.12226		960.359	56.2924	925.72	59.0431	59.0433	59.0431	59.0431	59.0433
	960.438	0.23633	926.93	-0.13154	-0.13154		964.03	0.14494	927.188	0.12226	0.12226	0.12226	0.12226	0.12226		960.325	55.9736	925.757	59.0431	59.0433	59.0431	59.0431	59.0433
	960.404	1.90345	926.967	-0.13154	-0.13154		963.98	0.13218	927.228	0.12226	0.12226	0.12226	0.12226	0.12226		960.29	57.4222	925.794	59.0431	59.0433	59.0431	59.0431	59.0433
	960.37	2.51927	927.004	-0.13154	-0.13154		963.93	0.13406	927.268	0.12226	0.12226	0.12226	0.12226	0.12226		960.256	55.9831	925.831	59.0431	59.0434	59.0431	59.0431	59.0434
	960.335	-1.31628	927.041	-0.13154	-0.13154		963.88	0.1354	927.308	0.12226	0.12226	0.12226	0.12226	0.12226		960.222	56.1497	925.868	59.0431	59.0434	59.0431	59.0431	59.0434
	960.301	0.57534	927.078	-0.13154	-0.13154		963.83	0.15406	927.348	0.12226	0.12226	0.12226	0.12226	0.12226		960.188	56.6558	925.905	59.0431	59.0434	59.0431	59.0431	59.0434
	960.267	0.72676	927.115	-0.13154	-0.13154		963.78	0.17343	927.388	0.12226	0.12226	0.12226	0.12226	0.12226		960.154	55.4984	925.942	59.0431	59.0434	59.0431	59.0431	59.0434
	960.233	0.36628	927.152	-0.13154	-0.13154		963.73	0.16466	927.428	0.12226	0.12226	0.12226	0.12226	0.12226		960.12	56.9338	925.979	59.0431	59.0435	59.0431	59.0431	59.0435
	960.199	-0.1494	927.189	-0.13154	-0.13154		963.68	0.16141	927.468	0.12226	0.12226	0.12226	0.12226	0.12226		960.085	56.8625	926.016	59.0431	59.0435	59.0431	59.0431	59.0435
	960.164	1.24935	927.226	-0.13154	-0.13154		963.63	0.17153	927.507	0.12226	0.12226	0.12226	0.12226	0.12226		960.051	56.5173	926.053	59.0431	59.0436	59.0431	59.0431	59.0436
	960.13	1.43387	927.263	-0.13154	-0.13154		963.58	0.18795	927.547	0.12226	0.12226	0.12226	0.12226	0.12226		960.017	56.7712	926.09	59.0431	59.0436	59.0431	59.0431	59.0436
	960.096	-0.50131	927.3	-0.13154	-0.13154		963.53	0.18347	927.587	0.12226	0.12226	0.12226	0.12226	0.12226		959.983	56.9955	926.127	59.0431	59.0437	59.0431	59.0431	59.0437
	960.062	-0.47459	927.337	-0.13154	-0.13154		963.48	0.17106	927.627	0.12226	0.12226	0.12226	0.12226	0.12226		959.949	57.5023	926.164	59.0431	59.0437	59.0431	59.0431	59.0437
	960.028	0.12153	927.374	-0.13154	-0.13154		963.43	0.18035	927.667	0.12226	0.12226	0.12226	0.12226	0.12226		959.914	57.1823	926.201	59.0431	59.0438	59.0431	59.0431	59.0438
	959.993	1.06568	927.411	-0.13154	-0.13154		963.38	0.17316	927.707	0.12226	0.12226	0.12226	0.12226	0.12226		959.88	58.2426	926.238	59.0431	59.0439	59.0431	59.0431	59.0439
	959.959	0.2754	927.448	-0.13154	-0.13154		963.33	0.18752	927.747	0.12226	0.12226	0.12226	0.12226	0.12226		959.846	56.4862	926.275	59.0431	59.0439	59.0431	59.0431	59.0439
	959.925	-1.29508	927.485	-0.13154	-0.13154		963.28	0.19779	927.787	0.12226	0.12226	0.12226	0.12226	0.12226		959.812	56.3814	926.312	59.0431	59.044	59.0431	59.0431	59.044
	959.891	-0.97411	927.522	-0.13154	-0.13154		963.23	0.20426	927.827	0.12226	0.12226	0.12226	0.12226	0.12226		959.778	56.9385	926.349	59.0431	59.0441	59.0431	59.0431	59.0441
	959.857	0.99836	927.559	-0.13154	-0.13154		963.18	0.19963	927.867	0.12226	0.12226	0.12226	0.12226	0.12226		959.744	57.5311	926.386	59.0431	59.0442	59.0431	59.0431	59.0442
	959.823	1.35913	927.596	-0.13154	-0.13154		963.13	0.199	927.907	0.12226	0.12226	0.12226	0.12226	0.12226		959.709	57.9656	926.423	59.0431	59.0443	59.0431	59.0431	59.0443
	959.788	1.33134	927.633	-0.13154	-0.13154		963.08	0.20076	927.947	0.12226	0.12226	0.12226	0.12226	0.12226		959.675	57.1154	926.46	59.0431	59.0445	59.0431	59.0431	59.0445
	959.754	-0.74319	927.67	-0.13154	-0.13154		963.03	0.20398	927.987	0.12226	0.12226	0.12226	0.12226	0.12226		959.641	57.8349	926.497	59.0431	59.0446	59.0431	59.0431	59.0446
	959.72	-0.73181	927.707	-0.13154	-0.13154		962.98	0.20496	928.027	0.12226	0.12226	0.12226	0.12226	0.12226		959.607	57.5896	926.534	59.0431	59.0448	59.0431	59.0431	59.0448
	959.686	-1.10124	927.744	-0.13154	-0.13154		962.93	0.21405	928.067	0.12226	0.12226	0.12226	0.12226	0.12226		959.573	57.902	926.572	59.0431	59.0449	59.0431	59.0431	59.0449
	959.652	0.47153	927.781	-0.13154	-0.13154		962.88	0.19946	928.107	0.12226	0.12226	0.12226	0.12226	0.12226		959.538	57.3764	926.609	59.0431	59.0451	59.0431	59.0431	59.0451
	959.617	1.01644	927.819	-0.13154	-0.13154		962.83	0.18845	928.147	0.12226	0.12226	0.12226	0.12226	0.12226		959.504	56.2482	926.646	59.0431	59.0453	59.0431	59.0431	59.0453
	959.583	0.70541	927.856	-0.13153	-0.13154		962.78	0.2018	928.186	0.12226	0.12226	0.12226	0.12226	0.12226		959.47	56.8289	926.683	59.0431	59.0455	59.0431	59.0431	59.0455
	959.549	-1.10892	927.893	-0.13153	-0.13154		962.73	0.20304	928.226	0.12226	0.12226	0.12226	0.12226	0.12226		959.436	56.9911	926.72	59.0431	59.0458	59.0431	59.0431	59.0458
	959.515	0.34655	927.93	-0.13153	-0.13154		962.68	0.2174	928.266	0.12226	0.12226	0.12226	0.12226	0.12226		959.402	56.811	926.757	59.0431	59.0461	59.0431	59.0431	59.0461
	959.481	-0.53007	927.967	-0.13152	-0.13154		962.63	0.21844	928.306	0.12226	0.12226	0.12226	0.12226	0.12226		959.367	57.1289	926.794	59.0431	59.0463	59.0431	59.0431	59.0463
	959.447	-0.4505	928.004	-0.13152	-0.13154		962.58	0.20692	928.346	0.12226	0.12226	0.12226	0.12226	0.12226		959.333	57.0104	926.831	59.0431	59.0467	59.0431	59.0431	59.0467
	959.412	-0.52519	928.041	-0.13151	-0.13154		962.53	0.21489	928.386	0.12226	0.12226	0.12226	0.12226	0.12226		959.299	56.2739	926.868	59.0431	59.047	59.0431	59.0431	59.047
	959.378	-0.71582	928.078	-0.1315	-0.13154		962.48	0.22817	928.426	0.12226	0.12226	0.12226	0.12226	0.12226		959.265	57.6492	926.905	59.0431	59.0474	59.0431	59.0431	59.0474
	959.344	0.97165	928.115	-0.13148	-0.13154		962.43	0.22651	928.466	0.12226	0.12226	0.12226	0.12226	0.12226		959.231	57.6337	926.942	59.0431	59.0478	59.0431	59.0431	59.0478
	959.31	-0.76958	928.152	-0.13147	-0.13154		962.38	0.22476	928.506	0.12226	0.12226	0.12226	0.12226	0.12226		959.197	57.6386	926.979	59.0431	59.0483	59.0431	59.0431	59.0483
	959.276	0.45149	928.189	-0.13144	-0.13154		962.33	0.22344	928.546	0.12226	0.12226	0.12226	0.12226	0.12226		959.162	57.4254	927.016	59.0431	59.0488	59.0431	59.0431	59.0488
	959.241	-1.04419	928.226	-0.13142	-0.13154		962.28	0.22097	928.586	0.12226	0.12226	0.12226	0.12226	0.12226		959.128	56.6618	927.053	59.0431	59.0493	59.0431	59.0431	59.0493
	959.207	-2.39672	928.263	-0.13138	-0.13154		962.23	0.21166	928.626	0.12226	0.12226	0.12226	0.12226	0.12226		959.094	57.9228	927.09	59.0431	59.0499	59.0431	59.0431	59.0499
	959.173	-2.50215	928.3	-0.13133	-0.13154		962.18	0.21779	928.666	0.12226	0.12226	0.12226	0.12226	0.12226		959.06	57.659	927.127	59.0431	59.0505	59.0431	59.0431	59.0505
	959.139	-1.21448	928.337	-0.13127	-0.13154		962.13	0.21786	928.706	0.12226	0.12226	0.12226	0.12226	0.12226		959.026	57.8446	927.164	59.0431	59.0512	59.0431	59.0431	59.0512
	959.105	-1.21591	928.374	-0.1312	-0.13154		962.08	0.2093	928.746	0.12226	0.12226	0.12226	0.12226	0.12226		958.991	57.0363	927.201	59.0431	59.052	59.0431	59.0431	59.052
	959.07	-0.9392	928.411	-0.1311	-0.13154		962.03	0.19194	928.786	0.12226	0.12226	0.12226	0.12226	0.12226		958.957	57.6983	927.238	59.0431	59.0528	59.0431	59.0431	59.0528
	959.036	-1.31803	928.448	-0.13098	-0.13154		961.98	0.20133	928.826	0.12226	0.12226	0.12226	0.12226	0.12226		958.923	58.5952	927.275	59.0431	59.0537	59.0431	59.0431	59.0537
	959.002	-0.98165	928.485	-0.13083	-0.13154		961.93	0.20702	928.865	0.12226	0.12226	0.12226	0.12226	0.12226		958.889	58.404	927.312	59.0431	59.0547	59.0431	59.0431	59.0547
	958.968	-0.18148	928.522	-0.13064	-0.13154		961.88	0.20523	928.905	0.12226	0.12226	0.12226	0.12226	0.12226		958.855	58.1198	927.349	59.0431	59.0557	59.0431	59.0431	59.0557
	958.934	-1.14121	928.559	-0.1304	-0.13154		961.83	0.20128	928.945	0.12226	0.12226	0.12226	0.12226	0.12226		958.82	57.4634	927.386	59.0431	59.0568	59.0431	59.0431	59.0568
	958.9	-0.10774	928.596	-0.13011	-0.13154		961.78	0.19894	928.985	0.12226	0.12227	0.12226	0.12226	0.12227		958.786	57.916	927.423	59.0431	59.0581	59.0431	59.0431	59.0581
	958.865	-1.35973	928.633	-0.12974	-0.13154		961.73	0.19369	929.025	0.12226	0.12227	0.12226	0.12226	0.12227		958.752	56.9847	927.46	59.0431	59.0594	59.0431	59.0431	59.0594
	958.831	-0.65246	928.67	-0.12929	-0.13154		961.68	0.19855	929.065	0.12226	0.12227	0.12226	0.12226	0.12227		958.718	57.3761	927.497	59.0431	59.0609	59.0431	59.0431	59.0609
	958.797	-0.73339	928.707	-0.12873	-0.13154		961.63	0.19435	929.105	0.12226	0.12227	0.12226	0.12226	0.12227		958.684	57.5605	927.534	59.0431	59.0624	59.0431	59.0431	59.0624
	958.763	-1.00762	928.744	-0.12804	-0.13154		961.58	0.18004	929.145	0.12226	0.12227	0.12226	0.12226	0.12227		958.65	58.0743	927.571	59.0431	59.0641	59.0431	59.0431	59.0641
	958.729	-1.06345	928.781	-0.12719	-0.13154		961.53	0.17741	929.185	0.12226	0.12228	0.12226	0.12226	0.12228		958.615	58.9932	927.608	59.0431	59.066	59.0431	59.0431	59.066
	958.694	0.42665	928.818	-0.12615	-0.13154		961.48	0.18522	929.225	0.12226	0.12228	0.12226	0.12226	0.12228		958.581	58.7881	927.645	59.0431	59.068	59.0431	59.0431	59.068
	958.66	0.74603	928.855	-0.12488	-0.13154		961.43	0.18299	929.265	0.12226	0.12228	0.12226	0.12226	0.12228		958.547	57.4452	927.682	59.0431	59.0701	59.0431	59.0431	59.0701
	958.626	0.9151	928.892	-0.12334	-0.13154		961.38	0.17202	929.305	0.12226	0.12229	0.12226	0.12226	0.12229		958.513	58.5408	927.719	59.0431	59.0724	59.0431	59.0431	59.0724
	958.592	-0.38913	928.929	-0.12146	-0.13154		961.33	0.16395	929.345	0.12226	0.12229	0.12226	0.12226	0.12229		958.479	58.3061	927.756	59.0431	59.0749	59.0431	59.0431	59.0749
	958.558	1.11714	928.966	-0.11919	-0.13154		961.28	0.16669	929.385	0.12226	0.1223	0.12226	0.12226	0.1223		958.444	57.2518	927.793	59.0431	59.0776	59.0431	59.0431	59.0776
	958.523	1.65895	929.003	-0.11645	-0.13154		961.23	0.16298	929.425	0.12226	0.1223	0.12226	0.12226	0.1223		958.41	57.7649	927.83	59.0431	59.0804	59.0431	59.0431	59.0804
	958.489	0.69882	929.04	-0.11315	-0.13154		961.18	0.1693	929.465	0.12226	0.12231	0.12226	0.12226	0.12231		958.376	58.4821	927.867	59.0431	59.0835	59.0431	59.0431	59.0835
	958.455	-0.10861	929.077	-0.1092	-0.13154		961.13	0.16326	929.504	0.12226	0.12232	0.12226	0.12226	0.12232		958.342	58.1276	927.904	59.0431	59.0869	59.0431	59.0431	59.0869
	958.421	0.39656	929.114	-0.10446	-0.13154		961.08	0.14412	929.544	0.12226	0.12233	0.12226	0.12226	0.12233		958.308	58.1231	927.941	59.0431	59.0905	59.0431	59.0431	59.0905
	958.387	-0.33037	929.151	-0.0988	-0.13154		961.03	0.16129	929.584	0.12226	0.12234	0.12226	0.12226	0.12234		958.274	57.6846	927.979	59.0431	59.0943	59.0431	59.0431	59.0943
	958.353	-1.3884	929.188	-0.09207	-0.13154		960.98	0.15534	929.624	0.12226	0.12236	0.12226	0.12226	0.12236		958.239	57.8317	928.016	59.0431	59.0984	59.0431	59.0431	59.0984
	958.318	-0.42139	929.226	-0.08409	-0.13154		960.93	0.14002	929.664	0.12226	0.12238	0.12226	0.12226	0.12238		958.205	58.7525	928.053	59.0431	59.1029	59.0431	59.0431	59.1029
	958.284	-0.40772	929.263	-0.07464	-0.13154		960.88	0.1521	929.704	0.12226	0.1224	0.12226	0.12226	0.1224		958.171	57.5096	928.09	59.0431	59.1076	59.0431	59.0431	59.1076
	958.25	0.09095	929.3	-0.06349	-0.13154		960.83	0.15503	929.744	0.12226	0.12242	0.12226	0.12226	0.12242		958.137	57.2816	928.127	59.0431	59.1128	59.0431	59.0431	59.1128
	958.216	-0.11828	929.337	-0.05038	-0.13154		960.78	0.14814	929.784	0.12226	0.12244	0.12226	0.12226	0.12244		958.103	58.2515	928.164	59.0431	59.1182	59.0431	59.0431	59.1182
	958.182	0.93959	929.374	-0.03501	-0.13154		960.73	0.15619	929.824	0.12226	0.12247	0.12226	0.12226	0.12247		958.068	58.8453	928.201	59.0431	59.1241	59.0431	59.0431	59.1241
	958.147	-1.4179	929.411	-0.01703	-0.13154		960.68	0.16759	929.864	0.12226	0.1225	0.12226	0.12226	0.1225		958.034	58.3516	928.238	59.0431	59.1303	59.0431	59.0431	59.1303
	958.113	-1.56943	929.448	0.00393	-0.13154		960.63	0.15442	929.904	0.12226	0.12254	0.12226	0.12226	0.12254		958	59.6273	928.275	59.0431	59.1371	59.0431	59.0431	59.1371
	958.079	0.14894	929.485	0.0283	-0.13154		960.58	0.14381	929.944	0.12226	0.12259	0.12226	0.12226	0.12259		957.966	58.7247	928.312	59.0431	59.1442	59.0431	59.0431	59.1442
	958.045	1.70231	929.522	0.05655	-0.13154		960.53	0.13952	929.984	0.12226	0.12264	0.12226	0.12226	0.12264		957.932	57.5651	928.349	59.0431	59.1519	59.0431	59.0431	59.1519
	958.011	-1.24012	929.559	0.08919	-0.13154		960.48	0.14817	930.024	0.12226	0.12269	0.12226	0.12226	0.12269		957.897	58.9861	928.386	59.0431	59.16	59.0431	59.0431	59.16
	957.977	-1.34735	929.596	0.12681	-0.13154		960.43	0.1394	930.064	0.12226	0.12276	0.12226	0.12226	0.12276		957.863	58.7332	928.423	59.0431	59.1687	59.0431	59.0431	59.1687
	957.942	-0.52074	929.633	0.17002	-0.13154		960.38	0.14485	930.104	0.12226	0.12283	0.12226	0.12226	0.12283		957.829	58.2392	928.46	59.0431	59.178	59.0431	59.0431	59.178
	957.908	-0.69847	929.67	0.21951	-0.13154		960.33	0.13394	930.144	0.12226	0.12291	0.12226	0.12226	0.12292		957.795	58.4411	928.497	59.0431	59.1879	59.0431	59.0431	59.1879
	957.874	1.6103	929.707	0.27603	-0.13154		960.28	0.14274	930.183	0.12226	0.12301	0.12226	0.12226	0.12301		957.761	57.9903	928.534	59.0431	59.1985	59.0431	59.0431	59.1985
	957.84	0.77667	929.744	0.34038	-0.13154		960.23	0.1583	930.223	0.12227	0.12311	0.12226	0.12226	0.12312		957.727	58.322	928.571	59.0431	59.2097	59.0431	59.0431	59.2097
	957.806	2.09684	929.781	0.41342	-0.13154		960.18	0.1392	930.263	0.12227	0.12323	0.12226	0.12226	0.12325		957.692	58.7427	928.608	59.0431	59.2216	59.0431	59.0431	59.2216
	957.771	1.91095	929.818	0.49607	-0.13154		960.13	0.12399	930.303	0.12227	0.12337	0.12226	0.12226	0.12339		957.658	59.0283	928.645	59.0431	59.2343	59.0431	59.0431	59.2343
	957.737	1.18322	929.855	0.58932	-0.13154		960.08	0.13309	930.343	0.12228	0.12352	0.12226	0.12226	0.12354		957.624	57.979	928.682	59.0431	59.2478	59.0431	59.0431	59.2478
	957.703	-0.57415	929.892	0.69419	-0.13154		960.03	0.13296	930.383	0.12229	0.1237	0.12226	0.12226	0.12372		957.59	58.7611	928.719	59.0431	59.2621	59.0431	59.0431	59.2621
	957.669	-0.05313	929.929	0.81179	-0.13154		959.98	0.12327	930.423	0.1223	0.12389	0.12226	0.12226	0.12393		957.556	58.5248	928.756	59.0431	59.2773	59.0431	59.0431	59.2773
	957.635	0.9646	929.966	0.94324	-0.13154		959.93	0.14079	930.463	0.12231	0.12411	0.12226	0.12226	0.12416		957.521	59.1053	928.793	59.0431	59.2934	59.0431	59.0431	59.2934
	957.6	2.00898	930.003	1.08972	-0.13154		959.88	0.1245	930.503	0.12233	0.12435	0.12226	0.12226	0.12442		957.487	58.1869	928.83	59.0431	59.3105	59.0431	59.0431	59.3105
	957.566	-0.4286	930.04	1.25244	-0.13154		959.83	0.11934	930.543	0.12235	0.12463	0.12226	0.12226	0.12472		957.453	59.2457	928.867	59.0431	59.3286	59.0431	59.0431	59.3286
	957.532	-0.92718	930.077	1.43262	-0.13154		959.78	0.12498	930.583	0.12238	0.12494	0.12226	0.12226	0.12506		957.419	58.1353	928.904	59.0431	59.3478	59.0431	59.0431	59.3478
	957.498	-0.99085	930.114	1.63151	-0.13154		959.73	0.12059	930.623	0.12242	0.12528	0.12226	0.12226	0.12544		957.385	58.0278	928.941	59.0431	59.368	59.0431	59.0431	59.368
	957.464	-0.42303	930.151	1.85036	-0.13154		959.68	0.11943	930.663	0.12248	0.12566	0.12226	0.12226	0.12588		957.35	57.9359	928.978	59.0431	59.3895	59.0431	59.0431	59.3895
	957.43	0.97949	930.188	2.09039	-0.13154		959.63	0.12617	930.703	0.12254	0.12608	0.12226	0.12226	0.12637		957.316	59.2876	929.015	59.0431	59.4121	59.0431	59.0431	59.4121
	957.395	0.05477	930.225	2.3528	-0.13154		959.58	0.11569	930.743	0.12263	0.12656	0.12226	0.12226	0.12693		957.282	59.0307	929.052	59.0431	59.436	59.0431	59.0431	59.436
	957.361	0.191	930.262	2.63875	-0.13154		959.53	0.11872	930.783	0.12274	0.12708	0.12226	0.12226	0.12757		957.248	58.694	929.089	59.0431	59.4613	59.0431	59.0431	59.4613
	957.327	0.00112	930.299	2.9493	-0.13154		959.48	0.11574	930.822	0.12288	0.12767	0.12226	0.12226	0.12829		957.214	58.0776	929.126	59.0431	59.4879	59.0431	59.0431	59.4879
	957.293	-1.35586	930.336	3.28547	-0.13154		959.43	0.10305	930.862	0.12306	0.12831	0.12226	0.12226	0.12912		957.18	59.6878	929.163	59.0431	59.516	59.0431	59.0431	59.516
	957.259	-0.69454	930.373	3.64815	-0.13154		959.38	0.09762	930.902	0.12328	0.12903	0.12226	0.12226	0.13005		957.145	58.4777	929.2	59.0431	59.5456	59.0431	59.0431	59.5456
	957.224	-0.22325	930.41	4.03808	-0.13154		959.33	0.09455	930.942	0.12356	0.12981	0.12226	0.12226	0.13112		957.111	59.2276	929.237	59.0431	59.5767	59.0431	59.0431	59.5767
	957.19	-0.04283	930.447	4.4559	-0.13154		959.28	0.10276	930.982	0.12391	0.13068	0.12226	0.12226	0.13233		957.077	59.752	929.274	59.0431	59.6095	59.0431	59.0431	59.6095
	957.156	0.26659	930.484	4.90202	-0.13154		959.23	0.09583	931.022	0.12433	0.13164	0.12226	0.12226	0.13371		957.043	59.6661	929.311	59.0431	59.644	59.0431	59.0431	59.644
	957.122	-0.49229	930.521	5.3767	-0.13154		959.18	0.08297	931.062	0.12485	0.1327	0.12226	0.12226	0.13529		957.009	58.223	929.348	59.0432	59.6802	59.0431	59.0431	59.6802
	957.088	-0.44647	930.558	5.87996	-0.13154		959.13	0.08971	931.102	0.12548	0.13385	0.12226	0.12226	0.13707		956.974	59.3525	929.385	59.0432	59.7183	59.0431	59.0431	59.7183
	957.053	1.78792	930.595	6.41158	-0.13154		959.08	0.09691	931.142	0.12624	0.13512	0.12226	0.12226	0.13911		956.94	59.5615	929.423	59.0432	59.7582	59.0431	59.0431	59.7583
	957.019	1.39224	930.632	6.97108	-0.13154		959.03	0.09046	931.182	0.12716	0.13651	0.12226	0.12226	0.14141		956.906	59.1878	929.46	59.0432	59.8001	59.0431	59.0431	59.8002
	956.985	-1.08364	930.67	7.55772	-0.13154		958.98	0.07953	931.222	0.12826	0.13803	0.12226	0.12226	0.14403		956.872	60.1181	929.497	59.0432	59.8441	59.0431	59.0431	59.8441
	956.951	-0.29822	930.707	8.17046	-0.13154		958.93	0.07365	931.262	0.12956	0.13969	0.12226	0.12226	0.14699		956.838	59.2426	929.534	59.0433	59.8901	59.0431	59.0431	59.8902
	956.917	-0.7404	930.744	8.80795	-0.13154		958.88	0.08109	931.302	0.1311	0.1415	0.12226	0.12226	0.15034		956.804	59.2724	929.571	59.0433	59.9383	59.0431	59.0431	59.9385
	956.883	0.59303	930.781	9.46855	-0.13154		958.83	0.0721	931.342	0.1329	0.14347	0.12226	0.12226	0.15412		956.769	59.89	929.608	59.0434	59.9887	59.0431	59.0431	59.989
	956.848	0.57441	930.818	10.1503	-0.13154		958.78	0.06645	931.382	0.13501	0.14562	0.12226	0.12226	0.15837		956.735	60.6807	929.645	59.0435	60.0415	59.0431	59.0431	60.0418
	956.814	-0.04107	930.855	10.8508	-0.13154		958.73	0.07791	931.422	0.13744	0.14795	0.12226	0.12226	0.16313		956.701	60.2501	929.682	59.0436	60.0966	59.0431	59.0431	60.097
	956.78	-0.49715	930.892	11.5676	-0.13154		958.68	0.06836	931.462	0.14025	0.15047	0.12226	0.12226	0.16847		956.667	59.0859	929.719	59.0437	60.1542	59.0431	59.0431	60.1548
	956.746	0.83048	930.929	12.2977	-0.13154		958.63	0.06059	931.501	0.14347	0.15321	0.12226	0.12226	0.17441		956.633	60.5688	929.756	59.0439	60.2143	59.0431	59.0431	60.2151
	956.712	-1.0505	930.966	13.0379	-0.13154		958.58	0.06341	931.541	0.14712	0.15616	0.12226	0.12226	0.18102		956.598	59.7158	929.793	59.0442	60.277	59.0431	59.0431	60.278
	956.677	-0.01572	931.003	13.7848	-0.13154		958.53	0.05596	931.581	0.15124	0.15935	0.12226	0.12226	0.18834		956.564	60.6705	929.83	59.0446	60.3423	59.0431	59.0431	60.3438
	956.643	-0.21663	931.04	14.5344	-0.13154		958.48	0.06955	931.621	0.15587	0.16279	0.12226	0.12226	0.19641		956.53	60.9646	929.867	59.0451	60.4104	59.0431	59.0431	60.4123
	956.609	-1.69284	931.077	15.283	-0.13154		958.43	0.06379	931.661	0.16103	0.16649	0.12226	0.12226	0.20527		956.496	60.8591	929.904	59.0457	60.4813	59.0431	59.0431	60.4838
	956.575	-0.54596	931.114	16.0262	-0.13154		958.38	0.05518	931.701	0.16675	0.17047	0.12226	0.12226	0.21496		956.462	60.2725	929.941	59.0465	60.5551	59.0431	59.0431	60.5584
	956.541	1.04913	931.151	16.7598	-0.13154		958.33	0.0478	931.741	0.17303	0.17475	0.12226	0.12226	0.22552		956.427	60.0003	929.978	59.0476	60.6317	59.0431	59.0431	60.6362
	956.507	-0.53029	931.188	17.4793	-0.13154		958.28	0.06435	931.781	0.17989	0.17932	0.12226	0.12226	0.23695		956.393	60.3559	930.015	59.049	60.7114	59.0431	59.0431	60.7173
	956.472	0.39971	931.225	18.1801	-0.13154		958.23	0.06279	931.821	0.18732	0.18422	0.12226	0.12226	0.24928		956.359	60.6925	930.052	59.0508	60.7942	59.0431	59.0431	60.8018
	956.438	0.1186	931.262	18.8577	-0.13154		958.18	0.0616	931.861	0.19532	0.18945	0.12226	0.12226	0.26252		956.325	61.4367	930.089	59.0531	60.8801	59.0431	59.0431	60.89
	956.404	-0.64882	931.299	19.5074	-0.13154		958.13	0.06945	931.901	0.20387	0.19504	0.12226	0.12226	0.27665		956.291	59.5707	930.126	59.056	60.9691	59.0431	59.0431	60.9821
	956.37	-0.63883	931.336	20.1249	-0.13154		958.08	0.04917	931.941	0.21292	0.20098	0.12226	0.12226	0.29165		956.257	59.7727	930.163	59.0598	61.0615	59.0431	59.0431	61.0781
	956.336	-0.37525	931.373	20.7056	-0.13154		958.03	0.04753	931.981	0.22245	0.20731	0.12226	0.12226	0.3075		956.222	61.175	930.2	59.0646	61.1571	59.0431	59.0431	61.1785
	956.301	-0.83365	931.41	21.2455	-0.13154		957.98	0.06544	932.021	0.23237	0.21403	0.12226	0.12226	0.32414		956.188	60.8653	930.237	59.0706	61.256	59.0431	59.0431	61.2835
	956.267	-0.00327	931.447	21.7404	-0.13154		957.93	0.07482	932.061	0.24264	0.22115	0.12226	0.12226	0.34153		956.154	59.9665	930.274	59.0782	61.3584	59.0431	59.0431	61.3934
	956.233	-0.66688	931.484	22.1867	-0.13154		957.88	0.05674	932.101	0.25316	0.22869	0.12226	0.12226	0.35959		956.12	61.57	930.311	59.0877	61.4641	59.0431	59.0431	61.5088
	956.199	-1.7938	931.521	22.5809	-0.13154		957.83	0.04413	932.141	0.26383	0.23666	0.12226	0.12226	0.37823		956.086	60.8883	930.348	59.0996	61.5734	59.0431	59.0431	61.6299
	956.165	-0.10231	931.558	22.92	-0.13154		957.78	0.06111	932.18	0.27456	0.24507	0.12226	0.12226	0.39737		956.051	60.2977	930.385	59.1144	61.6862	59.0431	59.0431	61.7575
	956.13	0.25198	931.595	23.2014	-0.13154		957.73	0.06059	932.22	0.28522	0.25393	0.12226	0.12226	0.41689		956.017	59.9073	930.422	59.1327	61.8026	59.0431	59.0431	61.8921
	956.096	0.94027	931.632	23.4228	-0.13154		957.68	0.05585	932.26	0.29569	0.26325	0.12226	0.12226	0.43669		955.983	59.8817	930.459	59.1553	61.9225	59.0431	59.0431	62.0346
	956.062	0.31825	931.669	23.5824	-0.13154		957.63	0.07323	932.3	0.30585	0.27305	0.12226	0.12226	0.45664		955.949	60.1916	930.496	59.1829	62.0461	59.0431	59.0431	62.1858
	956.028	0.56514	931.706	23.679	-0.13154		957.58	0.07111	932.34	0.31556	0.28332	0.12226	0.12226	0.47662		955.915	61.4765	930.533	59.2167	62.1732	59.0431	59.0431	62.3468
	955.994	0.37712	931.743	23.7117	-0.13154		957.53	0.07181	932.38	0.32469	0.29407	0.12226	0.12226	0.4965		955.88	61.2378	930.57	59.2579	62.304	59.0431	59.0431	62.5188
	955.96	0.43891	931.78	23.6804	-0.13154		957.48	0.062	932.42	0.33313	0.3053	0.12226	0.12226	0.51617		955.846	61.4672	930.607	59.3078	62.4385	59.0431	59.0431	62.7032
	955.925	-1.8278	931.817	23.5853	-0.13154		957.43	0.05734	932.46	0.34073	0.31703	0.12226	0.12226	0.5355		955.812	60.6989	930.644	59.3679	62.5767	59.0431	59.0431	62.9015
	955.891	-0.98101	931.854	23.4271	-0.13154		957.38	0.06706	932.5	0.3474	0.32924	0.12226	0.12226	0.55438		955.778	61.9556	930.681	59.4402	62.7185	59.0431	59.0431	63.1156
	955.857	0.45277	931.891	23.2071	-0.13154		957.33	0.06779	932.54	0.35304	0.34194	0.12226	0.12226	0.57272		955.744	60.1985	930.718	59.5267	62.8639	59.0431	59.0431	63.3475
	955.823	-2.12844	931.928	22.9271	-0.13154		957.28	0.08791	932.58	0.35754	0.35512	0.12226	0.12226	0.59041		955.71	61.9278	930.755	59.6297	63.013	59.0431	59.0431	63.5996
	955.789	-2.16536	931.965	22.5892	-0.13154		957.23	0.09022	932.62	0.36085	0.36878	0.12226	0.12226	0.60738		955.675	60.6179	930.792	59.7518	63.1657	59.0431	59.0431	63.8744
	955.754	0.29434	932.002	22.1962	-0.13154		957.18	0.07723	932.66	0.36291	0.38292	0.12226	0.12226	0.62357		955.641	60.7756	930.83	59.896	63.322	59.0431	59.0431	64.1749
	955.72	-0.41947	932.039	21.751	-0.13154		957.13	0.08827	932.7	0.36369	0.39751	0.12226	0.12226	0.63895		955.607	61.2148	930.867	60.0656	63.4819	59.0431	59.0431	64.5043
	955.686	-0.06249	932.077	21.2572	-0.13154		957.08	0.09015	932.74	0.36318	0.41256	0.12226	0.12226	0.65348		955.573	61.3459	930.904	60.264	63.6452	59.0431	59.0431	64.8661
	955.652	-1.0803	932.114	20.7183	-0.13154		957.03	0.08579	932.78	0.36137	0.42804	0.12226	0.12226	0.66715		955.539	61.1493	930.941	60.4952	63.8121	59.0431	59.0431	65.2641
	955.618	-0.35892	932.151	20.1384	-0.13154		956.98	0.08179	932.819	0.35831	0.44394	0.12226	0.12226	0.67999		955.504	61.8022	930.978	60.7634	63.9823	59.0431	59.0431	65.7026
	955.583	-0.75202	932.188	19.5218	-0.13154		956.93	0.10053	932.859	0.35405	0.46023	0.12226	0.12226	0.69202		955.47	60.6922	931.015	61.0732	64.156	59.0431	59.0431	66.186
	955.549	0.96716	932.225	18.8727	-0.13154		956.88	0.10503	932.899	0.34864	0.4769	0.12226	0.12226	0.70329		955.436	60.7904	931.052	61.4294	64.3328	59.0431	59.0431	66.7191
	955.515	-1.51275	932.262	18.1957	-0.13154		956.83	0.09156	932.939	0.34217	0.49393	0.12226	0.12226	0.71384		955.402	60.577	931.089	61.837	64.5129	59.0431	59.0431	67.3068
	955.481	1.43973	932.299	17.4953	-0.13154		956.78	0.09905	932.979	0.33475	0.51127	0.12226	0.12226	0.72376		955.368	61.8539	931.126	62.3015	64.6961	59.0431	59.0431	67.9545
	955.447	2.69642	932.336	16.7762	-0.13154		956.73	0.09955	933.019	0.32647	0.52892	0.12226	0.12226	0.73313		955.334	61.9477	931.163	62.8283	64.8823	59.0431	59.0431	68.6675
	955.413	2.7604	932.373	16.0429	-0.13154		956.68	0.10907	933.059	0.31747	0.54682	0.12226	0.12226	0.74203		955.299	61.9652	931.2	63.423	65.0715	59.0431	59.0431	69.4514
	955.378	0.0865	932.41	15.2998	-0.13154		956.63	0.10991	933.099	0.30787	0.56495	0.12226	0.12226	0.75056		955.265	61.2793	931.237	64.0913	65.2634	59.0431	59.0431	70.3116
	955.344	-0.09542	932.447	14.5514	-0.13154		956.58	0.11543	933.139	0.29779	0.58327	0.12226	0.12226	0.7588		955.231	61.9043	931.274	64.8388	65.4581	59.0431	59.0431	71.2537
	955.31	0.03137	932.484	13.8017	-0.13154		956.53	0.11869	933.179	0.28737	0.60174	0.12226	0.12226	0.76686		955.197	61.9509	931.311	65.6708	65.6552	59.0431	59.0431	72.2829
	955.276	0.30345	932.521	13.0548	-0.13154		956.48	0.1212	933.219	0.27674	0.62033	0.12226	0.12226	0.77481		955.163	62.4873	931.348	66.5926	65.8549	59.0431	59.0431	73.4043
	955.242	-0.49216	932.558	12.3144	-0.13154		956.43	0.12859	933.259	0.26602	0.63897	0.12226	0.12226	0.78273		955.128	62.6789	931.385	67.6088	66.0568	59.0431	59.0431	74.6225
	955.207	-0.07017	932.595	11.584	-0.13154		956.38	0.13101	933.299	0.25532	0.65764	0.12226	0.12226	0.7907		955.094	62.1335	931.422	68.7237	66.2608	59.0431	59.0431	75.9414
	955.173	0.90102	932.632	10.8669	-0.13154		956.33	0.13596	933.339	0.24477	0.67627	0.12226	0.12226	0.79878		955.06	62.5229	931.459	69.9409	66.4668	59.0431	59.0431	77.3646
	955.139	0.1098	932.669	10.1659	-0.13154		956.28	0.14883	933.379	0.23444	0.69484	0.12226	0.12226	0.80702		955.026	62.3013	931.496	71.263	66.6746	59.0431	59.0431	78.8945
	955.105	-0.03631	932.706	9.48373	-0.13154		956.23	0.16082	933.419	0.22444	0.71327	0.12226	0.12226	0.81545		954.992	63.3399	931.533	72.6917	66.8841	59.0431	59.0431	80.5327
	955.071	1.82257	932.743	8.82264	-0.13154		956.18	0.1631	933.459	0.21483	0.73153	0.12226	0.12226	0.8241		954.957	63.9606	931.57	74.2277	67.095	59.0431	59.0431	82.2796
	955.036	-1.90083	932.78	8.1846	-0.13154		956.13	0.16185	933.498	0.20567	0.74955	0.12226	0.12226	0.83297		954.923	63.7705	931.607	75.8703	67.3072	59.0431	59.0431	84.1343
	955.002	-0.83353	932.817	7.57129	-0.13154		956.08	0.17057	933.538	0.19702	0.76729	0.12226	0.12226	0.84205		954.889	63.0737	931.644	77.6175	67.5204	59.0431	59.0431	86.0948
	954.968	1.20384	932.854	6.98404	-0.13154		956.03	0.18796	933.578	0.18891	0.78469	0.12226	0.12226	0.85134		954.855	63.341	931.681	79.4657	67.7345	59.0431	59.0431	88.157
	954.934	1.564	932.891	6.42392	-0.13154		955.98	0.19297	933.618	0.18136	0.8017	0.12226	0.12226	0.8608		954.821	63.488	931.718	81.4097	67.9493	59.0431	59.0431	90.3159
	954.9	-0.81113	932.928	5.89166	-0.13154		955.93	0.19164	933.658	0.17438	0.81827	0.12226	0.12226	0.87039		954.787	63.9095	931.755	83.4428	68.1645	59.0431	59.0431	92.5641
	954.866	0.10953	932.965	5.38776	-0.13154		955.88	0.20567	933.698	0.16798	0.83434	0.12226	0.12226	0.88006		954.752	63.0232	931.792	85.5563	68.3799	59.0431	59.0431	94.893
	954.831	-0.81128	933.002	4.91244	-0.13154		955.83	0.20847	933.738	0.16215	0.84985	0.12226	0.12226	0.88975		954.718	63.3835	931.829	87.7398	68.5953	59.0431	59.0431	97.292
	954.797	0.58838	933.039	4.46567	-0.13154		955.78	0.21481	933.778	0.15688	0.86476	0.12226	0.12226	0.89939		954.684	63.9348	931.866	89.9814	68.8104	59.0431	59.0431	99.7487
	954.763	0.65165	933.076	4.04722	-0.13154		955.73	0.22887	933.818	0.15215	0.87902	0.12226	0.12226	0.90891		954.65	64.5926	931.903	92.2673	69.0251	59.0431	59.0431	102.249
	954.729	1.29551	933.113	3.65665	-0.13154		955.68	0.22387	933.858	0.14792	0.89258	0.12226	0.12226	0.91824		954.616	64.7951	931.94	94.5822	69.2391	59.0431	59.0431	104.778
	954.695	-0.82562	933.15	3.29337	-0.13154		955.63	0.22316	933.898	0.14417	0.90539	0.12226	0.12226	0.92731		954.581	64.0046	931.977	96.9094	69.4521	59.0431	59.0431	107.318
	954.66	-0.96804	933.187	2.95661	-0.13154		955.58	0.22973	933.938	0.14087	0.9174	0.12226	0.12226	0.93602		954.547	63.2584	932.014	99.2307	69.6638	59.0431	59.0431	109.851
	954.626	-0.48217	933.224	2.64549	-0.13154		955.53	0.24876	933.978	0.13799	0.92858	0.12226	0.12226	0.94431		954.513	63.5376	932.051	101.527	69.8742	59.0431	59.0431	112.358
	954.592	0.07039	933.261	2.359	-0.13154		955.48	0.25962	934.018	0.13547	0.93888	0.12226	0.12226	0.9521		954.479	63.9681	932.088	103.778	70.0827	59.0431	59.0431	114.818
	954.558	0.33476	933.298	2.09607	-0.13154		955.43	0.27508	934.058	0.13331	0.94826	0.12226	0.12226	0.95931		954.445	65.7199	932.125	105.965	70.2893	59.0431	59.0431	117.211
	954.524	-0.63758	933.335	1.85555	-0.13154		955.38	0.27069	934.098	0.13144	0.95669	0.12226	0.12226	0.96588		954.41	65.3575	932.162	108.064	70.4937	59.0431	59.0431	119.515
	954.49	-0.11711	933.372	1.63624	-0.13154		955.33	0.28977	934.138	0.12985	0.96415	0.12226	0.12226	0.97174		954.376	67.2761	932.199	110.057	70.6955	59.0431	59.0431	121.71
	954.455	-0.93253	933.409	1.4369	-0.13154		955.28	0.31555	934.177	0.1285	0.97059	0.12226	0.12226	0.97684		954.342	66.329	932.236	111.923	70.8946	59.0431	59.0431	123.775
	954.421	-2.21906	933.446	1.25631	-0.13154		955.23	0.3304	934.217	0.12737	0.976	0.12226	0.12226	0.98111		954.308	67.1586	932.274	113.643	71.0906	59.0431	59.0431	125.69
	954.387	-0.3137	933.483	1.09322	-0.13154		955.18	0.32047	934.257	0.12642	0.98036	0.12226	0.12226	0.98452		954.274	66.1422	932.311	115.197	71.2834	59.0431	59.0431	127.437
	954.353	-1.96053	933.521	0.94638	-0.13154		955.13	0.33331	934.297	0.12562	0.98365	0.12226	0.12226	0.98702		954.24	67.2588	932.348	116.568	71.4726	59.0431	59.0431	128.998
	954.319	-1.86387	933.558	0.81461	-0.13154		955.08	0.3341	934.337	0.12497	0.98586	0.12226	0.12226	0.98857		954.205	66.1843	932.385	117.743	71.658	59.0431	59.0431	130.358
	954.284	-0.15888	933.595	0.69671	-0.13154		955.03	0.36804	934.377	0.12443	0.98698	0.12226	0.12226	0.98915		954.171	66.324	932.422	118.706	71.8394	59.0431	59.0431	131.502
	954.25	-0.23942	933.632	0.59155	-0.13154		954.98	0.38374	934.417	0.12399	0.987	0.12226	0.12226	0.98873		954.137	65.7422	932.459	119.447	72.0164	59.0431	59.0431	132.421
	954.216	0.28275	933.669	0.49806	-0.13154		954.93	0.3765	934.457	0.12363	0.98593	0.12226	0.12226	0.9873		954.103	67.4133	932.496	119.958	72.1889	59.0431	59.0431	133.104
	954.182	1.52091	933.706	0.41517	-0.13154		954.88	0.37591	934.497	0.12334	0.98376	0.12226	0.12226	0.98485		954.069	67.1414	932.533	120.232	72.3565	59.0431	59.0431	133.546
	954.148	0.16897	933.743	0.34193	-0.13154		954.83	0.39843	934.537	0.1231	0.98052	0.12226	0.12226	0.98137		954.034	67.9386	932.57	120.267	72.5191	59.0431	59.0431	133.743
	954.113	0.45906	933.78	0.27739	-0.13154		954.78	0.41594	934.577	0.12292	0.97621	0.12226	0.12226	0.97687		954	66.9604	932.607	120.061	72.6764	59.0431	59.0431	133.694
	954.079	-0.86828	933.817	0.22071	-0.13154		954.73	0.41648	934.617	0.12277	0.97084	0.12226	0.12226	0.97135		953.966	67.0359	932.644	119.617	72.8282	59.0431	59.0431	133.403
	954.045	-0.92101	933.854	0.17106	-0.13154		954.68	0.43348	934.657	0.12265	0.96444	0.12226	0.12226	0.96484		953.932	67.4543	932.681	118.941	72.9743	59.0431	59.0431	132.872
	954.011	1.38785	933.891	0.12772	-0.13154		954.63	0.42121	934.697	0.12256	0.95703	0.12226	0.12226	0.95733		953.898	67.9331	932.718	118.04	73.1144	59.0431	59.0431	132.112
	953.977	0.52932	933.928	0.08999	-0.13154		954.58	0.42673	934.737	0.12249	0.94863	0.12226	0.12226	0.94887		953.863	68.7365	932.755	116.925	73.2483	59.0431	59.0431	131.131
	953.943	-0.53032	933.965	0.05724	-0.13154		954.53	0.41966	934.777	0.12243	0.93929	0.12226	0.12226	0.93947		953.829	69.2999	932.792	115.609	73.3758	59.0431	59.0431	129.941
	953.908	-0.55383	934.002	0.0289	-0.13154		954.48	0.42526	934.816	0.12239	0.92903	0.12226	0.12226	0.92917		953.795	69.4946	932.829	114.105	73.4968	59.0431	59.0431	128.559
	953.874	-0.16507	934.039	0.00444	-0.13154		954.43	0.43563	934.856	0.12236	0.91789	0.12227	0.12226	0.918		953.761	70.568	932.866	112.431	73.611	59.0431	59.0431	126.999
	953.84	0.6086	934.076	-0.01659	-0.13154		954.38	0.45368	934.896	0.12233	0.90591	0.12227	0.12226	0.906		953.727	71.3682	932.903	110.605	73.7183	59.0431	59.0431	125.281
	953.806	-0.80214	934.113	-0.03463	-0.13154		954.33	0.45932	934.936	0.12231	0.89314	0.12227	0.12226	0.8932		953.693	70.099	932.94	108.647	73.8185	59.0431	59.0431	123.422
	953.772	-0.58277	934.15	-0.05006	-0.13154		954.28	0.4565	934.976	0.1223	0.87961	0.12227	0.12226	0.87966		953.658	69.5768	932.977	106.575	73.9115	59.0431	59.0431	121.444
	953.737	0.24951	934.187	-0.06322	-0.13154		954.23	0.44767	935.016	0.12229	0.86538	0.12227	0.12226	0.86542		953.624	71.725	933.014	104.412	73.9971	59.0431	59.0431	119.366
	953.703	-0.13752	934.224	-0.07441	-0.13154		954.18	0.4404	935.056	0.12228	0.85049	0.12227	0.12226	0.85053		953.59	71.4145	933.051	102.177	74.0751	59.0431	59.0431	117.209
	953.669	-0.14286	934.261	-0.08389	-0.13154		954.13	0.44924	935.096	0.12227	0.835	0.12228	0.12226	0.83503		953.556	71.8169	933.088	99.8913	74.1455	59.0431	59.0431	114.994
	953.635	-0.07149	934.298	-0.09191	-0.13154		954.08	0.44276	935.136	0.12227	0.81895	0.12228	0.12226	0.81899		953.522	72.9675	933.125	97.5751	74.2081	59.0431	59.0431	112.74
	953.601	-0.81213	934.335	-0.09866	-0.13154		954.03	0.42668	935.176	0.12227	0.80241	0.12228	0.12226	0.80244		953.487	73.6227	933.162	95.2478	74.2628	59.0431	59.0431	110.467
	953.566	0.47736	934.372	-0.10434	-0.13154		953.98	0.43121	935.216	0.12226	0.78541	0.12228	0.12226	0.78545		953.453	72.5571	933.199	92.9276	74.3096	59.0431	59.0431	108.194
	953.532	-2.07016	934.409	-0.1091	-0.13154		953.93	0.43155	935.256	0.12226	0.76803	0.12229	0.12226	0.76806		953.419	74.115	933.236	90.6318	74.3484	59.0431	59.0431	105.937
	953.498	-1.91037	934.446	-0.11307	-0.13154		953.88	0.42451	935.296	0.12226	0.7503	0.12229	0.12226	0.75034		953.385	73.8199	933.273	88.376	74.3791	59.0431	59.0431	103.712
	953.464	0.89441	934.483	-0.11638	-0.13154		953.83	0.4254	935.336	0.12226	0.73229	0.1223	0.12226	0.73233		953.351	74.5769	933.31	86.1745	74.4017	59.0431	59.0431	101.533
	953.43	0.87429	934.52	-0.11914	-0.13154		953.78	0.41103	935.376	0.12226	0.71404	0.1223	0.12226	0.71409		953.317	75.2653	933.347	84.0399	74.4161	59.0431	59.0431	99.4128
	953.396	-2.85872	934.557	-0.12142	-0.13154		953.73	0.3981	935.416	0.12226	0.69561	0.12231	0.12226	0.69567		953.282	76.4157	933.384	81.9828	74.4223	59.0431	59.0431	97.362
	953.361	-1.95144	934.594	-0.1233	-0.13154		953.68	0.41036	935.456	0.12226	0.67706	0.12232	0.12226	0.67712		953.248	77.9635	933.421	80.0125	74.4203	59.0431	59.0431	95.3897
	953.327	0.36434	934.631	-0.12485	-0.13154		953.63	0.41092	935.495	0.12226	0.65842	0.12232	0.12226	0.65849		953.214	77.8492	933.458	78.1363	74.4101	59.0431	59.0431	93.5033
	953.293	0.26073	934.668	-0.12612	-0.13154		953.58	0.40543	935.535	0.12226	0.63976	0.12233	0.12226	0.63983		953.18	78.1948	933.495	76.3598	74.3917	59.0431	59.0431	91.7084
	953.259	0.80981	934.705	-0.12717	-0.13154		953.53	0.4132	935.575	0.12226	0.62111	0.12234	0.12226	0.62119		953.146	77.4363	933.532	74.687	74.3652	59.0431	59.0431	90.009
	953.225	1.91239	934.742	-0.12802	-0.13154		953.48	0.41214	935.615	0.12226	0.60252	0.12235	0.12226	0.60262		953.111	78.605	933.569	73.1203	74.3305	59.0431	59.0431	88.4077
	953.19	0.40888	934.779	-0.12871	-0.13154		953.43	0.39153	935.655	0.12226	0.58405	0.12237	0.12226	0.58415		953.077	78.6868	933.606	71.6609	74.2878	59.0431	59.0431	86.9056
	953.156	1.58046	934.816	-0.12928	-0.13154		953.38	0.38413	935.695	0.12226	0.56572	0.12238	0.12226	0.56584		953.043	78.4677	933.643	70.3085	74.2371	59.0431	59.0431	85.5024
	953.122	2.09775	934.853	-0.12973	-0.13154		953.33	0.39933	935.735	0.12226	0.54758	0.12239	0.12226	0.54771		953.009	79.9599	933.681	69.0615	74.1785	59.0431	59.0431	84.1969
	953.088	1.21173	934.89	-0.1301	-0.13154		953.28	0.37974	935.775	0.12226	0.52966	0.12241	0.12226	0.52982		952.975	80.8292	933.718	67.9177	74.1121	59.0431	59.0431	82.9866
	953.054	-0.34069	934.928	-0.1304	-0.13154		953.23	0.37552	935.815	0.12226	0.51201	0.12243	0.12226	0.51218		952.94	81.7839	933.755	66.8736	74.038	59.0431	59.0431	81.8684
	953.02	1.1643	934.965	-0.13063	-0.13154		953.18	0.37871	935.855	0.12226	0.49465	0.12245	0.12226	0.49484		952.906	80.8897	933.792	65.9253	73.9563	59.0431	59.0431	80.8384
	952.985	0.51558	935.002	-0.13082	-0.13154		953.13	0.39129	935.895	0.12226	0.47761	0.12247	0.12226	0.47783		952.872	82.2674	933.829	65.068	73.8671	59.0431	59.0431	79.892
	952.951	1.68367	935.039	-0.13098	-0.13154		953.08	0.37319	935.935	0.12226	0.46093	0.1225	0.12226	0.46117		952.838	82.9339	933.866	64.2969	73.7706	59.0431	59.0431	79.0244
	952.917	2.97905	935.076	-0.1311	-0.13154		953.03	0.36162	935.975	0.12226	0.44461	0.12253	0.12226	0.44488		952.804	83.622	933.903	63.6065	73.6669	59.0431	59.0431	78.2303
	952.883	1.64723	935.113	-0.13119	-0.13154		952.98	0.35416	936.015	0.12226	0.4287	0.12256	0.12226	0.429		952.77	83.9005	933.94	62.9913	73.5562	59.0431	59.0431	77.5044
	952.849	1.72802	935.15	-0.13127	-0.13154		952.93	0.34801	936.055	0.12226	0.4132	0.1226	0.12226	0.41354		952.735	84.3959	933.977	62.4457	73.4387	59.0431	59.0431	76.8412
	952.814	0.8076	935.187	-0.13133	-0.13154		952.88	0.35244	936.095	0.12226	0.39814	0.12263	0.12226	0.39851		952.701	85.2936	934.014	61.9639	73.3145	59.0431	59.0431	76.2352
	952.78	2.76088	935.224	-0.13138	-0.13154		952.83	0.35658	936.135	0.12226	0.38352	0.12268	0.12226	0.38394		952.667	84.7116	934.051	61.5405	73.1838	59.0431	59.0431	75.6812
	952.746	2.08997	935.261	-0.13141	-0.13154		952.78	0.33406	936.174	0.12226	0.36937	0.12272	0.12226	0.36984		952.633	86.3048	934.088	61.1702	73.0468	59.0431	59.0431	75.1739
	952.712	1.68815	935.298	-0.13144	-0.13154		952.73	0.33537	936.214	0.12226	0.35569	0.12278	0.12226	0.35621		952.599	87.7574	934.125	60.8476	72.9038	59.0431	59.0431	74.7083
	952.678	3.25573	935.335	-0.13147	-0.13154		952.68	0.3421	936.254	0.12226	0.34248	0.12284	0.12226	0.34306		952.564	86.7485	934.162	60.568	72.7549	59.0431	59.0431	74.2798
	952.643	1.82502	935.372	-0.13148	-0.13154		952.63	0.31748	936.294	0.12226	0.32976	0.1229	0.12226	0.3304		952.53	87.137	934.199	60.3266	72.6004	59.0431	59.0431	73.8839
	952.609	1.7959	935.409	-0.1315	-0.13154		952.58	0.30302	936.334	0.12226	0.31753	0.12297	0.12226	0.31824		952.496	87.193	934.236	60.1192	72.4405	59.0431	59.0431	73.5166
	952.575	2.58799	935.446	-0.13151	-0.13154		952.53	0.30313	936.374	0.12226	0.30578	0.12305	0.12226	0.30657		952.462	86.338	934.273	59.9418	72.2754	59.0431	59.0431	73.1741
	952.541	4.81607	935.483	-0.13152	-0.13154		952.48	0.29074	936.414	0.12226	0.29453	0.12313	0.12226	0.2954		952.428	87.8305	934.31	59.7907	72.1054	59.0431	59.0431	72.8529
	952.507	3.28875	935.52	-0.13152	-0.13154		952.43	0.2874	936.454	0.12226	0.28376	0.12322	0.12226	0.28472		952.393	86.5959	934.347	59.6626	71.9307	59.0431	59.0431	72.5501
	952.473	4.16124	935.557	-0.13153	-0.13154		952.38	0.29577	936.494	0.12226	0.27347	0.12332	0.12226	0.27454		952.359	86.3028	934.384	59.5544	71.7515	59.0431	59.0431	72.2627
	952.438	4.72592	935.594	-0.13153	-0.13154		952.33	0.28306	936.534	0.12226	0.26366	0.12344	0.12226	0.26483		952.325	86.9849	934.421	59.4634	71.5681	59.0431	59.0431	71.9884
	952.404	4.49261	935.631	-0.13153	-0.13154		952.28	0.27191	936.574	0.12226	0.25431	0.12356	0.12226	0.25561		952.291	87.6221	934.458	59.3873	71.3808	59.0431	59.0431	71.725
	952.37	4.60319	935.668	-0.13154	-0.13154		952.23	0.25982	936.614	0.12226	0.24543	0.12369	0.12226	0.24686		952.257	88.0139	934.495	59.3239	71.1899	59.0431	59.0431	71.4706
	952.336	5.06787	935.705	-0.13154	-0.13154		952.18	0.26087	936.654	0.12226	0.237	0.12383	0.12226	0.23858		952.223	86.9419	934.532	59.2712	70.9955	59.0431	59.0431	71.2236
	952.302	4.00086	935.742	-0.13154	-0.13154		952.13	0.25265	936.694	0.12226	0.22901	0.12399	0.12226	0.23075		952.188	86.0231	934.569	59.2277	70.7979	59.0431	59.0431	70.9825
	952.267	5.77234	935.779	-0.13154	-0.13154		952.08	0.22858	936.734	0.12226	0.22146	0.12416	0.12226	0.22336		952.154	85.6108	934.606	59.1919	70.5974	59.0431	59.0431	70.7462
	952.233	3.01822	935.816	-0.13154	-0.13154		952.03	0.2111	936.774	0.12226	0.21432	0.12435	0.12226	0.21641		952.12	84.3736	934.643	59.1626	70.3944	59.0431	59.0431	70.5138
	952.199	3.31141	935.853	-0.13154	-0.13154		951.98	0.20365	936.813	0.12226	0.20758	0.12455	0.12226	0.20988		952.086	83.5517	934.68	59.1387	70.1889	59.0431	59.0431	70.2844
	952.165	7.32969	935.89	-0.13154	-0.13154		951.93	0.19857	936.853	0.12226	0.20124	0.12478	0.12226	0.20376		952.052	84.4225	934.717	59.1193	69.9813	59.0431	59.0431	70.0574
	952.131	6.84497	935.927	-0.13154	-0.13154		951.88	0.19884	936.893	0.12226	0.19528	0.12501	0.12226	0.19804		952.017	83.3779	934.754	59.1035	69.7718	59.0431	59.0431	69.8322
	952.096	7.93116	935.964	-0.13154	-0.13154		951.83	0.18286	936.933	0.12226	0.18968	0.12527	0.12226	0.1927		951.983	82.2287	934.791	59.0909	69.5608	59.0431	59.0431	69.6085
	952.062	8.24824	936.001	-0.13154	-0.13154		951.78	0.1781	936.973	0.12226	0.18443	0.12555	0.12226	0.18773		951.949	83.6097	934.828	59.0807	69.3484	59.0431	59.0431	69.386
	952.028	7.15053	936.038	-0.13154	-0.13154		951.73	0.17377	937.013	0.12226	0.17952	0.12586	0.12226	0.18312		951.915	82.3269	934.865	59.0726	69.1349	59.0431	59.0431	69.1644
	951.994	7.69711	936.075	-0.13154	-0.13154		951.68	0.16204	937.053	0.12226	0.17493	0.12618	0.12226	0.17886		951.881	81.8375	934.902	59.0662	68.9205	59.0431	59.0431	68.9436
	951.96	11.2993	936.112	-0.13154	-0.13154		951.63	0.15958	937.093	0.12226	0.17065	0.12654	0.12226	0.17493		951.847	79.9799	934.939	59.0611	68.7056	59.0431	59.0431	68.7235
	951.926	7.89408	936.149	-0.13154	-0.13154		951.58	0.14482	937.133	0.12226	0.16666	0.12692	0.12226	0.17132		951.812	80.3617	934.976	59.057	68.4903	59.0431	59.0431	68.5042
	951.891	8.86776	936.186	-0.13154	-0.13154		951.53	0.13326	937.173	0.12226	0.16294	0.12733	0.12226	0.16801		951.778	79.9073	935.013	59.0539	68.2749	59.0431	59.0431	68.2856
	951.857	7.73495	936.223	-0.13154	-0.13154		951.48	0.12792	937.213	0.12226	0.15949	0.12777	0.12226	0.165		951.744	78.1649	935.05	59.0514	68.0595	59.0431	59.0431	68.0678
	951.823	8.76523	936.26	-0.13154	-0.13154		951.43	0.12538	937.253	0.12226	0.15629	0.12824	0.12226	0.16227		951.71	78.4172	935.087	59.0495	67.8445	59.0431	59.0431	67.8508
	951.789	9.66211	936.297	-0.13154	-0.13154		951.38	0.13099	937.293	0.12226	0.15333	0.12875	0.12226	0.15982		951.676	77.1885	935.125	59.048	67.63	59.0431	59.0431	67.6349
	951.755	9.1577	936.335	-0.13154	-0.13154		951.33	0.11772	937.333	0.12226	0.15058	0.12929	0.12226	0.15762		951.641	77.1528	935.162	59.0468	67.4163	59.0431	59.0431	67.42
	951.72	7.36648	936.372	-0.13154	-0.13154		951.28	0.10615	937.373	0.12226	0.14805	0.12988	0.12226	0.15567		951.607	75.8092	935.199	59.0459	67.2036	59.0431	59.0431	67.2064
	951.686	8.02656	936.409	-0.13154	-0.13154		951.23	0.08896	937.413	0.12226	0.14571	0.1305	0.12226	0.15396		951.573	75.6682	935.236	59.0452	66.992	59.0431	59.0431	66.9941
	951.652	8.30145	936.446	-0.13154	-0.13154		951.18	0.08718	937.453	0.12226	0.14356	0.13117	0.12226	0.15247		951.539	74.5635	935.273	59.0447	66.7818	59.0431	59.0431	66.7834
	951.618	10.5586	936.483	-0.13154	-0.13154		951.13	0.09575	937.492	0.12226	0.14158	0.13188	0.12226	0.1512		951.505	73.9528	935.31	59.0443	66.5731	59.0431	59.0431	66.5743
	951.584	8.07461	936.52	-0.13154	-0.13154		951.08	0.09054	937.532	0.12226	0.13977	0.13264	0.12226	0.15014		951.47	72.6726	935.347	59.044	66.3662	59.0431	59.0431	66.367
	951.55	8.7339	936.557	-0.13154	-0.13154		951.03	0.09452	937.572	0.12226	0.1381	0.13344	0.12226	0.14929		951.436	72.6236	935.384	59.0438	66.1611	59.0431	59.0431	66.1617
	951.515	6.69528	936.594	-0.13154	-0.13154		950.98	0.07713	937.612	0.12226	0.13657	0.1343	0.12226	0.14862		951.402	72.5081	935.421	59.0436	65.9581	59.0431	59.0431	65.9586
	951.481	7.33607	936.631	-0.13154	-0.13154		950.93	0.07575	937.652	0.12226	0.13518	0.13522	0.12226	0.14814		951.368	71.3432	935.458	59.0435	65.7573	59.0431	59.0431	65.7576
	951.447	8.75545	936.668	-0.13154	-0.13154		950.88	0.08484	937.692	0.12226	0.1339	0.13619	0.12226	0.14784		951.334	71.0405	935.495	59.0434	65.5588	59.0431	59.0431	65.5591
	951.413	9.15333	936.705	-0.13154	-0.13154		950.83	0.08528	937.732	0.12226	0.13274	0.13722	0.12226	0.1477		951.3	70.71	935.532	59.0433	65.3628	59.0431	59.0431	65.363
	951.379	9.18402	936.742	-0.13154	-0.13154		950.78	0.07546	937.772	0.12226	0.13168	0.13831	0.12226	0.14774		951.265	70.6145	935.569	59.0433	65.1695	59.0431	59.0431	65.1696
	951.344	7.9025	936.779	-0.13154	-0.13154		950.73	0.07514	937.812	0.12226	0.13072	0.13946	0.12226	0.14793		951.231	69.7403	935.606	59.0432	64.9789	59.0431	59.0431	64.979
	951.31	7.73679	936.816	-0.13154	-0.13154		950.68	0.07183	937.852	0.12226	0.12985	0.14069	0.12226	0.14828		951.197	69.9721	935.643	59.0432	64.7912	59.0431	59.0431	64.7913
	951.276	8.20907	936.853	-0.13154	-0.13154		950.63	0.06321	937.892	0.12226	0.12906	0.14197	0.12226	0.14877		951.163	68.7796	935.68	59.0432	64.6064	59.0431	59.0431	64.6065
	951.242	7.79485	936.89	-0.13154	-0.13154		950.58	0.05891	937.932	0.12226	0.12834	0.14333	0.12226	0.14942		951.129	68.4376	935.717	59.0432	64.4247	59.0431	59.0431	64.4248
	951.208	7.21594	936.927	-0.13154	-0.13154		950.53	0.05283	937.972	0.12226	0.12769	0.14477	0.12226	0.1502		951.094	67.4371	935.754	59.0432	64.2462	59.0431	59.0431	64.2462
	951.173	8.13852	936.964	-0.13154	-0.13154		950.48	0.04912	938.012	0.12226	0.12711	0.14627	0.12226	0.15112		951.06	66.1946	935.791	59.0432	64.0709	59.0431	59.0431	64.0709
	951.139	7.3964	937.001	-0.13154	-0.13154		950.43	0.0582	938.052	0.12226	0.12658	0.14786	0.12226	0.15218		951.026	66.7054	935.828	59.0431	63.8989	59.0431	59.0431	63.8989
	951.105	8.79059	937.038	-0.13154	-0.13154		950.38	0.05978	938.092	0.12226	0.1261	0.14952	0.12226	0.15337		950.992	66.6719	935.865	59.0431	63.7303	59.0431	59.0431	63.7303
	951.071	5.60067	937.075	-0.13154	-0.13154		950.33	0.05272	938.131	0.12226	0.12568	0.15127	0.12226	0.15469		950.958	66.1952	935.902	59.0431	63.5652	59.0431	59.0431	63.5652
	951.037	6.67535	937.112	-0.13154	-0.13154		950.28	0.04748	938.171	0.12226	0.12529	0.1531	0.12226	0.15613		950.923	66.05	935.939	59.0431	63.4035	59.0431	59.0431	63.4035
	951.003	5.28484	937.149	-0.13154	-0.13154		950.23	0.04159	938.211	0.12226	0.12495	0.15501	0.12226	0.1577		950.889	65.1999	935.976	59.0431	63.2454	59.0431	59.0431	63.2454
	950.968	4.63572	937.186	-0.13154	-0.13154		950.18	0.05421	938.251	0.12226	0.12464	0.15701	0.12226	0.15939		950.855	64.9052	936.013	59.0431	63.0908	59.0431	59.0431	63.0908
	950.934	3.76861	937.223	-0.13154	-0.13154		950.13	0.04738	938.291	0.12226	0.12437	0.1591	0.12226	0.1612		950.821	65.6716	936.05	59.0431	62.9399	59.0431	59.0431	62.9399
	950.9	5.05789	937.26	-0.13154	-0.13154		950.08	0.05135	938.331	0.12226	0.12412	0.16127	0.12226	0.16314		950.787	64.3718	936.087	59.0431	62.7926	59.0431	59.0431	62.7926
	950.866	5.40357	937.297	-0.13154	-0.13154		950.03	0.04468	938.371	0.12226	0.1239	0.16354	0.12226	0.16518		950.753	64.1524	936.124	59.0431	62.6489	59.0431	59.0431	62.6489
	950.832	3.55176	937.334	-0.13154	-0.13154		949.98	0.03828	938.411	0.12226	0.1237	0.1659	0.12226	0.16735		950.718	65.6862	936.161	59.0431	62.5089	59.0431	59.0431	62.5089
	950.797	4.48754	937.371	-0.13154	-0.13154		949.93	0.04175	938.451	0.12226	0.12353	0.16835	0.12226	0.16963		950.684	64.053	936.198	59.0431	62.3725	59.0431	59.0431	62.3725
	950.763	4.23233	937.408	-0.13154	-0.13154		949.88	0.04701	938.491	0.12226	0.12338	0.1709	0.12226	0.17202		950.65	63.6568	936.235	59.0431	62.2398	59.0431	59.0431	62.2398
	950.729	3.77741	937.445	-0.13154	-0.13154		949.83	0.03951	938.531	0.12226	0.12324	0.17353	0.12226	0.17452		950.616	64.0641	936.272	59.0431	62.1108	59.0431	59.0431	62.1108
	950.695	2.17389	937.482	-0.13154	-0.13154		949.78	0.02576	938.571	0.12226	0.12312	0.17626	0.12226	0.17712		950.582	63.5601	936.309	59.0431	61.9854	59.0431	59.0431	61.9854
	950.661	4.70258	937.519	-0.13154	-0.13154		949.73	0.03213	938.611	0.12226	0.12301	0.17909	0.12226	0.17984		950.547	63.8237	936.346	59.0431	61.8636	59.0431	59.0431	61.8636
	950.626	2.45096	937.556	-0.13154	-0.13154		949.68	0.02491	938.651	0.12226	0.12292	0.182	0.12226	0.18266		950.513	64.3319	936.383	59.0431	61.7454	59.0431	59.0431	61.7454
	950.592	4.22214	937.593	-0.13154	-0.13154		949.63	0.01846	938.691	0.12226	0.12283	0.18501	0.12226	0.18558		950.479	62.7032	936.42	59.0431	61.6308	59.0431	59.0431	61.6308
	950.558	4.08263	937.63	-0.13154	-0.13154		949.58	0.03585	938.731	0.12226	0.12276	0.1881	0.12226	0.18861		950.445	62.6166	936.457	59.0431	61.5197	59.0431	59.0431	61.5197
	950.524	4.54491	937.667	-0.13154	-0.13154		949.53	0.03032	938.771	0.12226	0.12269	0.19129	0.12226	0.19173		950.411	62.7927	936.494	59.0431	61.4121	59.0431	59.0431	61.4121
	950.49	4.00769	937.704	-0.13154	-0.13154		949.48	0.02831	938.81	0.12226	0.12264	0.19456	0.12226	0.19494		950.377	62.883	936.532	59.0431	61.308	59.0431	59.0431	61.308
	950.456	2.48398	937.741	-0.13154	-0.13154		949.43	0.03857	938.85	0.12226	0.12259	0.19792	0.12226	0.19825		950.342	61.8305	936.569	59.0431	61.2073	59.0431	59.0431	61.2073
	950.421	1.40446	937.779	-0.13154	-0.13154		949.38	0.02089	938.89	0.12226	0.12254	0.20136	0.12226	0.20165		950.308	62.2135	936.606	59.0431	61.11	59.0431	59.0431	61.11
	950.387	1.68025	937.816	-0.13154	-0.13154		949.33	0.00824	938.93	0.12226	0.12251	0.20488	0.12226	0.20513		950.274	61.7087	936.643	59.0431	61.016	59.0431	59.0431	61.016
	950.353	1.20363	937.853	-0.13154	-0.13154		949.28	0.01862	938.97	0.12226	0.12247	0.20848	0.12226	0.2087		950.24	61.1749	936.68	59.0431	60.9253	59.0431	59.0431	60.9253
	950.319	-0.09329	937.89	-0.13154	-0.13154		949.23	0.03233	939.01	0.12226	0.12244	0.21215	0.12226	0.21234		950.206	61.9768	936.717	59.0431	60.8378	59.0431	59.0431	60.8378
	950.285	3.1225	937.927	-0.13154	-0.13154		949.18	0.03242	939.05	0.12226	0.12242	0.21589	0.12226	0.21605		950.171	61.0039	936.754	59.0431	60.7535	59.0431	59.0431	60.7535
	950.25	1.55928	937.964	-0.13154	-0.13154		949.13	0.03676	939.09	0.12226	0.1224	0.2197	0.12226	0.21984		950.137	61.0168	936.791	59.0431	60.6722	59.0431	59.0431	60.6722
	950.216	1.91017	938.001	-0.13154	-0.13154		949.08	0.02576	939.13	0.12226	0.12238	0.22357	0.12226	0.22369		950.103	61.7242	936.828	59.0431	60.594	59.0431	59.0431	60.594
	950.182	1.56735	938.038	-0.13154	-0.13154		949.03	0.02139	939.17	0.12226	0.12236	0.22749	0.12226	0.22759		950.069	61.9182	936.865	59.0431	60.5187	59.0431	59.0431	60.5187
	950.148	2.35123	938.075	-0.13154	-0.13154		948.98	0.03315	939.21	0.12226	0.12235	0.23146	0.12226	0.23155		950.035	61.7231	936.902	59.0431	60.4464	59.0431	59.0431	60.4464
	950.114	0.96722	938.112	-0.13154	-0.13154		948.93	0.03725	939.25	0.12226	0.12233	0.23548	0.12226	0.23556		950	61.1925	936.939	59.0431	60.3769	59.0431	59.0431	60.3769
	950.08	-0.2154	938.149	-0.13154	-0.13154		948.88	0.02241	939.29	0.12226	0.12232	0.23954	0.12226	0.23961		949.966	61.5516	936.976	59.0431	60.3101	59.0431	59.0431	60.3101
	950.045	0.34828	938.186	-0.13154	-0.13154		948.83	0.01589	939.33	0.12226	0.12231	0.24364	0.12226	0.24369		949.932	61.3175	937.013	59.0431	60.2461	59.0431	59.0431	60.2461
	950.011	0.81627	938.223	-0.13154	-0.13154		948.78	0.00705	939.37	0.12226	0.1223	0.24776	0.12226	0.2478		949.898	60.8232	937.05	59.0431	60.1846	59.0431	59.0431	60.1846
	949.977	0.16075	938.26	-0.13154	-0.13154		948.73	0.01154	939.41	0.12226	0.1223	0.25189	0.12226	0.25193		949.864	60.6561	937.087	59.0431	60.1258	59.0431	59.0431	60.1258
	949.943	-0.95927	938.297	-0.13154	-0.13154		948.68	0.01775	939.45	0.12226	0.12229	0.25605	0.12226	0.25608		949.83	60.0116	937.124	59.0431	60.0694	59.0431	59.0431	60.0694
	949.909	1.60932	938.334	-0.13154	-0.13154		948.63	0.01766	939.489	0.12226	0.12229	0.2602	0.12226	0.26023		949.795	60.555	937.161	59.0431	60.0155	59.0431	59.0431	60.0155
	949.874	-1.1662	938.371	-0.13154	-0.13154		948.58	0.02651	939.529	0.12226	0.12228	0.26436	0.12226	0.26438		949.761	60.2726	937.198	59.0431	59.9638	59.0431	59.0431	59.9638
	949.84	0.25619	938.408	-0.13154	-0.13154		948.53	0.02483	939.569	0.12226	0.12228	0.2685	0.12226	0.26852		949.727	61.3162	937.235	59.0431	59.9145	59.0431	59.0431	59.9145
	949.806	0.75017	938.445	-0.13154	-0.13154		948.48	0.02117	939.609	0.12226	0.12228	0.27263	0.12226	0.27265		949.693	60.9724	937.272	59.0431	59.8674	59.0431	59.0431	59.8674
	949.772	0.84985	938.482	-0.13154	-0.13154		948.43	0.02663	939.649	0.12226	0.12227	0.27673	0.12226	0.27674		949.659	60.7878	937.309	59.0431	59.8224	59.0431	59.0431	59.8224
	949.738	0.47824	938.519	-0.13154	-0.13154		948.38	0.03125	939.689	0.12226	0.12227	0.28079	0.12226	0.28081		949.624	60.8623	937.346	59.0431	59.7794	59.0431	59.0431	59.7794
	949.703	1.31562	938.556	-0.13154	-0.13154		948.33	0.02484	939.729	0.12226	0.12227	0.28481	0.12226	0.28483		949.59	60.1004	937.383	59.0431	59.7385	59.0431	59.0431	59.7385
	949.669	1.82571	938.593	-0.13154	-0.13154		948.28	0.00712	939.769	0.12226	0.12227	0.28878	0.12226	0.28879		949.556	60.4708	937.42	59.0431	59.6995	59.0431	59.0431	59.6995
	949.635	-2.31079	938.63	-0.13154	-0.13154		948.23	0.01814	939.809	0.12226	0.12227	0.29269	0.12226	0.2927		949.522	60.8438	937.457	59.0431	59.6623	59.0431	59.0431	59.6623
	949.601	-2.39426	938.667	-0.13154	-0.13154		948.18	0.01868	939.849	0.12226	0.12226	0.29653	0.12226	0.29654		949.488	61.1657	937.494	59.0431	59.627	59.0431	59.0431	59.627
	949.567	1.16937	938.704	-0.13154	-0.13154		948.13	0.02092	939.889	0.12226	0.12226	0.30029	0.12226	0.3003		949.453	60.3949	937.531	59.0431	59.5933	59.0431	59.0431	59.5933
	949.533	0.1121	938.741	-0.13154	-0.13154		948.08	0.01142	939.929	0.12226	0.12226	0.30396	0.12226	0.30397		949.419	59.9128	937.568	59.0431	59.5613	59.0431	59.0431	59.5613
	949.498	0.43685	938.778	-0.13154	-0.13154		948.03	0.01532	939.969	0.12226	0.12226	0.30754	0.12226	0.30755		949.385	60.6511	937.605	59.0431	59.531	59.0431	59.0431	59.531
	949.464	0.42079	938.815	-0.13154	-0.13154		947.98	0.01326	940.009	0.12226	0.12226	0.31102	0.12226	0.31102		949.351	60.8492	937.642	59.0431	59.5021	59.0431	59.0431	59.5021
	949.43	-0.50708	938.852	-0.13154	-0.13154		947.93	0.02208	940.049	0.12226	0.12226	0.31438	0.12226	0.31439		949.317	60.5625	937.679	59.0431	59.4748	59.0431	59.0431	59.4748
	949.396	-1.95065	938.889	-0.13154	-0.13154		947.88	0.03578	940.089	0.12226	0.12226	0.31762	0.12227	0.31763		949.283	59.9381	937.716	59.0431	59.4488	59.0431	59.0431	59.4488
	949.362	0.04088	938.926	-0.13154	-0.13154		947.83	0.02595	940.129	0.12226	0.12226	0.32073	0.12227	0.32074		949.248	60.3426	937.753	59.0431	59.4242	59.0431	59.0431	59.4242
	949.327	0.17083	938.963	-0.13154	-0.13154		947.78	0.01651	940.168	0.12226	0.12226	0.3237	0.12227	0.32372		949.214	60.0633	937.79	59.0431	59.4009	59.0431	59.0431	59.4009
	949.293	-2.08834	939	-0.13154	-0.13154		947.73	0.01665	940.208	0.12226	0.12226	0.32653	0.12227	0.32655		949.18	60.9509	937.827	59.0431	59.3789	59.0431	59.0431	59.3789
	949.259	-1.048	939.037	-0.13154	-0.13154		947.68	0.02009	940.248	0.12226	0.12226	0.32921	0.12228	0.32923		949.146	60.1876	937.864	59.0431	59.358	59.0431	59.0431	59.358
	949.225	0.57623	939.074	-0.13154	-0.13154		947.63	0.02218	940.288	0.12226	0.12226	0.33173	0.12228	0.33175		949.112	59.3868	937.901	59.0431	59.3383	59.0431	59.0431	59.3383
	949.191	2.59736	939.111	-0.13154	-0.13154		947.58	0.03317	940.328	0.12226	0.12226	0.33408	0.12229	0.33411		949.077	60.6856	937.939	59.0431	59.3197	59.0431	59.0431	59.3197
	949.156	0.76651	939.148	-0.13154	-0.13154		947.53	0.01864	940.368	0.12226	0.12226	0.33626	0.12229	0.3363		949.043	61.7413	937.976	59.0431	59.3021	59.0431	59.0431	59.3021
	949.122	1.19504	939.186	-0.13154	-0.13154		947.48	0.01654	940.408	0.12226	0.12226	0.33827	0.1223	0.33831		949.009	60.1931	938.013	59.0431	59.2854	59.0431	59.0431	59.2854
	949.088	2.38347	939.223	-0.13154	-0.13154		947.43	0.01634	940.448	0.12226	0.12226	0.34009	0.12231	0.34014		948.975	60.7695	938.05	59.0431	59.2698	59.0431	59.0431	59.2698
	949.054	0.60161	939.26	-0.13154	-0.13154		947.38	0.01846	940.488	0.12226	0.12226	0.34172	0.12232	0.34179		948.941	59.8956	938.087	59.0431	59.255	59.0431	59.0431	59.255
	949.02	1.10704	939.297	-0.13154	-0.13154		947.33	0.02759	940.528	0.12226	0.12226	0.34317	0.12233	0.34324		948.907	59.8914	938.124	59.0431	59.2411	59.0431	59.0431	59.2411
	948.986	-2.71533	939.334	-0.13154	-0.13154		947.28	0.01972	940.568	0.12226	0.12226	0.34441	0.12235	0.3445		948.872	59.8736	938.161	59.0431	59.228	59.0431	59.0431	59.228
	948.951	-0.80268	939.371	-0.13154	-0.13154		947.23	0.02622	940.608	0.12226	0.12226	0.34546	0.12236	0.34557		948.838	60.2953	938.198	59.0431	59.2157	59.0431	59.0431	59.2157
	948.917	0.08975	939.408	-0.13154	-0.13154		947.18	0.02721	940.648	0.12226	0.12226	0.3463	0.12238	0.34643		948.804	59.4866	938.235	59.0431	59.2041	59.0431	59.0431	59.2041
	948.883	0.65818	939.445	-0.13154	-0.13154		947.13	0.03244	940.688	0.12226	0.12226	0.34694	0.12241	0.3471		948.77	59.878	938.272	59.0431	59.1932	59.0431	59.0431	59.1932
	948.849	-0.60308	939.482	-0.13154	-0.13154		947.08	0.02478	940.728	0.12226	0.12226	0.34738	0.12244	0.34756		948.736	59.9513	938.309	59.0431	59.183	59.0431	59.0431	59.183
	948.815	1.05515	939.519	-0.13154	-0.13154		947.03	0.02465	940.768	0.12226	0.12226	0.3476	0.12247	0.34782		948.701	60.3688	938.346	59.0431	59.1734	59.0431	59.0431	59.1734
	948.78	0.5087	939.556	-0.13154	-0.13154		946.98	0.02603	940.807	0.12226	0.12226	0.34762	0.12251	0.34787		948.667	60.8794	938.383	59.0431	59.1644	59.0431	59.0431	59.1644
	948.746	0.24553	939.593	-0.13154	-0.13154		946.93	0.03344	940.847	0.12226	0.12226	0.34743	0.12256	0.34773		948.633	59.51	938.42	59.0431	59.156	59.0431	59.0431	59.156
	948.712	0.19256	939.63	-0.13154	-0.13154		946.88	0.04239	940.887	0.12226	0.12226	0.34703	0.12262	0.34739		948.599	59.8478	938.457	59.0431	59.1481	59.0431	59.0431	59.1481
	948.678	-0.89541	939.667	-0.13154	-0.13154		946.83	0.04125	940.927	0.12226	0.12226	0.34642	0.12268	0.34684		948.565	59.6415	938.494	59.0431	59.1407	59.0431	59.0431	59.1407
	948.644	-0.89037	939.704	-0.13154	-0.13154		946.78	0.03278	940.967	0.12226	0.12226	0.34561	0.12276	0.34611		948.53	59.9938	938.531	59.0431	59.1337	59.0431	59.0431	59.1337
	948.61	1.28316	939.741	-0.13154	-0.13154		946.73	0.03152	941.007	0.12226	0.12226	0.3446	0.12284	0.34518		948.496	60.081	938.568	59.0431	59.1272	59.0431	59.0431	59.1272
	948.575	0.00701	939.778	-0.13154	-0.13154		946.68	0.03205	941.047	0.12226	0.12226	0.34338	0.12294	0.34407		948.462	59.8044	938.605	59.0431	59.1212	59.0431	59.0431	59.1212
	948.541	1.86944	939.815	-0.13154	-0.13154		946.63	0.03675	941.087	0.12226	0.12226	0.34197	0.12306	0.34277		948.428	60.2356	938.642	59.0431	59.1155	59.0431	59.0431	59.1155
	948.507	0.97467	939.852	-0.13154	-0.13154		946.58	0.0434	941.127	0.12226	0.12226	0.34037	0.12319	0.3413		948.394	59.5492	938.679	59.0431	59.1102	59.0431	59.0431	59.1102
	948.473	-1.0257	939.889	-0.13154	-0.13154		946.53	0.04799	941.167	0.12226	0.12226	0.33857	0.12335	0.33966		948.36	59.2815	938.716	59.0431	59.1053	59.0431	59.0431	59.1053
	948.439	-1.27966	939.926	-0.13154	-0.13154		946.48	0.05224	941.207	0.12226	0.12226	0.3366	0.12352	0.33787		948.325	60.0043	938.753	59.0431	59.1007	59.0431	59.0431	59.1007
	948.404	1.03119	939.963	-0.13154	-0.13154		946.43	0.05438	941.247	0.12226	0.12226	0.33445	0.12373	0.33591		948.291	60.4122	938.79	59.0431	59.0964	59.0431	59.0431	59.0964
	948.37	1.57712	940	-0.13154	-0.13154		946.38	0.0395	941.287	0.12226	0.12226	0.33212	0.12396	0.33382		948.257	60.5058	938.827	59.0431	59.0924	59.0431	59.0431	59.0924
	948.336	-0.16195	940.037	-0.13154	-0.13154		946.33	0.0505	941.327	0.12226	0.12226	0.32963	0.12422	0.33159		948.223	59.9201	938.864	59.0431	59.0887	59.0431	59.0431	59.0887
	948.302	-0.40272	940.074	-0.13154	-0.13154		946.28	0.05977	941.367	0.12226	0.12226	0.32697	0.12451	0.32923		948.189	61.0384	938.901	59.0431	59.0852	59.0431	59.0431	59.0852
	948.268	-1.00959	940.111	-0.13154	-0.13154		946.23	0.06192	941.407	0.12226	0.12226	0.32417	0.12485	0.32676		948.154	59.9902	938.938	59.0431	59.082	59.0431	59.0431	59.082
	948.233	-0.23934	940.148	-0.13154	-0.13154		946.18	0.05909	941.447	0.12226	0.12226	0.32122	0.12523	0.32419		948.12	59.6814	938.975	59.0431	59.079	59.0431	59.0431	59.079
	948.199	1.451	940.185	-0.13154	-0.13154		946.13	0.07277	941.486	0.12226	0.12226	0.31813	0.12566	0.32153		948.086	59.8067	939.012	59.0431	59.0762	59.0431	59.0431	59.0762
	948.165	1.18543	940.222	-0.13154	-0.13154		946.08	0.07337	941.526	0.12226	0.12226	0.31491	0.12614	0.31879		948.052	60.1075	939.049	59.0431	59.0736	59.0431	59.0431	59.0736
	948.131	2.18656	940.259	-0.13154	-0.13154		946.03	0.08222	941.566	0.12226	0.12226	0.31157	0.12668	0.31599		948.018	58.7977	939.086	59.0431	59.0712	59.0431	59.0431	59.0712
	948.097	1.14819	940.296	-0.13154	-0.13154		945.98	0.09308	941.606	0.12226	0.12226	0.30811	0.12729	0.31314		947.983	60.7145	939.123	59.0431	59.069	59.0431	59.0431	59.069
	948.063	-0.80485	940.333	-0.13154	-0.13154		945.93	0.08643	941.646	0.12226	0.12226	0.30455	0.12796	0.31025		947.949	60.2945	939.16	59.0431	59.067	59.0431	59.0431	59.067
	948.028	-0.93614	940.37	-0.13154	-0.13154		945.88	0.09741	941.686	0.12226	0.12226	0.30089	0.12871	0.30735		947.915	59.6992	939.197	59.0431	59.0651	59.0431	59.0431	59.0651
	947.994	1.32291	940.407	-0.13154	-0.13154		945.83	0.11472	941.726	0.12226	0.12226	0.29714	0.12955	0.30443		947.881	59.4752	939.234	59.0431	59.0633	59.0431	59.0431	59.0633
	947.96	0.57076	940.444	-0.13154	-0.13154		945.78	0.1089	941.766	0.12226	0.12226	0.29332	0.13048	0.30153		947.847	60.0032	939.271	59.0431	59.0617	59.0431	59.0431	59.0617
	947.926	-0.76099	940.481	-0.13154	-0.13154		945.73	0.11915	941.806	0.12226	0.12226	0.28942	0.1315	0.29866		947.813	60.0756	939.308	59.0431	59.0602	59.0431	59.0431	59.0602
	947.892	-1.09204	940.518	-0.13154	-0.13154		945.68	0.12054	941.846	0.12226	0.12226	0.28546	0.13263	0.29583		947.778	59.9026	939.346	59.0431	59.0588	59.0431	59.0431	59.0588
	947.857	-0.85792	940.555	-0.13154	-0.13154		945.63	0.13558	941.886	0.12226	0.12226	0.28144	0.13387	0.29305		947.744	60.3974	939.383	59.0431	59.0575	59.0431	59.0431	59.0575
	947.823	0.62532	940.592	-0.13154	-0.13154		945.58	0.14768	941.926	0.12226	0.12226	0.27739	0.13523	0.29036		947.71	60.7554	939.42	59.0431	59.0563	59.0431	59.0431	59.0563
	947.789	-0.93283	940.63	-0.13154	-0.13154		945.53	0.15041	941.966	0.12226	0.12226	0.27329	0.13672	0.28775		947.676	59.7887	939.457	59.0431	59.0552	59.0431	59.0431	59.0552
	947.755	0.51632	940.667	-0.13154	-0.13154		945.48	0.1519	942.006	0.12226	0.12226	0.26917	0.13834	0.28525		947.642	59.8458	939.494	59.0431	59.0542	59.0431	59.0431	59.0542
	947.721	-0.48613	940.704	-0.13154	-0.13154		945.43	0.16646	942.046	0.12226	0.12226	0.26503	0.14011	0.28288		947.607	60.2762	939.531	59.0431	59.0532	59.0431	59.0431	59.0532
	947.686	-0.17071	940.741	-0.13154	-0.13154		945.38	0.17602	942.086	0.12226	0.12226	0.26087	0.14203	0.28065		947.573	60.5719	939.568	59.0431	59.0524	59.0431	59.0431	59.0524
	947.652	0.26744	940.778	-0.13154	-0.13154		945.33	0.17048	942.125	0.12226	0.12226	0.25672	0.14411	0.27857		947.539	59.737	939.605	59.0431	59.0516	59.0431	59.0431	59.0516
	947.618	-0.26232	940.815	-0.13154	-0.13154		945.28	0.19091	942.165	0.12226	0.12226	0.25256	0.14636	0.27666		947.505	61.5856	939.642	59.0431	59.0509	59.0431	59.0431	59.0509
	947.584	-1.11287	940.852	-0.13154	-0.13154		945.23	0.20626	942.205	0.12226	0.12226	0.24842	0.14878	0.27494		947.471	61.7247	939.679	59.0431	59.0502	59.0431	59.0431	59.0502
	947.55	-0.46302	940.889	-0.13154	-0.13154		945.18	0.20673	942.245	0.12226	0.12226	0.2443	0.15138	0.27342		947.437	61.077	939.716	59.0431	59.0496	59.0431	59.0431	59.0496
	947.516	0.64013	940.926	-0.13154	-0.13154		945.13	0.23651	942.285	0.12226	0.12226	0.2402	0.15416	0.27211		947.402	60.2163	939.753	59.0431	59.049	59.0431	59.0431	59.049
	947.481	0.84405	940.963	-0.13154	-0.13154		945.08	0.23642	942.325	0.12226	0.12226	0.23614	0.15714	0.27102		947.368	60.1435	939.79	59.0431	59.0485	59.0431	59.0431	59.0485
	947.447	-0.8498	941	-0.13154	-0.13154		945.03	0.24145	942.365	0.12226	0.12226	0.23211	0.16031	0.27016		947.334	60.5542	939.827	59.0431	59.048	59.0431	59.0431	59.048
	947.413	-1.38656	941.037	-0.13154	-0.13154		944.98	0.2548	942.405	0.12226	0.12226	0.22813	0.16368	0.26955		947.3	60.6647	939.864	59.0431	59.0476	59.0431	59.0431	59.0476
	947.379	-0.50171	941.074	-0.13154	-0.13154		944.93	0.25727	942.445	0.12226	0.12226	0.2242	0.16725	0.26919		947.266	60.9977	939.901	59.0431	59.0472	59.0431	59.0431	59.0472
	947.345	-0.43156	941.111	-0.13154	-0.13154		944.88	0.26829	942.485	0.12226	0.12226	0.22032	0.17102	0.26908		947.231	60.2183	939.938	59.0431	59.0468	59.0431	59.0431	59.0468
	947.31	-0.36834	941.148	-0.13154	-0.13154		944.83	0.27422	942.525	0.12226	0.12226	0.2165	0.17499	0.26924		947.197	59.8572	939.975	59.0431	59.0465	59.0431	59.0431	59.0465
	947.276	0.69951	941.185	-0.13154	-0.13154		944.78	0.28749	942.565	0.12226	0.12226	0.21275	0.17916	0.26966		947.163	60.5831	940.012	59.0431	59.0462	59.0431	59.0431	59.0462
	947.242	0.18006	941.222	-0.13154	-0.13154		944.73	0.27634	942.605	0.12226	0.12226	0.20907	0.18353	0.27034		947.129	61.1036	940.049	59.0431	59.0459	59.0431	59.0431	59.0459
	947.208	0.6735	941.259	-0.13154	-0.13154		944.68	0.28528	942.645	0.12226	0.12226	0.20546	0.1881	0.2713		947.095	60.057	940.086	59.0431	59.0457	59.0431	59.0431	59.0457
	947.174	-1.57865	941.296	-0.13154	-0.13154		944.63	0.28605	942.685	0.12226	0.12226	0.20192	0.19285	0.27251		947.06	60.2748	940.123	59.0431	59.0454	59.0431	59.0431	59.0454
	947.14	0.72874	941.333	-0.13154	-0.13154		944.58	0.28945	942.725	0.12226	0.12226	0.19847	0.19778	0.27399		947.026	60.7626	940.16	59.0431	59.0452	59.0431	59.0431	59.0452
	947.105	-0.02809	941.37	-0.13154	-0.13154		944.53	0.30413	942.765	0.12226	0.12226	0.1951	0.20287	0.27572		946.992	59.5418	940.197	59.0431	59.045	59.0431	59.0431	59.045
	947.071	-1.29307	941.407	-0.13154	-0.13154		944.48	0.30271	942.804	0.12226	0.12226	0.19181	0.20813	0.27768		946.958	59.9728	940.234	59.0431	59.0448	59.0431	59.0431	59.0448
	947.037	0.45936	941.444	-0.13154	-0.13154		944.43	0.32364	942.844	0.12226	0.12226	0.18861	0.21353	0.27989		946.924	60.2001	940.271	59.0431	59.0447	59.0431	59.0431	59.0447
	947.003	1.82578	941.481	-0.13154	-0.13154		944.38	0.31891	942.884	0.12226	0.12226	0.1855	0.21906	0.2823		946.89	59.8695	940.308	59.0431	59.0445	59.0431	59.0431	59.0445
	946.969	-1.5596	941.518	-0.13154	-0.13154		944.33	0.31937	942.924	0.12226	0.12226	0.18248	0.2247	0.28493		946.855	61.3121	940.345	59.0431	59.0444	59.0431	59.0431	59.0444
	946.934	-0.70753	941.555	-0.13154	-0.13154		944.28	0.31848	942.964	0.12226	0.12226	0.17955	0.23044	0.28773		946.821	61.3457	940.382	59.0431	59.0443	59.0431	59.0431	59.0443
	946.9	-0.5	941.592	-0.13154	-0.13154		944.23	0.32964	943.004	0.12226	0.12226	0.17671	0.23625	0.29071		946.787	59.0336	940.419	59.0431	59.0442	59.0431	59.0431	59.0442
	946.866	-0.15018	941.629	-0.13154	-0.13154		944.18	0.32534	943.044	0.12226	0.12226	0.17397	0.24211	0.29382		946.753	60.5359	940.456	59.0431	59.0441	59.0431	59.0431	59.0441
	946.832	-1.48805	941.666	-0.13154	-0.13154		944.13	0.31667	943.084	0.12226	0.12226	0.17132	0.24801	0.29706		946.719	60.5814	940.493	59.0431	59.044	59.0431	59.0431	59.044
	946.798	-1.07433	941.703	-0.13154	-0.13154		944.08	0.32818	943.124	0.12226	0.12226	0.16876	0.2539	0.3004		946.684	60.408	940.53	59.0431	59.0439	59.0431	59.0431	59.0439
	946.763	-1.28866	941.74	-0.13154	-0.13154		944.03	0.33243	943.164	0.12226	0.12226	0.16629	0.25978	0.30381		946.65	60.6685	940.567	59.0431	59.0438	59.0431	59.0431	59.0438
	946.729	-1.17404	941.777	-0.13154	-0.13154		943.98	0.33876	943.204	0.12226	0.12226	0.16392	0.2656	0.30726		946.616	60.4605	940.604	59.0431	59.0438	59.0431	59.0431	59.0438
	946.695	-0.35821	941.814	-0.13154	-0.13154		943.93	0.33066	943.244	0.12226	0.12226	0.16163	0.27135	0.31072		946.582	61.1501	940.641	59.0431	59.0437	59.0431	59.0431	59.0437
	946.661	-1.54169	941.851	-0.13154	-0.13154		943.88	0.34201	943.284	0.12226	0.12226	0.15944	0.27699	0.31418		946.548	59.9732	940.678	59.0431	59.0436	59.0431	59.0431	59.0436
	946.627	-1.73306	941.888	-0.13154	-0.13154		943.83	0.34266	943.324	0.12226	0.12226	0.15734	0.2825	0.31758		946.513	60.0127	940.715	59.0431	59.0436	59.0431	59.0431	59.0436
	946.593	-0.22194	941.925	-0.13154	-0.13154		943.78	0.32624	943.364	0.12226	0.12226	0.15533	0.28785	0.32091		946.479	60.304	940.752	59.0431	59.0436	59.0431	59.0431	59.0436
	946.558	-1.76427	941.962	-0.13154	-0.13154		943.73	0.32142	943.404	0.12226	0.12226	0.1534	0.293	0.32414		946.445	61.4017	940.79	59.0431	59.0435	59.0431	59.0431	59.0435
	946.524	-1.25495	941.999	-0.13154	-0.13154		943.68	0.32546	943.444	0.12226	0.12226	0.15156	0.29793	0.32723		946.411	59.7565	940.827	59.0431	59.0435	59.0431	59.0431	59.0435
	946.49	-1.40802	942.037	-0.13154	-0.13154		943.63	0.33834	943.483	0.12226	0.12226	0.1498	0.30262	0.33016		946.377	60.6944	940.864	59.0431	59.0434	59.0431	59.0431	59.0434
	946.456	-3.4331	942.074	-0.13154	-0.13154		943.58	0.32626	943.523	0.12226	0.12226	0.14812	0.30702	0.33289		946.343	59.9013	940.901	59.0431	59.0434	59.0431	59.0431	59.0434
	946.422	-2.43987	942.111	-0.13154	-0.13154		943.53	0.32559	943.563	0.12226	0.12226	0.14652	0.31113	0.3354		946.308	60.4736	940.938	59.0431	59.0434	59.0431	59.0431	59.0434
	946.387	0.5091	942.148	-0.13154	-0.13154		943.48	0.31537	943.603	0.12226	0.12226	0.145	0.31491	0.33765		946.274	61.7484	940.975	59.0431	59.0433	59.0431	59.0431	59.0433
	946.353	-1.66548	942.185	-0.13154	-0.13154		943.43	0.30587	943.643	0.12226	0.12226	0.14356	0.31834	0.33964		946.24	60.6297	941.012	59.0431	59.0433	59.0431	59.0431	59.0433
	946.319	-0.62265	942.222	-0.13154	-0.13154		943.38	0.30131	943.683	0.12226	0.12226	0.14219	0.3214	0.34133		946.206	60.5157	941.049	59.0431	59.0433	59.0431	59.0431	59.0433
	946.285	1.41447	942.259	-0.13154	-0.13154		943.33	0.30805	943.723	0.12226	0.12226	0.14089	0.32406	0.3427		946.172	60.7306	941.086	59.0431	59.0433	59.0431	59.0431	59.0433
	946.251	-0.55431	942.296	-0.13154	-0.13154		943.28	0.30855	943.763	0.12226	0.12226	0.13966	0.32633	0.34373		946.137	60.0476	941.123	59.0431	59.0433	59.0431	59.0431	59.0433
	946.216	-1.17074	942.333	-0.13154	-0.13154		943.23	0.30684	943.803	0.12226	0.12226	0.13849	0.32816	0.3444		946.103	60.8584	941.16	59.0431	59.0433	59.0431	59.0431	59.0433
	946.182	-0.65091	942.37	-0.13154	-0.13154		943.18	0.30456	943.843	0.12226	0.12226	0.13739	0.32957	0.34471		946.069	60.4856	941.197	59.0431	59.0433	59.0431	59.0431	59.0433
	946.148	-0.50309	942.407	-0.13154	-0.13154		943.13	0.30179	943.883	0.12226	0.12226	0.13635	0.33054	0.34463		946.035	60.1593	941.234	59.0431	59.0432	59.0431	59.0431	59.0432
	946.114	-1.29236	942.444	-0.13154	-0.13154		943.08	0.30472	943.923	0.12226	0.12226	0.13537	0.33105	0.34417		946.001	61.1067	941.271	59.0431	59.0432	59.0431	59.0431	59.0432
	946.08	0.28836	942.481	-0.13154	-0.13154		943.03	0.29758	943.963	0.12226	0.12226	0.13445	0.33111	0.34331		945.967	60.5384	941.308	59.0431	59.0432	59.0431	59.0431	59.0432
	946.046	0.11498	942.518	-0.13154	-0.13154		942.98	0.2871	944.003	0.12226	0.12226	0.13358	0.33073	0.34205		945.932	60.7294	941.345	59.0431	59.0432	59.0431	59.0431	59.0432
	946.011	0.47685	942.555	-0.13154	-0.13154		942.93	0.28752	944.043	0.12226	0.12226	0.13276	0.32989	0.34039		945.898	60.7949	941.382	59.0431	59.0432	59.0431	59.0431	59.0432
	945.977	0.20458	942.592	-0.13154	-0.13154		942.88	0.27565	944.083	0.12226	0.12226	0.132	0.3286	0.33834		945.864	61.4091	941.419	59.0431	59.0432	59.0431	59.0431	59.0432
	945.943	-0.8049	942.629	-0.13154	-0.13154		942.83	0.28242	944.122	0.12226	0.12226	0.13128	0.32689	0.33591		945.83	60.3204	941.456	59.0431	59.0432	59.0431	59.0431	59.0432
	945.909	-0.58577	942.666	-0.13154	-0.13154		942.78	0.29616	944.162	0.12226	0.12226	0.1306	0.32474	0.33309		945.796	60.9755	941.493	59.0431	59.0432	59.0431	59.0431	59.0432
	945.875	-1.18055	942.703	-0.13154	-0.13154		942.73	0.28868	944.202	0.12226	0.12226	0.12997	0.32219	0.3299		945.761	61.3988	941.53	59.0431	59.0432	59.0431	59.0431	59.0432
	945.84	-0.39068	942.74	-0.13154	-0.13154		942.68	0.29127	944.242	0.12226	0.12226	0.12938	0.31924	0.32636		945.727	60.5926	941.567	59.0431	59.0432	59.0431	59.0431	59.0432
	945.806	0.80284	942.777	-0.13154	-0.13154		942.63	0.28327	944.282	0.12226	0.12226	0.12883	0.31591	0.32249		945.693	60.0258	941.604	59.0431	59.0432	59.0431	59.0431	59.0432
	945.772	0.62477	942.814	-0.13154	-0.13154		942.58	0.29408	944.322	0.12226	0.12226	0.12832	0.31223	0.31829		945.659	61.3245	941.641	59.0431	59.0432	59.0431	59.0431	59.0432
	945.738	0.47349	942.851	-0.13154	-0.13154		942.53	0.30742	944.362	0.12226	0.12226	0.12784	0.30821	0.31379		945.625	60.4696	941.678	59.0431	59.0432	59.0431	59.0431	59.0432
	945.704	-1.70168	942.888	-0.13154	-0.13154		942.48	0.29286	944.402	0.12226	0.12226	0.1274	0.30389	0.30902		945.59	60.6264	941.715	59.0431	59.0432	59.0431	59.0431	59.0432
	945.67	-1.39896	942.925	-0.13154	-0.13154		942.43	0.2962	944.442	0.12226	0.12226	0.12698	0.29928	0.304		945.556	59.3903	941.752	59.0431	59.0432	59.0431	59.0431	59.0432
	945.635	-0.72849	942.962	-0.13154	-0.13154		942.38	0.2788	944.482	0.12226	0.12226	0.1266	0.29441	0.29875		945.522	59.9034	941.789	59.0431	59.0431	59.0431	59.0431	59.0431
	945.601	-1.08556	942.999	-0.13154	-0.13154		942.33	0.28364	944.522	0.12226	0.12226	0.12624	0.28932	0.2933		945.488	60.9896	941.826	59.0431	59.0431	59.0431	59.0431	59.0431
	945.567	-0.84514	943.036	-0.13154	-0.13154		942.28	0.28023	944.562	0.12226	0.12226	0.12591	0.28402	0.28767		945.454	60.7278	941.863	59.0431	59.0431	59.0431	59.0431	59.0431
	945.533	-0.41232	943.073	-0.13154	-0.13154		942.23	0.28604	944.602	0.12226	0.12226	0.1256	0.27856	0.2819		945.42	60.4716	941.9	59.0431	59.0431	59.0431	59.0431	59.0431
	945.499	-0.44509	943.11	-0.13154	-0.13154		942.18	0.28278	944.642	0.12226	0.12226	0.12532	0.27295	0.27601		945.385	59.4226	941.937	59.0431	59.0431	59.0431	59.0431	59.0431
	945.464	0.23708	943.147	-0.13154	-0.13154		942.13	0.28677	944.682	0.12226	0.12226	0.12505	0.26723	0.27002		945.351	59.7046	941.974	59.0431	59.0431	59.0431	59.0431	59.0431
	945.43	-1.0535	943.184	-0.13154	-0.13154		942.08	0.28975	944.722	0.12226	0.12226	0.12481	0.26142	0.26398		945.317	60.9755	942.011	59.0431	59.0431	59.0431	59.0431	59.0431
	945.396	-1.13087	943.221	-0.13154	-0.13154		942.03	0.30431	944.762	0.12226	0.12226	0.12459	0.25556	0.25789		945.283	60.6684	942.048	59.0431	59.0431	59.0431	59.0431	59.0431
	945.362	-0.63725	943.258	-0.13154	-0.13154		941.98	0.30543	944.801	0.12226	0.12226	0.12438	0.24967	0.25179		945.249	60.3806	942.085	59.0431	59.0431	59.0431	59.0431	59.0431
	945.328	0.09377	943.295	-0.13154	-0.13154		941.93	0.30438	944.841	0.12226	0.12226	0.12419	0.24377	0.24571		945.214	60.4032	942.122	59.0431	59.0431	59.0431	59.0431	59.0431
	945.293	-0.21886	943.332	-0.13154	-0.13154		941.88	0.29141	944.881	0.12226	0.12226	0.12402	0.2379	0.23966		945.18	60.2784	942.159	59.0431	59.0431	59.0431	59.0431	59.0431
	945.259	1.07837	943.369	-0.13154	-0.13154		941.83	0.28854	944.921	0.12226	0.12226	0.12386	0.23207	0.23367		945.146	60.3128	942.197	59.0431	59.0431	59.0431	59.0431	59.0431
	945.225	0.67119	943.406	-0.13154	-0.13154		941.78	0.29768	944.961	0.12226	0.12226	0.12371	0.22631	0.22776		945.112	60.172	942.234	59.0431	59.0431	59.0431	59.0431	59.0431
	945.191	-1.20748	943.443	-0.13154	-0.13154		941.73	0.30772	945.001	0.12226	0.12226	0.12358	0.22064	0.22196		945.078	60.91	942.271	59.0431	59.0431	59.0431	59.0431	59.0431
	945.157	0.65354	943.481	-0.13154	-0.13154		941.68	0.30032	945.041	0.12226	0.12226	0.12345	0.21507	0.21627		945.043	61.0688	942.308	59.0431	59.0431	59.0431	59.0431	59.0431
	945.123	-0.79643	943.518	-0.13154	-0.13154		941.63	0.29396	945.081	0.12226	0.12226	0.12334	0.20964	0.21072		945.009	60.5876	942.345	59.0431	59.0431	59.0431	59.0431	59.0431
	945.088	-0.97997	943.555	-0.13154	-0.13154		941.58	0.30469	945.121	0.12226	0.12226	0.12324	0.20434	0.20532		944.975	61.3591	942.382	59.0431	59.0431	59.0431	59.0431	59.0431
	945.054	-0.70894	943.592	-0.13154	-0.13154		941.53	0.3084	945.161	0.12226	0.12226	0.12314	0.19919	0.20008		944.941	61.3176	942.419	59.0431	59.0431	59.0431	59.0431	59.0431
	945.02	1.16198	943.629	-0.13154	-0.13154		941.48	0.31351	945.201	0.12226	0.12226	0.12306	0.19422	0.19502		944.907	60.9135	942.456	59.0431	59.0431	59.0431	59.0431	59.0431
	944.986	1.21611	943.666	-0.13154	-0.13154		941.43	0.31886	945.241	0.12226	0.12226	0.12298	0.18942	0.19014		944.873	61.2354	942.493	59.0431	59.0431	59.0431	59.0431	59.0431
	944.952	1.99263	943.703	-0.13154	-0.13154		941.38	0.31436	945.281	0.12226	0.12226	0.12291	0.1848	0.18545		944.838	61.687	942.53	59.0431	59.0431	59.0431	59.0431	59.0431
	944.917	-0.6036	943.74	-0.13154	-0.13154		941.33	0.3114	945.321	0.12226	0.12226	0.12285	0.18037	0.18096		944.804	61.9604	942.567	59.0431	59.0431	59.0431	59.0431	59.0431
	944.883	-1.22728	943.777	-0.13154	-0.13154		941.28	0.3076	945.361	0.12226	0.12226	0.12279	0.17615	0.17667		944.77	60.499	942.604	59.0431	59.0431	59.0431	59.0431	59.0431
	944.849	-0.46424	943.814	-0.13154	-0.13154		941.23	0.31245	945.401	0.12226	0.12226	0.12273	0.17212	0.17259		944.736	61.0169	942.641	59.0431	59.0431	59.0431	59.0431	59.0431
	944.815	-0.74045	943.851	-0.13154	-0.13154		941.18	0.32373	945.441	0.12226	0.12226	0.12268	0.16829	0.16871		944.702	60.3575	942.678	59.0431	59.0431	59.0431	59.0431	59.0431
	944.781	-0.27596	943.888	-0.13154	-0.13154		941.13	0.3199	945.48	0.12226	0.12226	0.12264	0.16466	0.16505		944.667	61.9356	942.715	59.0431	59.0431	59.0431	59.0431	59.0431
	944.746	1.37254	943.925	-0.13154	-0.13154		941.08	0.31333	945.52	0.12226	0.12226	0.1226	0.16124	0.16158		944.633	60.3661	942.752	59.0431	59.0431	59.0431	59.0431	59.0431
	944.712	0.89683	943.962	-0.13154	-0.13154		941.03	0.3213	945.56	0.12226	0.12226	0.12257	0.15801	0.15832		944.599	59.9959	942.789	59.0431	59.0431	59.0431	59.0431	59.0431
	944.678	2.23242	943.999	-0.13154	-0.13154		940.98	0.33691	945.6	0.12226	0.12226	0.12253	0.15498	0.15526		944.565	60.967	942.826	59.0431	59.0431	59.0431	59.0431	59.0431
	944.644	1.46781	944.036	-0.13154	-0.13154		940.93	0.32636	945.64	0.12226	0.12226	0.1225	0.15214	0.15239		944.531	61.7887	942.863	59.0431	59.0431	59.0431	59.0431	59.0431
	944.61	1.20999	944.073	-0.13154	-0.13154		940.88	0.32415	945.68	0.12226	0.12226	0.12248	0.14949	0.14971		944.497	60.5673	942.9	59.0431	59.0431	59.0431	59.0431	59.0431
	944.576	0.27208	944.11	-0.13154	-0.13154		940.83	0.33416	945.72	0.12226	0.12226	0.12245	0.14702	0.14722		944.462	60.3779	942.937	59.0431	59.0431	59.0431	59.0431	59.0431
	944.541	0.25509	944.147	-0.13154	-0.13154		940.78	0.33223	945.76	0.12226	0.12226	0.12243	0.14473	0.1449		944.428	60.9853	942.974	59.0431	59.0431	59.0431	59.0431	59.0431
	944.507	0.48998	944.184	-0.13154	-0.13154		940.73	0.34143	945.8	0.12226	0.12226	0.12241	0.1426	0.14276		944.394	61.8082	943.011	59.0431	59.0431	59.0431	59.0431	59.0431
	944.473	-0.88784	944.221	-0.13154	-0.13154		940.68	0.34677	945.84	0.12226	0.12226	0.1224	0.14064	0.14078		944.36	61.2312	943.048	59.0431	59.0431	59.0431	59.0431	59.0431
	944.439	-0.95965	944.258	-0.13154	-0.13154		940.63	0.33204	945.88	0.12226	0.12226	0.12238	0.13883	0.13895		944.326	60.0877	943.085	59.0431	59.0431	59.0431	59.0431	59.0431
	944.405	-1.40146	944.295	-0.13154	-0.13154		940.58	0.33659	945.92	0.12226	0.12226	0.12237	0.13716	0.13727		944.291	60.1805	943.122	59.0431	59.0431	59.0431	59.0431	59.0431
	944.37	-0.92236	944.332	-0.13154	-0.13154		940.53	0.33758	945.96	0.12226	0.12226	0.12235	0.13563	0.13573		944.257	61.383	943.159	59.0431	59.0431	59.0431	59.0431	59.0431
	944.336	-1.13537	944.369	-0.13154	-0.13154		940.48	0.34227	946	0.12226	0.12226	0.12234	0.13424	0.13432		944.223	62.5313	943.196	59.0431	59.0431	59.0431	59.0431	59.0431
	944.302	0.44952	944.406	-0.13154	-0.13154		940.43	0.34372	946.04	0.12226	0.12226	0.12233	0.13296	0.13304		944.189	62.1569	943.233	59.0431	59.0431	59.0431	59.0431	59.0431
	944.268	-0.79899	944.443	-0.13154	-0.13154		940.38	0.34382	946.08	0.12226	0.12226	0.12233	0.13181	0.13187		944.155	61.1483	943.27	59.0431	59.0431	59.0431	59.0431	59.0431
	944.234	-0.2393	944.48	-0.13154	-0.13154		940.33	0.34795	946.119	0.12226	0.12226	0.12232	0.13075	0.13081		944.12	61.0579	943.307	59.0431	59.0431	59.0431	59.0431	59.0431
	944.2	1.09948	944.517	-0.13154	-0.13154		940.28	0.35005	946.159	0.12226	0.12226	0.12231	0.1298	0.12985		944.086	61.2193	943.344	59.0431	59.0431	59.0431	59.0431	59.0431
	944.165	1.32809	944.554	-0.13154	-0.13154		940.23	0.34067	946.199	0.12226	0.12226	0.1223	0.12894	0.12899		944.052	61.6224	943.381	59.0431	59.0431	59.0431	59.0431	59.0431
	944.131	-0.23672	944.591	-0.13154	-0.13154		940.18	0.34329	946.239	0.12226	0.12226	0.1223	0.12817	0.12821		944.018	60.4639	943.418	59.0431	59.0431	59.0431	59.0431	59.0431
	944.097	-0.10044	944.628	-0.13154	-0.13154		940.13	0.33918	946.279	0.12226	0.12226	0.12229	0.12747	0.12751		943.984	61.2736	943.455	59.0431	59.0431	59.0431	59.0431	59.0431
	944.063	0.80515	944.665	-0.13154	-0.13154		940.08	0.32906	946.319	0.12226	0.12226	0.12229	0.12685	0.12688		943.95	61.5025	943.492	59.0431	59.0431	59.0431	59.0431	59.0431
	944.029	-0.71646	944.702	-0.13154	-0.13154		940.03	0.32682	946.359	0.12226	0.12226	0.12229	0.12629	0.12632		943.915	61.1053	943.529	59.0431	59.0431	59.0431	59.0431	59.0431
	943.994	0.05324	944.739	-0.13154	-0.13154		939.98	0.34146	946.399	0.12226	0.12226	0.12228	0.12579	0.12581		943.881	60.7834	943.566	59.0431	59.0431	59.0431	59.0431	59.0431
	943.96	-0.17857	944.776	-0.13154	-0.13154		939.93	0.32132	946.439	0.12226	0.12226	0.12228	0.12535	0.12537		943.847	60.9451	943.603	59.0431	59.0431	59.0431	59.0431	59.0431
	943.926	-0.21758	944.813	-0.13154	-0.13154		939.88	0.32629	946.479	0.12226	0.12226	0.12228	0.12495	0.12497		943.813	61.2608	943.641	59.0431	59.0431	59.0431	59.0431	59.0431
	943.892	0.38211	944.85	-0.13154	-0.13154		939.83	0.32676	946.519	0.12226	0.12226	0.12227	0.1246	0.12462		943.779	62.0868	943.678	59.0431	59.0431	59.0431	59.0431	59.0431
	943.858	0.4815	944.888	-0.13154	-0.13154		939.78	0.32567	946.559	0.12226	0.12226	0.12227	0.1243	0.12431		943.744	62.4713	943.715	59.0431	59.0431	59.0431	59.0431	59.0431
	943.823	-0.9355	944.925	-0.13154	-0.13154		939.73	0.31121	946.599	0.12226	0.12226	0.12227	0.12403	0.12404		943.71	60.7351	943.752	59.0431	59.0431	59.0431	59.0431	59.0431
	943.789	-0.88991	944.962	-0.13154	-0.13154		939.68	0.29303	946.639	0.12226	0.12226	0.12227	0.12379	0.1238		943.676	60.5688	943.789	59.0431	59.0431	59.0431	59.0431	59.0431
	943.755	0.19598	944.999	-0.13154	-0.13154		939.63	0.28809	946.679	0.12226	0.12226	0.12227	0.12358	0.12359		943.642	61.4794	943.826	59.0431	59.0431	59.0431	59.0431	59.0431
	943.721	-0.22104	945.036	-0.13154	-0.13154		939.58	0.29891	946.719	0.12226	0.12226	0.12227	0.12339	0.1234		943.608	61.7309	943.863	59.0431	59.0431	59.0431	59.0431	59.0431
	943.687	-0.65465	945.073	-0.13154	-0.13154		939.53	0.29177	946.759	0.12226	0.12226	0.12226	0.12323	0.12324		943.573	61.68	943.9	59.0431	59.0431	59.0431	59.0431	59.0431
	943.653	-2.29216	945.11	-0.13154	-0.13154		939.48	0.28836	946.798	0.12226	0.12226	0.12226	0.1231	0.1231		943.539	61.8235	943.937	59.0431	59.0431	59.0431	59.0431	59.0431
	943.618	1.10475	945.147	-0.13154	-0.13154		939.43	0.26773	946.838	0.12226	0.12226	0.12226	0.12297	0.12298		943.505	60.6331	943.974	59.0431	59.0431	59.0431	59.0431	59.0431
	943.584	0.08183	945.184	-0.13154	-0.13154		939.38	0.25264	946.878	0.12226	0.12226	0.12226	0.12287	0.12287		943.471	61.7258	944.011	59.0431	59.0431	59.0431	59.0431	59.0431
	943.55	-0.60048	945.221	-0.13154	-0.13154		939.33	0.22778	946.918	0.12226	0.12226	0.12226	0.12278	0.12278		943.437	61.8663	944.048	59.0431	59.0431	59.0431	59.0431	59.0431
	943.516	0.01501	945.258	-0.13154	-0.13154		939.28	0.24172	946.958	0.12226	0.12226	0.12226	0.1227	0.1227		943.403	61.9873	944.085	59.0431	59.0431	59.0431	59.0431	59.0431
	943.482	-0.9339	945.295	-0.13154	-0.13154		939.23	0.23949	946.998	0.12226	0.12226	0.12226	0.12263	0.12264		943.368	61.0518	944.122	59.0431	59.0431	59.0431	59.0431	59.0431
	943.447	-1.934	945.332	-0.13154	-0.13154		939.18	0.22069	947.038	0.12226	0.12226	0.12226	0.12258	0.12258		943.334	62.1441	944.159	59.0431	59.0431	59.0431	59.0431	59.0431
	943.413	-1.05731	945.369	-0.13154	-0.13154		939.13	0.20752	947.078	0.12226	0.12226	0.12226	0.12253	0.12253		943.3	62.2408	944.196	59.0431	59.0431	59.0431	59.0431	59.0431
	943.379	-1.74712	945.406	-0.13154	-0.13154		939.08	0.20593	947.118	0.12226	0.12226	0.12226	0.12248	0.12249		943.266	61.6457	944.233	59.0431	59.0431	59.0431	59.0432	59.0432
	943.345	-0.42363	945.443	-0.13154	-0.13154		939.03	0.20602	947.158	0.12226	0.12226	0.12226	0.12245	0.12245		943.232	61.8253	944.27	59.0431	59.0431	59.0431	59.0432	59.0432
	943.311	0.40235	945.48	-0.13154	-0.13154		938.98	0.20127	947.198	0.12226	0.12226	0.12226	0.12242	0.12242		943.197	62.7709	944.307	59.0431	59.0431	59.0431	59.0432	59.0432
	943.276	-1.28474	945.517	-0.13154	-0.13154		938.93	0.19978	947.238	0.12226	0.12226	0.12226	0.12239	0.12239		943.163	61.8669	944.344	59.0431	59.0431	59.0431	59.0432	59.0432
	943.242	-0.55285	945.554	-0.13154	-0.13154		938.88	0.18209	947.278	0.12226	0.12226	0.12226	0.12237	0.12237		943.129	61.3583	944.381	59.0431	59.0431	59.0431	59.0432	59.0432
	943.208	-0.53587	945.591	-0.13154	-0.13154		938.83	0.17373	947.318	0.12226	0.12226	0.12226	0.12235	0.12235		943.095	61.3372	944.418	59.0431	59.0431	59.0431	59.0432	59.0432
	943.174	-0.12578	945.628	-0.13154	-0.13154		938.78	0.17706	947.358	0.12226	0.12226	0.12226	0.12234	0.12234		943.061	62.0217	944.455	59.0431	59.0431	59.0431	59.0432	59.0432
	943.14	-1.14069	945.665	-0.13154	-0.13154		938.73	0.16878	947.398	0.12226	0.12226	0.12226	0.12232	0.12232		943.027	62.4243	944.492	59.0431	59.0431	59.0431	59.0432	59.0432
	943.106	2.1352	945.702	-0.13154	-0.13154		938.68	0.1525	947.438	0.12226	0.12226	0.12226	0.12231	0.12231		942.992	62.0871	944.529	59.0431	59.0431	59.0431	59.0432	59.0432
	943.071	-0.1731	945.739	-0.13154	-0.13154		938.63	0.16493	947.477	0.12226	0.12226	0.12226	0.1223	0.1223		942.958	61.8399	944.566	59.0431	59.0431	59.0431	59.0432	59.0432
	943.037	-1.57351	945.776	-0.13154	-0.13154		938.58	0.16363	947.517	0.12226	0.12226	0.12226	0.12229	0.12229		942.924	60.828	944.603	59.0431	59.0431	59.0431	59.0432	59.0432
	943.003	-1.04172	945.813	-0.13154	-0.13154		938.53	0.1513	947.557	0.12226	0.12226	0.12226	0.12229	0.12229		942.89	62.1426	944.64	59.0431	59.0431	59.0431	59.0432	59.0432
	942.969	-0.00543	945.85	-0.13154	-0.13154		938.48	0.15139	947.597	0.12226	0.12226	0.12226	0.12228	0.12228		942.856	62.5958	944.677	59.0431	59.0431	59.0431	59.0432	59.0432
	942.935	-0.08905	945.887	-0.13154	-0.13154		938.43	0.13394	947.637	0.12226	0.12226	0.12226	0.12228	0.12228		942.821	62.7521	944.714	59.0431	59.0431	59.0431	59.0432	59.0432
	942.9	0.39956	945.924	-0.13154	-0.13154		938.38	0.12849	947.677	0.12226	0.12226	0.12226	0.12227	0.12227		942.787	62.7882	944.751	59.0431	59.0431	59.0431	59.0432	59.0432
	942.866	0.10255	945.961	-0.13154	-0.13154		938.33	0.13623	947.717	0.12226	0.12226	0.12226	0.12227	0.12227		942.753	62.8966	944.788	59.0431	59.0431	59.0431	59.0432	59.0432
	942.832	-0.03007	945.998	-0.13154	-0.13154		938.28	0.13558	947.757	0.12226	0.12226	0.12226	0.12227	0.12227		942.719	62.0617	944.825	59.0431	59.0431	59.0431	59.0433	59.0433
	942.798	-0.56378	946.035	-0.13154	-0.13154		938.23	0.13131	947.797	0.12226	0.12226	0.12226	0.12227	0.12227		942.685	60.9839	944.862	59.0431	59.0431	59.0431	59.0433	59.0433
	942.764	-0.27599	946.072	-0.13154	-0.13154		938.18	0.12895	947.837	0.12226	0.12226	0.12226	0.12226	0.12226		942.65	61.2596	944.899	59.0431	59.0431	59.0431	59.0433	59.0433
	942.73	0.6063	946.109	-0.13154	-0.13154		938.13	0.14243	947.877	0.12226	0.12226	0.12226	0.12226	0.12226		942.616	62.4446	944.936	59.0431	59.0431	59.0431	59.0433	59.0433
	942.695	1.1333	946.146	-0.13154	-0.13154		938.08	0.13698	947.917	0.12226	0.12226	0.12226	0.12226	0.12226		942.582	62.1619	944.973	59.0431	59.0431	59.0431	59.0433	59.0433
	942.661	-1.14041	946.183	-0.13154	-0.13154		938.03	0.14581	947.957	0.12226	0.12226	0.12226	0.12226	0.12226		942.548	61.6942	945.01	59.0431	59.0431	59.0431	59.0433	59.0433
	942.627	-2.15332	946.22	-0.13154	-0.13154		937.98	0.13974	947.997	0.12226	0.12226	0.12226	0.12226	0.12226		942.514	61.4504	945.048	59.0431	59.0431	59.0431	59.0433	59.0433
	942.593	0.40987	946.257	-0.13154	-0.13154		937.93	0.1361	948.037	0.12226	0.12226	0.12226	0.12226	0.12226		942.48	61.2592	945.085	59.0431	59.0431	59.0431	59.0434	59.0434
	942.559	-1.11295	946.294	-0.13154	-0.13154		937.88	0.15913	948.077	0.12226	0.12226	0.12226	0.12226	0.12226		942.445	62.4206	945.122	59.0431	59.0431	59.0431	59.0434	59.0434
	942.524	-2.34274	946.332	-0.13154	-0.13154		937.83	0.13985	948.116	0.12226	0.12226	0.12226	0.12226	0.12226		942.411	61.3014	945.159	59.0431	59.0431	59.0431	59.0434	59.0434
	942.49	-0.24285	946.369	-0.13154	-0.13154		937.78	0.12952	948.156	0.12226	0.12226	0.12226	0.12226	0.12226		942.377	61.2441	945.196	59.0431	59.0431	59.0431	59.0434	59.0434
	942.456	0.17814	946.406	-0.13154	-0.13154		937.73	0.13105	948.196	0.12226	0.12226	0.12226	0.12226	0.12226		942.343	60.7732	945.233	59.0431	59.0431	59.0431	59.0435	59.0435
	942.422	1.09972	946.443	-0.13154	-0.13154		937.68	0.1466	948.236	0.12226	0.12226	0.12226	0.12226	0.12226		942.309	61.4351	945.27	59.0431	59.0431	59.0431	59.0435	59.0435
	942.388	-0.78079	946.48	-0.13154	-0.13154		937.63	0.1591	948.276	0.12226	0.12226	0.12226	0.12226	0.12226		942.274	60.6699	945.307	59.0431	59.0431	59.0431	59.0436	59.0436
	942.353	-1.86368	946.517	-0.13154	-0.13154		937.58	0.15978	948.316	0.12226	0.12226	0.12226	0.12226	0.12226		942.24	61.6738	945.344	59.0431	59.0431	59.0431	59.0436	59.0436
	942.319	-0.4241	946.554	-0.13154	-0.13154		937.53	0.15233	948.356	0.12226	0.12226	0.12226	0.12226	0.12226		942.206	61.6961	945.381	59.0431	59.0431	59.0431	59.0437	59.0437
	942.285	-0.11311	946.591	-0.13154	-0.13154		937.48	0.16563	948.396	0.12226	0.12226	0.12226	0.12226	0.12226		942.172	61.0563	945.418	59.0431	59.0431	59.0431	59.0437	59.0437
	942.251	1.97318	946.628	-0.13154	-0.13154		937.43	0.16125	948.436	0.12226	0.12226	0.12226	0.12226	0.12226		942.138	62.5518	945.455	59.0431	59.0431	59.0431	59.0438	59.0438
	942.217	-1.98923	946.665	-0.13154	-0.13154		937.38	0.16699	948.476	0.12226	0.12226	0.12226	0.12226	0.12226		942.103	61.5502	945.492	59.0431	59.0431	59.0431	59.0438	59.0438
	942.183	-0.35935	946.702	-0.13154	-0.13154		937.33	0.18338	948.516	0.12226	0.12226	0.12226	0.12226	0.12226		942.069	61.4818	945.529	59.0431	59.0431	59.0431	59.0439	59.0439
	942.148	-0.33354	946.739	-0.13154	-0.13154		937.28	0.16585	948.556	0.12226	0.12226	0.12226	0.12226	0.12226		942.035	61.8596	945.566	59.0431	59.0431	59.0431	59.044	59.044
	942.114	-0.07645	946.776	-0.13154	-0.13154		937.23	0.17359	948.596	0.12226	0.12226	0.12226	0.12226	0.12226		942.001	61.9403	945.603	59.0431	59.0431	59.0431	59.0441	59.0441
	942.08	0.08024	946.813	-0.13154	-0.13154		937.18	0.19488	948.636	0.12226	0.12226	0.12226	0.12226	0.12226		941.967	60.7509	945.64	59.0431	59.0431	59.0431	59.0442	59.0442
	942.046	2.13602	946.85	-0.13154	-0.13154		937.13	0.19022	948.676	0.12226	0.12226	0.12226	0.12226	0.12226		941.933	61.6241	945.677	59.0431	59.0431	59.0431	59.0443	59.0443
	942.012	-0.92449	946.887	-0.13154	-0.13154		937.08	0.19272	948.716	0.12226	0.12226	0.12226	0.12226	0.12226		941.898	60.4611	945.714	59.0431	59.0431	59.0431	59.0444	59.0444
	941.977	-2.41688	946.924	-0.13154	-0.13154		937.03	0.20245	948.756	0.12226	0.12226	0.12226	0.12226	0.12226		941.864	60.8084	945.751	59.0431	59.0431	59.0431	59.0445	59.0445
	941.943	-1.4078	946.961	-0.13154	-0.13154		936.98	0.21061	948.795	0.12226	0.12226	0.12226	0.12226	0.12226		941.83	60.8626	945.788	59.0431	59.0431	59.0431	59.0446	59.0446
	941.909	-0.29551	946.998	-0.13154	-0.13154		936.93	0.21976	948.835	0.12226	0.12226	0.12226	0.12226	0.12226		941.796	59.6587	945.825	59.0431	59.0431	59.0431	59.0448	59.0448
	941.875	-0.17212	947.035	-0.13154	-0.13154		936.88	0.22193	948.875	0.12226	0.12226	0.12226	0.12226	0.12226		941.762	59.8861	945.862	59.0431	59.0431	59.0431	59.0449	59.0449
	941.841	0.61907	947.072	-0.13154	-0.13154		936.83	0.22672	948.915	0.12226	0.12226	0.12226	0.12226	0.12226		941.727	60.8721	945.899	59.0431	59.0431	59.0431	59.0451	59.0451
	941.806	-0.88353	947.109	-0.13154	-0.13154		936.78	0.23657	948.955	0.12226	0.12226	0.12226	0.12226	0.12226		941.693	61.3649	945.936	59.0431	59.0431	59.0431	59.0453	59.0453
	941.772	-0.02164	947.146	-0.13154	-0.13154		936.73	0.24659	948.995	0.12226	0.12226	0.12226	0.12226	0.12226		941.659	60.4923	945.973	59.0431	59.0431	59.0431	59.0455	59.0455
	941.738	-1.60405	947.183	-0.13154	-0.13154		936.68	0.24388	949.035	0.12226	0.12226	0.12226	0.12226	0.12226		941.625	60.3955	946.01	59.0431	59.0431	59.0431	59.0457	59.0457
	941.704	-0.20146	947.22	-0.13154	-0.13154		936.63	0.26551	949.075	0.12226	0.12226	0.12226	0.12226	0.12226		941.591	60.6973	946.047	59.0431	59.0431	59.0431	59.046	59.046
	941.67	0.20932	947.257	-0.13154	-0.13154		936.58	0.27841	949.115	0.12226	0.12226	0.12226	0.12226	0.12226		941.557	60.2232	946.084	59.0431	59.0431	59.0431	59.0463	59.0463
	941.636	0.81071	947.294	-0.13154	-0.13154		936.53	0.29546	949.155	0.12226	0.12226	0.12226	0.12226	0.12226		941.522	59.8974	946.121	59.0431	59.0431	59.0431	59.0465	59.0465
	941.601	-0.27988	947.331	-0.13154	-0.13154		936.48	0.30648	949.195	0.12226	0.12226	0.12226	0.12226	0.12226		941.488	60.9786	946.158	59.0431	59.0431	59.0431	59.0468	59.0468
	941.567	-0.6547	947.368	-0.13154	-0.13154		936.43	0.30973	949.235	0.12226	0.12226	0.12226	0.12226	0.12226		941.454	60.6224	946.195	59.0431	59.0431	59.0431	59.0472	59.0472
	941.533	1.16689	947.405	-0.13154	-0.13154		936.38	0.32427	949.275	0.12226	0.12226	0.12226	0.12226	0.12226		941.42	60.8376	946.232	59.0431	59.0431	59.0431	59.0476	59.0476
	941.499	0.83478	947.442	-0.13154	-0.13154		936.33	0.33769	949.315	0.12226	0.12226	0.12226	0.12226	0.12226		941.386	60.1034	946.269	59.0431	59.0431	59.0431	59.048	59.048
	941.465	0.44387	947.479	-0.13154	-0.13154		936.28	0.3484	949.355	0.12226	0.12226	0.12226	0.12226	0.12226		941.351	60.5139	946.306	59.0431	59.0431	59.0431	59.0484	59.0484
	941.43	0.33977	947.516	-0.13154	-0.13154		936.23	0.36362	949.395	0.12226	0.12226	0.12226	0.12226	0.12226		941.317	61.0013	946.343	59.0431	59.0431	59.0431	59.0489	59.0489
	941.396	0.27346	947.553	-0.13154	-0.13154		936.18	0.37525	949.434	0.12226	0.12226	0.12226	0.12226	0.12226		941.283	59.7986	946.38	59.0431	59.0431	59.0431	59.0494	59.0494
	941.362	0.01855	947.59	-0.13154	-0.13154		936.13	0.39588	949.474	0.12226	0.12226	0.12226	0.12226	0.12226		941.249	60.212	946.417	59.0431	59.0431	59.0431	59.0499	59.0499
	941.328	-0.83846	947.627	-0.13154	-0.13154		936.08	0.402	949.514	0.12226	0.12226	0.12226	0.12226	0.12226		941.215	60.5106	946.454	59.0431	59.0431	59.0431	59.0505	59.0505
	941.294	0.75002	947.664	-0.13154	-0.13154		936.03	0.41451	949.554	0.12226	0.12226	0.12226	0.12226	0.12226		941.18	59.8243	946.492	59.0431	59.0431	59.0431	59.0512	59.0512
	941.26	-0.23559	947.701	-0.13154	-0.13154		935.98	0.44304	949.594	0.12226	0.12226	0.12226	0.12226	0.12226		941.146	59.8132	946.529	59.0431	59.0431	59.0431	59.0519	59.0519
	941.225	-2.77288	947.739	-0.13154	-0.13154		935.93	0.45038	949.634	0.12226	0.12226	0.12226	0.12226	0.12226		941.112	59.8429	946.566	59.0431	59.0431	59.0431	59.0526	59.0526
	941.191	-0.40539	947.776	-0.13154	-0.13154		935.88	0.472	949.674	0.12226	0.12226	0.12226	0.12226	0.12226		941.078	59.8541	946.603	59.0431	59.0431	59.0431	59.0535	59.0535
	941.157	-1.60071	947.813	-0.13154	-0.13154		935.83	0.49926	949.714	0.12226	0.12226	0.12226	0.12226	0.12226		941.044	59.2071	946.64	59.0431	59.0431	59.0431	59.0543	59.0543
	941.123	-0.66912	947.85	-0.13154	-0.13154		935.78	0.51125	949.754	0.12226	0.12226	0.12226	0.12226	0.12226		941.01	59.6829	946.677	59.0431	59.0431	59.0431	59.0553	59.0553
	941.089	-1.67133	947.887	-0.13154	-0.13154		935.73	0.52794	949.794	0.12226	0.12226	0.12226	0.12226	0.12226		940.975	60.6269	946.714	59.0431	59.0431	59.0431	59.0563	59.0563
	941.054	-0.36523	947.924	-0.13154	-0.13153		935.68	0.54642	949.834	0.12226	0.12226	0.12226	0.12226	0.12226		940.941	59.5219	946.751	59.0431	59.0431	59.0431	59.0574	59.0574
	941.02	0.03046	947.961	-0.13154	-0.13153		935.63	0.58438	949.874	0.12226	0.12226	0.12226	0.12226	0.12226		940.907	60.1954	946.788	59.0431	59.0431	59.0431	59.0586	59.0586
	940.986	-0.95755	947.998	-0.13154	-0.13153		935.58	0.60576	949.914	0.12226	0.12226	0.12226	0.12226	0.12226		940.873	59.5623	946.825	59.0431	59.0431	59.0431	59.0599	59.0599
	940.952	-0.37536	948.035	-0.13154	-0.13152		935.53	0.61976	949.954	0.12226	0.12226	0.12226	0.12226	0.12226		940.839	60.4544	946.862	59.0431	59.0431	59.0431	59.0613	59.0613
	940.918	0.01803	948.072	-0.13154	-0.13152		935.48	0.64781	949.994	0.12226	0.12226	0.12226	0.12226	0.12226		940.804	60.5695	946.899	59.0431	59.0431	59.0431	59.0628	59.0628
	940.883	1.80453	948.109	-0.13154	-0.13151		935.43	0.67307	950.034	0.12226	0.12226	0.12226	0.12226	0.12226		940.77	60.1404	946.936	59.0431	59.0431	59.0431	59.0644	59.0644
	940.849	-0.81518	948.146	-0.13154	-0.1315		935.38	0.69189	950.074	0.12226	0.12226	0.12226	0.12226	0.12226		940.736	61.4215	946.973	59.0431	59.0431	59.0431	59.0661	59.0661
	940.815	-0.44399	948.183	-0.13154	-0.13149		935.33	0.71973	950.113	0.12226	0.12226	0.12226	0.12226	0.12226		940.702	60.6858	947.01	59.0431	59.0431	59.0431	59.0679	59.0679
	940.781	1.43319	948.22	-0.13154	-0.13147		935.28	0.75979	950.153	0.12226	0.12226	0.12226	0.12226	0.12226		940.668	61.1934	947.047	59.0431	59.0431	59.0431	59.0699	59.0699
	940.747	0.79878	948.257	-0.13154	-0.13145		935.23	0.78714	950.193	0.12226	0.12226	0.12226	0.12226	0.12226		940.633	59.6489	947.084	59.0431	59.0431	59.0431	59.072	59.072
	940.713	0.40047	948.294	-0.13154	-0.13142		935.18	0.78813	950.233	0.12226	0.12226	0.12226	0.12226	0.12226		940.599	60.0745	947.121	59.0431	59.0431	59.0431	59.0743	59.0743
	940.678	-0.40661	948.331	-0.13154	-0.13138		935.13	0.79655	950.273	0.12226	0.12226	0.12226	0.12226	0.12226		940.565	59.417	947.158	59.0431	59.0431	59.0431	59.0767	59.0767
	940.644	0.8136	948.368	-0.13154	-0.13134		935.08	0.82639	950.313	0.12226	0.12226	0.12226	0.12226	0.12226		940.531	59.8249	947.195	59.0431	59.0431	59.0431	59.0793	59.0793
	940.61	0.29181	948.405	-0.13154	-0.13128		935.03	0.86438	950.353	0.12226	0.12226	0.12226	0.12226	0.12226		940.497	59.4426	947.232	59.0431	59.0431	59.0431	59.0821	59.0821
	940.576	-0.17398	948.442	-0.13154	-0.13121		934.98	0.8768	950.393	0.12226	0.12226	0.12226	0.12226	0.12226		940.463	59.9571	947.269	59.0431	59.0431	59.0431	59.0851	59.0851
	940.542	-0.58416	948.479	-0.13154	-0.13112		934.93	0.90279	950.433	0.12226	0.12226	0.12226	0.12226	0.12226		940.428	60.0761	947.306	59.0431	59.0431	59.0431	59.0883	59.0883
	940.507	-1.51853	948.516	-0.13154	-0.13101		934.88	0.92136	950.473	0.12226	0.12226	0.12226	0.12226	0.12226		940.394	61.3357	947.343	59.0431	59.0431	59.0431	59.0917	59.0917
	940.473	-0.81051	948.553	-0.13154	-0.13087		934.83	0.91739	950.513	0.12226	0.12226	0.12226	0.12226	0.12226		940.36	60.0969	947.38	59.0431	59.0431	59.0431	59.0953	59.0953
	940.439	0.6211	948.59	-0.13154	-0.1307		934.78	0.93808	950.553	0.12226	0.12226	0.12226	0.12226	0.12226		940.326	60.1231	947.417	59.0431	59.0431	59.0431	59.0992	59.0992
	940.405	-1.53279	948.627	-0.13154	-0.13048		934.73	0.94929	950.593	0.12226	0.12226	0.12226	0.12226	0.12226		940.292	59.6853	947.454	59.0431	59.0431	59.0431	59.1033	59.1033
	940.371	0.29072	948.664	-0.13154	-0.13022		934.68	0.97392	950.633	0.12226	0.12226	0.12226	0.12226	0.12226		940.257	60.3834	947.491	59.0431	59.0431	59.0431	59.1077	59.1077
	940.336	0.35286	948.701	-0.13154	-0.12989		934.63	0.9907	950.673	0.12226	0.12226	0.12226	0.12226	0.12226		940.223	60.479	947.528	59.0431	59.0431	59.0431	59.1124	59.1124
	940.302	0.51407	948.738	-0.13154	-0.12949		934.58	0.99703	950.713	0.12226	0.12226	0.12226	0.12226	0.12226		940.189	59.5078	947.565	59.0431	59.0431	59.0431	59.1174	59.1174
	940.268	0.10818	948.775	-0.13154	-0.12899		934.53	0.99246	950.753	0.12226	0.12226	0.12226	0.12226	0.12226		940.155	60.9067	947.602	59.0431	59.0431	59.0431	59.1227	59.1227
	940.234	0.8802	948.812	-0.13154	-0.12839		934.48	0.99632	950.792	0.12226	0.12226	0.12226	0.12226	0.12226		940.121	60.2841	947.639	59.0431	59.0431	59.0431	59.1284	59.1284
	940.2	0.21001	948.849	-0.13154	-0.12765		934.43	0.98756	950.832	0.12226	0.12226	0.12226	0.12226	0.12226		940.087	59.852	947.676	59.0431	59.0431	59.0431	59.1344	59.1344
	940.166	-0.61348	948.886	-0.13154	-0.12675		934.38	1	950.872	0.12226	0.12226	0.12226	0.12226	0.12226		940.052	59.0517	947.713	59.0431	59.0431	59.0431	59.1408	59.1408
	940.131	1.14666	948.923	-0.13154	-0.12567		934.33	0.99721	950.912	0.12226	0.12226	0.12226	0.12226	0.12226		940.018	59.5858	947.75	59.0431	59.0431	59.0431	59.1476	59.1476
	940.097	0.41357	948.96	-0.13154	-0.12435		934.28	0.99441	950.952	0.12226	0.12226	0.12226	0.12226	0.12226		939.984	59.263	947.787	59.0431	59.0431	59.0431	59.1548	59.1548
	940.063	-0.07972	948.997	-0.13154	-0.12277		934.23	0.98319	950.992	0.12226	0.12226	0.12226	0.12226	0.12226		939.95	60.1137	947.824	59.0431	59.0431	59.0431	59.1624	59.1624
	940.029	-0.19951	949.034	-0.13154	-0.12087		934.18	0.97208	951.032	0.12226	0.12226	0.12226	0.12226	0.12226		939.916	60.4855	947.861	59.0431	59.0431	59.0431	59.1705	59.1705
	939.995	-0.43299	949.071	-0.13154	-0.1186		934.13	0.96315	951.072	0.12226	0.12226	0.12226	0.12226	0.12226		939.881	60.5819	947.899	59.0431	59.0431	59.0431	59.1791	59.1791
	939.96	0.55654	949.108	-0.13154	-0.11589		934.08	0.96201	951.112	0.12226	0.12226	0.12226	0.12226	0.12226		939.847	60.4237	947.936	59.0431	59.0431	59.0431	59.1882	59.1882
	939.926	-1.02494	949.145	-0.13154	-0.11266		934.03	0.95482	951.152	0.12226	0.12226	0.12226	0.12226	0.12226		939.813	59.1991	947.973	59.0431	59.0431	59.0431	59.1978	59.1978
	939.892	0.98867	949.183	-0.13154	-0.10883		933.98	0.9522	951.192	0.12226	0.12226	0.12226	0.12226	0.12226		939.779	60.1221	948.01	59.0431	59.0431	59.0431	59.208	59.208
	939.858	1.80758	949.22	-0.13154	-0.10429		933.93	0.91954	951.232	0.12226	0.12226	0.12226	0.12226	0.12226		939.745	60.4569	948.047	59.0431	59.0431	59.0431	59.2188	59.2188
	939.824	0.51789	949.257	-0.13154	-0.09895		933.88	0.92319	951.272	0.12226	0.12226	0.12226	0.12226	0.12226		939.71	59.6177	948.084	59.0431	59.0431	59.0431	59.2302	59.2302
	939.789	0.09413	949.294	-0.13154	-0.09267		933.83	0.9179	951.312	0.12226	0.12226	0.12226	0.12226	0.12226		939.676	60.2446	948.121	59.0431	59.0431	59.0431	59.2422	59.2422
	939.755	-0.05666	949.331	-0.13154	-0.0853		933.78	0.88895	951.352	0.12226	0.12226	0.12226	0.12226	0.12226		939.642	59.7439	948.158	59.0431	59.0431	59.0431	59.2549	59.2549
	939.721	0.31995	949.368	-0.13154	-0.0767		933.73	0.87454	951.392	0.12226	0.12226	0.12226	0.12226	0.12226		939.608	58.9728	948.195	59.0431	59.0431	59.0431	59.2682	59.2682
	939.687	-0.13683	949.405	-0.13154	-0.06667		933.68	0.86793	951.432	0.12226	0.12226	0.12226	0.12226	0.12226		939.574	60.4394	948.232	59.0431	59.0431	59.0431	59.2824	59.2824
	939.653	-0.47862	949.442	-0.13154	-0.05503		933.63	0.87707	951.471	0.12226	0.12226	0.12226	0.12226	0.12226		939.54	59.5513	948.269	59.0431	59.0431	59.0431	59.2972	59.2972
	939.619	-0.02241	949.479	-0.13154	-0.04156		933.58	0.86387	951.511	0.12226	0.12226	0.12226	0.12226	0.12226		939.505	60.1815	948.306	59.0431	59.0431	59.0431	59.3129	59.3129
	939.584	0.11563	949.516	-0.13154	-0.02601		933.53	0.85393	951.551	0.12226	0.12226	0.12226	0.12226	0.12226		939.471	60.8462	948.343	59.0431	59.0431	59.0431	59.3294	59.3294
	939.55	0.36804	949.553	-0.13154	-0.00811		933.48	0.83555	951.591	0.12226	0.12226	0.12226	0.12226	0.12226		939.437	59.1083	948.38	59.0431	59.0431	59.0431	59.3467	59.3467
	939.516	-0.31945	949.59	-0.13154	0.01241		933.43	0.80955	951.631	0.12226	0.12226	0.12226	0.12226	0.12226		939.403	59.1979	948.417	59.0431	59.0431	59.0431	59.3649	59.3649
	939.482	0.45736	949.627	-0.13154	0.03587		933.38	0.80695	951.671	0.12226	0.12226	0.12226	0.12226	0.12226		939.369	58.7597	948.454	59.0431	59.0431	59.0431	59.3841	59.3841
	939.448	-0.09432	949.664	-0.13154	0.0626		933.33	0.78964	951.711	0.12226	0.12226	0.12226	0.12226	0.12226		939.334	59.2686	948.491	59.0431	59.0431	59.0431	59.4042	59.4042
	939.413	3.18971	949.701	-0.13154	0.09298		933.28	0.7919	951.751	0.12226	0.12226	0.12226	0.12226	0.12226		939.3	59.5805	948.528	59.0431	59.0431	59.0431	59.4253	59.4253
	939.379	0.79193	949.738	-0.13154	0.12738		933.23	0.80499	951.791	0.12226	0.12226	0.12226	0.12226	0.12226		939.266	59.5872	948.565	59.0431	59.0431	59.0431	59.4475	59.4475
	939.345	-0.86936	949.775	-0.13154	0.16621		933.18	0.77946	951.831	0.12226	0.12226	0.12226	0.12226	0.12226		939.232	59.9519	948.602	59.0431	59.0431	59.0431	59.4707	59.4707
	939.311	-0.19235	949.812	-0.13154	0.20991		933.13	0.75775	951.871	0.12226	0.12226	0.12226	0.12226	0.12226		939.198	58.5455	948.639	59.0431	59.0431	59.0431	59.495	59.495
	939.277	0.12096	949.849	-0.13154	0.25891		933.08	0.7388	951.911	0.12226	0.12226	0.12226	0.12226	0.12226		939.163	60.1108	948.676	59.0431	59.0431	59.0431	59.5205	59.5205
	939.243	-0.64493	949.886	-0.13154	0.3137		933.03	0.73611	951.951	0.12226	0.12226	0.12226	0.12226	0.12226		939.129	59.2779	948.713	59.0431	59.0431	59.0431	59.5472	59.5472
	939.208	0.74211	949.923	-0.13154	0.37475		932.98	0.73297	951.991	0.12226	0.12226	0.12226	0.12226	0.12226		939.095	59.7327	948.75	59.0431	59.0431	59.0431	59.5751	59.5751
	939.174	0.23062	949.96	-0.13154	0.44255		932.93	0.70164	952.031	0.12226	0.12226	0.12226	0.12226	0.12226		939.061	59.9874	948.787	59.0431	59.0431	59.0431	59.6043	59.6043
	939.14	0.23344	949.997	-0.13154	0.51761		932.88	0.68171	952.071	0.12226	0.12226	0.12226	0.12226	0.12226		939.027	58.8751	948.824	59.0431	59.0431	59.0431	59.6348	59.6348
	939.106	-0.34165	950.034	-0.13154	0.60042		932.83	0.66815	952.11	0.12226	0.12226	0.12226	0.12226	0.12226		938.993	59.4359	948.861	59.0431	59.0431	59.0431	59.6666	59.6666
	939.072	-1.47014	950.071	-0.13154	0.69148		932.78	0.65654	952.15	0.12226	0.12226	0.12226	0.12226	0.12226		938.958	59.5867	948.898	59.0431	59.0431	59.0432	59.6998	59.6998
	939.037	-0.1307	950.108	-0.13154	0.79126		932.73	0.64409	952.19	0.12226	0.12226	0.12226	0.12226	0.12226		938.924	59.7559	948.935	59.0431	59.0431	59.0432	59.7345	59.7345
	939.003	0.04261	950.145	-0.13154	0.90024		932.68	0.6276	952.23	0.12226	0.12226	0.12226	0.12226	0.12226		938.89	59.4969	948.972	59.0431	59.0431	59.0432	59.7706	59.7706
	938.969	0.20122	950.182	-0.13154	1.01885		932.63	0.61577	952.27	0.12226	0.12226	0.12226	0.12226	0.12226		938.856	60.2573	949.009	59.0431	59.0431	59.0432	59.8082	59.8082
	938.935	0.08303	950.219	-0.13154	1.14749		932.58	0.58218	952.31	0.12226	0.12226	0.12226	0.12226	0.12226		938.822	59.0537	949.046	59.0431	59.0431	59.0432	59.8473	59.8474
	938.901	-0.34135	950.256	-0.13154	1.28653		932.53	0.55872	952.35	0.12226	0.12226	0.12226	0.12226	0.12226		938.787	59.3277	949.083	59.0431	59.0431	59.0432	59.8881	59.8882
	938.866	-0.40742	950.293	-0.13154	1.43627		932.48	0.54417	952.39	0.12226	0.12226	0.12226	0.12226	0.12226		938.753	59.6562	949.12	59.0431	59.0431	59.0433	59.9305	59.9306
	938.832	-1.6015	950.33	-0.13154	1.59696		932.43	0.52857	952.43	0.12226	0.12226	0.12226	0.12226	0.12226		938.719	59.1872	949.157	59.0431	59.0431	59.0433	59.9745	59.9747
	938.798	-1.07729	950.367	-0.13154	1.76876		932.38	0.50189	952.47	0.12226	0.12226	0.12226	0.12226	0.12226		938.685	60.2092	949.194	59.0431	59.0431	59.0433	60.0203	60.0205
	938.764	-1.10938	950.404	-0.13154	1.95177		932.33	0.48274	952.51	0.12226	0.12226	0.12226	0.12226	0.12226		938.651	58.8351	949.231	59.0431	59.0431	59.0434	60.0677	60.068
	938.73	1.03623	950.441	-0.13154	2.146		932.28	0.45763	952.55	0.12226	0.12226	0.12226	0.12226	0.12226		938.616	59.427	949.268	59.0431	59.0431	59.0435	60.117	60.1174
	938.696	0.57574	950.478	-0.13154	2.35135		932.23	0.41768	952.59	0.12226	0.12226	0.12226	0.12226	0.12226		938.582	59.5749	949.306	59.0431	59.0431	59.0436	60.1681	60.1686
	938.661	0.61158	950.515	-0.13154	2.56761		932.18	0.39794	952.63	0.12226	0.12226	0.12226	0.12226	0.12226		938.548	59.2057	949.343	59.0431	59.0431	59.0437	60.221	60.2216
	938.627	1.75009	950.552	-0.13154	2.79447		932.13	0.38014	952.67	0.12226	0.12226	0.12226	0.12226	0.12226		938.514	59.1379	949.38	59.0431	59.0431	59.0439	60.2758	60.2766
	938.593	0.99021	950.59	-0.13154	3.03149		932.08	0.35526	952.71	0.12226	0.12226	0.12226	0.12226	0.12226		938.48	59.4789	949.417	59.0431	59.0431	59.0441	60.3325	60.3335
	938.559	0.26532	950.627	-0.13154	3.27811		932.03	0.34091	952.75	0.12226	0.12226	0.12226	0.12226	0.12226		938.446	60.1109	949.454	59.0431	59.0431	59.0444	60.3912	60.3925
	938.525	-0.68117	950.664	-0.13154	3.53365		931.98	0.3192	952.789	0.12226	0.12226	0.12226	0.12226	0.12226		938.411	60.2291	949.491	59.0431	59.0431	59.0447	60.4519	60.4534
	938.49	0.56467	950.701	-0.13154	3.79728		931.93	0.29408	952.829	0.12226	0.12226	0.12226	0.12226	0.12226		938.377	59.4127	949.528	59.0431	59.0431	59.0451	60.5145	60.5165
	938.456	-0.88992	950.738	-0.13154	4.06804		931.88	0.27258	952.869	0.12226	0.12226	0.12226	0.12226	0.12226		938.343	59.6882	949.565	59.0431	59.0431	59.0457	60.5792	60.5817
	938.422	-0.89501	950.775	-0.13154	4.34486		931.83	0.25665	952.909	0.12226	0.12226	0.12226	0.12226	0.12226		938.309	60.2058	949.602	59.0431	59.0431	59.0463	60.6459	60.6491
	938.388	0.4855	950.812	-0.13154	4.62654		931.78	0.2486	952.949	0.12226	0.12226	0.12226	0.12226	0.12226		938.275	61.0612	949.639	59.0431	59.0431	59.0472	60.7147	60.7187
	938.354	0.49312	950.849	-0.13154	4.91174		931.73	0.23439	952.989	0.12226	0.12226	0.12226	0.12226	0.12226		938.24	61.0213	949.676	59.0431	59.0431	59.0482	60.7855	60.7906
	938.319	0.24045	950.886	-0.13154	5.19903		931.68	0.21096	953.029	0.12226	0.12226	0.12226	0.12226	0.12226		938.206	60.5268	949.713	59.0431	59.0431	59.0494	60.8585	60.8648
	938.285	-0.21853	950.923	-0.13154	5.48687		931.63	0.19419	953.069	0.12226	0.12226	0.12226	0.12226	0.12226		938.172	60.2371	949.75	59.0431	59.0431	59.051	60.9336	60.9415
	938.251	-2.30412	950.96	-0.13154	5.77363		931.58	0.17545	953.109	0.12226	0.12226	0.12226	0.12226	0.12226		938.138	59.9251	949.787	59.0431	59.0431	59.0529	61.0109	61.0206
	938.217	-0.53051	950.997	-0.13154	6.0576		931.53	0.16642	953.149	0.12226	0.12226	0.12226	0.12226	0.12226		938.104	59.863	949.824	59.0431	59.0431	59.0552	61.0903	61.1023
	938.183	0.2242	951.034	-0.13154	6.33702		931.48	0.15719	953.189	0.12226	0.12226	0.12226	0.12226	0.12226		938.07	59.7428	949.861	59.0431	59.0431	59.058	61.1718	61.1867
	938.149	0.97431	951.071	-0.13154	6.61007		931.43	0.15392	953.229	0.12226	0.12226	0.12226	0.12226	0.12226		938.035	60.204	949.898	59.0431	59.0431	59.0614	61.2555	61.2738
	938.114	-0.29905	951.108	-0.13154	6.87492		931.38	0.13225	953.269	0.12226	0.12226	0.12226	0.12226	0.12226		938.001	60.1269	949.935	59.0431	59.0431	59.0656	61.3414	61.3638
	938.08	-1.36374	951.145	-0.13154	7.12973		931.33	0.13186	953.309	0.12226	0.12226	0.12226	0.12226	0.12226		937.967	59.7921	949.972	59.0431	59.0431	59.0706	61.4294	61.4569
	938.046	-0.49662	951.182	-0.13154	7.37269		931.28	0.12821	953.349	0.12226	0.12226	0.12226	0.12226	0.12226		937.933	60.5462	950.009	59.0431	59.0431	59.0766	61.5195	61.553
	938.012	0.44099	951.219	-0.13154	7.602		931.23	0.11574	953.389	0.12226	0.12226	0.12226	0.12226	0.12226		937.899	61.7535	950.046	59.0431	59.0431	59.0838	61.6118	61.6525
	937.978	0.5396	951.256	-0.13154	7.81595		931.18	0.09472	953.428	0.12226	0.12226	0.12226	0.12226	0.12226		937.864	60.8956	950.083	59.0431	59.0431	59.0925	61.7062	61.7556
	937.943	-0.45346	951.293	-0.13154	8.01289		931.13	0.09376	953.468	0.12226	0.12226	0.12226	0.12226	0.12226		937.83	59.6476	950.12	59.0431	59.0431	59.1027	61.8028	61.8624
	937.909	0.41255	951.33	-0.13154	8.19128		931.08	0.08746	953.508	0.12226	0.12226	0.12226	0.12226	0.12226		937.796	60.3731	950.157	59.0431	59.0431	59.1149	61.9014	61.9731
	937.875	0.86926	951.367	-0.13154	8.34969		931.03	0.08235	953.548	0.12226	0.12226	0.12226	0.12226	0.12226		937.762	60.1396	950.194	59.0431	59.0431	59.1293	62.002	62.0882
	937.841	0.89867	951.404	-0.13154	8.48687		930.98	0.06874	953.588	0.12226	0.12226	0.12226	0.12226	0.12226		937.728	60.0533	950.231	59.0431	59.0431	59.1463	62.1047	62.2079
	937.807	-2.20061	951.441	-0.13154	8.60167		930.93	0.07085	953.628	0.12226	0.12226	0.12226	0.12226	0.12226		937.693	60.3674	950.268	59.0431	59.0431	59.1662	62.2094	62.3326
	937.773	-0.4256	951.478	-0.13154	8.69316		930.88	0.07306	953.668	0.12226	0.12226	0.12226	0.12226	0.12226		937.659	61.6754	950.305	59.0431	59.0431	59.1896	62.3161	62.4626
	937.738	1.36594	951.515	-0.13154	8.76057		930.83	0.06877	953.708	0.12226	0.12226	0.12226	0.12226	0.12226		937.625	61.1977	950.342	59.0431	59.0431	59.2169	62.4247	62.5984
	937.704	1.68455	951.552	-0.13154	8.80335		930.78	0.06153	953.748	0.12226	0.12226	0.12226	0.12226	0.12226		937.591	60.9901	950.379	59.0431	59.0431	59.2486	62.5352	62.7406
	937.67	1.32196	951.589	-0.13154	8.82113		930.73	0.06445	953.788	0.12226	0.12226	0.12226	0.12226	0.12226		937.557	60.2336	950.416	59.0431	59.0431	59.2853	62.6474	62.8896
	937.636	-0.07433	951.626	-0.13154	8.81376		930.68	0.06259	953.828	0.12226	0.12226	0.12226	0.12226	0.12226		937.523	59.8472	950.453	59.0431	59.0431	59.3277	62.7615	63.0461
	937.602	-1.41472	951.663	-0.13154	8.7813		930.63	0.06715	953.868	0.12226	0.12226	0.12226	0.12226	0.12226		937.488	60.694	950.49	59.0431	59.0431	59.3766	62.8773	63.2107
	937.567	-0.43418	951.7	-0.13154	8.72404		930.58	0.05844	953.908	0.12226	0.12226	0.12226	0.12226	0.12226		937.454	61.1748	950.527	59.0431	59.0431	59.4326	62.9947	63.3842
	937.533	-1.14467	951.737	-0.13154	8.64244		930.53	0.05718	953.948	0.12226	0.12226	0.12226	0.12226	0.12226		937.42	60.1581	950.564	59.0431	59.0431	59.4967	63.1138	63.5673
	937.499	-0.29825	951.774	-0.13154	8.53718		930.48	0.04978	953.988	0.12226	0.12226	0.12226	0.12226	0.12226		937.386	60.3501	950.601	59.0431	59.0431	59.5696	63.2343	63.7608
	937.465	-0.11934	951.811	-0.13154	8.40915		930.43	0.05041	954.028	0.12226	0.12226	0.12226	0.12226	0.12226		937.352	60.998	950.638	59.0431	59.0431	59.6525	63.3563	63.9656
	937.431	0.52617	951.848	-0.13154	8.25938		930.38	0.0412	954.068	0.12226	0.12226	0.12226	0.12226	0.12226		937.317	60.1435	950.675	59.0431	59.0431	59.7462	63.4796	64.1826
	937.396	0.33751	951.885	-0.13154	8.0891		930.33	0.03631	954.107	0.12226	0.12226	0.12226	0.12226	0.12226		937.283	61.3107	950.712	59.0431	59.0431	59.8518	63.6042	64.4129
	937.362	1.64802	951.922	-0.13154	7.89967		930.28	0.04459	954.147	0.12226	0.12226	0.12226	0.12226	0.12226		937.249	61.284	950.75	59.0431	59.0431	59.9704	63.73	64.6573
	937.328	1.48723	951.959	-0.13154	7.69257		930.23	0.05327	954.187	0.12226	0.12226	0.12226	0.12226	0.12226		937.215	59.8718	950.787	59.0431	59.0431	60.1033	63.8569	64.917
	937.294	0.85954	951.996	-0.13154	7.46942		930.18	0.05107	954.227	0.12226	0.12226	0.12226	0.12226	0.12226		937.181	60.5224	950.824	59.0431	59.0431	60.2514	63.9847	65.193
	937.26	-0.24214	952.034	-0.13154	7.2319		930.13	0.04015	954.267	0.12226	0.12226	0.12226	0.12226	0.12226		937.146	60.8856	950.861	59.0431	59.0431	60.416	64.1135	65.4863
	937.226	-2.39613	952.071	-0.13154	6.98177		930.08	0.04151	954.307	0.12226	0.12226	0.12226	0.12226	0.12226		937.112	61.5241	950.898	59.0431	59.0431	60.5982	64.243	65.7981
	937.191	0.07941	952.108	-0.13154	6.72086		930.03	0.04062	954.347	0.12226	0.12226	0.12226	0.12226	0.12226		937.078	61.1843	950.935	59.0431	59.0431	60.7992	64.3733	66.1294
	937.157	0.72914	952.145	-0.13154	6.45098		929.98	0.03667	954.387	0.12226	0.12226	0.12226	0.12226	0.12226		937.044	61.0409	950.972	59.0431	59.0431	61.0202	64.5041	66.4811
	937.123	-0.43638	952.182	-0.13154	6.17398		929.93	0.03347	954.427	0.12226	0.12226	0.12226	0.12226	0.12226		937.01	60.5232	951.009	59.0431	59.0431	61.2621	64.6353	66.8542
	937.089	0.1378	952.219	-0.13154	5.89168		929.88	0.02578	954.467	0.12226	0.12226	0.12226	0.12226	0.12226		936.976	61.0921	951.046	59.0431	59.0431	61.526	64.7669	67.2497
	937.055	-0.19842	952.256	-0.13154	5.60586		929.83	0.03529	954.507	0.12226	0.12226	0.12226	0.12226	0.12226		936.941	61.2026	951.083	59.0431	59.0431	61.8128	64.8986	67.6682
	937.02	0.31795	952.293	-0.13154	5.31827		929.78	0.03117	954.547	0.12226	0.12226	0.12226	0.12226	0.12226		936.907	60.6467	951.12	59.0431	59.0431	62.1232	65.0305	68.1105
	936.986	-1.52547	952.33	-0.13154	5.03056		929.73	0.03004	954.587	0.12226	0.12226	0.12226	0.12226	0.12226		936.873	62.384	951.157	59.0431	59.0431	62.4579	65.1623	68.577
	936.952	-0.48959	952.367	-0.13154	4.74431		929.68	0.04033	954.627	0.12226	0.12226	0.12226	0.12226	0.12226		936.839	61.2719	951.194	59.0431	59.0431	62.8174	65.2939	69.0682
	936.918	-1.13521	952.404	-0.13154	4.46101		929.63	0.03234	954.667	0.12226	0.12226	0.12226	0.12226	0.12226		936.805	61.0386	951.231	59.0431	59.0431	63.202	65.4251	69.584
	936.884	1.54678	952.441	-0.13154	4.18202		929.58	0.031	954.707	0.12226	0.12226	0.12226	0.12226	0.12226		936.77	61.4356	951.268	59.0431	59.0431	63.6118	65.5559	70.1246
	936.849	1.83204	952.478	-0.13154	3.90861		929.53	0.02985	954.747	0.12226	0.12226	0.12226	0.12226	0.12226		936.736	63.326	951.305	59.0431	59.0431	64.0465	65.6862	70.6895
	936.815	1.71842	952.515	-0.13154	3.6419		929.48	0.02523	954.786	0.12226	0.12226	0.12226	0.12226	0.12226		936.702	61.9929	951.342	59.0431	59.0431	64.5058	65.8156	71.2783
	936.781	1.2093	952.552	-0.13154	3.38291		929.43	0.02856	954.826	0.12226	0.12226	0.12226	0.12226	0.12226		936.668	61.1938	951.379	59.0431	59.0431	64.9891	65.9442	71.8901
	936.747	-0.44632	952.589	-0.13154	3.1325		929.38	0.02919	954.866	0.12226	0.12226	0.12226	0.12226	0.12226		936.634	62.5991	951.416	59.0431	59.0431	65.4952	66.0718	72.5238
	936.713	0.83677	952.626	-0.13154	2.89143		929.33	0.02767	954.906	0.12226	0.12226	0.12226	0.12226	0.12226		936.6	61.9327	951.453	59.0431	59.0431	66.023	66.1981	73.178
	936.679	-0.19775	952.663	-0.13154	2.6603		929.28	0.0276	954.946	0.12226	0.12226	0.12226	0.12226	0.12226		936.565	62.8331	951.49	59.0431	59.0431	66.5708	66.3232	73.8509
	936.644	-2.50289	952.7	-0.13154	2.4396		929.23	0.0254	954.986	0.12226	0.12226	0.12226	0.12226	0.12226		936.531	62.1477	951.527	59.0431	59.0431	67.1368	66.4468	74.5405
	936.61	2.04139	952.737	-0.13154	2.2297		929.18	0.02163	955.026	0.12226	0.12226	0.12226	0.12226	0.12226		936.497	62.319	951.564	59.0431	59.0431	67.7187	66.5687	75.2443
	936.576	1.06278	952.774	-0.13154	2.03085		929.13	0.02502	955.066	0.12226	0.12226	0.12226	0.12226	0.12226		936.463	62.3325	951.601	59.0431	59.0431	68.3139	66.6889	75.9597
	936.542	1.12586	952.811	-0.13154	1.84319		929.08	0.02328	955.106	0.12226	0.12226	0.12226	0.12226	0.12226		936.429	62.7635	951.638	59.0431	59.0431	68.9196	66.8072	76.6837
	936.508	0.97514	952.848	-0.13154	1.66675		929.03	0.01657	955.146	0.12226	0.12226	0.12226	0.12226	0.12226		936.394	61.7514	951.675	59.0431	59.0431	69.5327	66.9234	77.4129
	936.473	1.1578	952.885	-0.13154	1.50148		928.98	0.02404	955.186	0.12226	0.12226	0.12226	0.12226	0.12226		936.36	63.0993	951.712	59.0431	59.0431	70.1497	67.0374	78.1439
	936.439	1.33878	952.922	-0.13154	1.34723		928.93	0.03691	955.226	0.12226	0.12226	0.12226	0.12226	0.12226		936.326	61.8967	951.749	59.0431	59.0431	70.7669	67.1491	78.8728
	936.405	2.07367	952.959	-0.13154	1.2038		928.88	0.02712	955.266	0.12226	0.12226	0.12226	0.12226	0.12226		936.292	62.0322	951.786	59.0431	59.0431	71.3806	67.2582	79.5956
	936.371	1.19845	952.996	-0.13154	1.07089		928.83	0.02656	955.306	0.12226	0.12226	0.12226	0.12226	0.12226		936.258	61.8958	951.823	59.0431	59.0431	71.9866	67.3647	80.3082
	936.337	0.67093	953.033	-0.13154	0.94817		928.78	0.03129	955.346	0.12226	0.12226	0.12226	0.12226	0.12226		936.223	63.6529	951.86	59.0431	59.0431	72.5808	67.4684	81.0061
	936.303	-1.18259	953.07	-0.13154	0.83525		928.73	0.02926	955.386	0.12226	0.12226	0.12226	0.12226	0.12226		936.189	62.6315	951.897	59.0431	59.0431	73.1589	67.5692	81.685
	936.268	1.59608	953.107	-0.13154	0.73172		928.68	0.03764	955.426	0.12226	0.12226	0.12226	0.12226	0.12226		936.155	62.3336	951.934	59.0431	59.0431	73.7166	67.667	82.3404
	936.234	2.54956	953.144	-0.13154	0.6371		928.63	0.0299	955.465	0.12226	0.12226	0.12226	0.12226	0.12226		936.121	62.767	951.971	59.0431	59.0431	74.2496	67.7615	82.968
	936.2	-0.83446	953.181	-0.13154	0.55094		928.58	0.02855	955.505	0.12226	0.12226	0.12226	0.12226	0.12226		936.087	63.0352	952.008	59.0431	59.0431	74.7537	67.8528	83.5634
	936.166	-0.87288	953.218	-0.13154	0.47273		928.53	0.03134	955.545	0.12226	0.12226	0.12226	0.12226	0.12226		936.053	62.7413	952.045	59.0431	59.0431	75.2248	67.9406	84.1223
	936.132	-0.5146	953.255	-0.13154	0.40198		928.48	0.01501	955.585	0.12226	0.12226	0.12226	0.12226	0.12226		936.018	63.6662	952.082	59.0431	59.0431	75.659	68.0248	84.6407
	936.097	0.79007	953.292	-0.13154	0.3382		928.43	0.01525	955.625	0.12226	0.12226	0.12226	0.12226	0.12226		935.984	63.6832	952.119	59.0431	59.0431	76.0526	68.1054	85.1149
	936.063	3.03135	953.329	-0.13154	0.28087		928.38	0.02142	955.665	0.12226	0.12226	0.12226	0.12226	0.12226		935.95	63.1888	952.157	59.0431	59.0431	76.4022	68.1822	85.5412
	936.029	0.13723	953.366	-0.13154	0.22953		928.33	0.02034	955.705	0.12226	0.12226	0.12226	0.12226	0.12226		935.916	63.655	952.194	59.0431	59.0431	76.7047	68.255	85.9166
	935.995	-0.03099	953.403	-0.13154	0.18369		928.28	0.01933	955.745	0.12226	0.12226	0.12226	0.12226	0.12226		935.882	63.7178	952.231	59.0431	59.0431	76.9574	68.3239	86.2382
	935.961	0.13269	953.441	-0.13154	0.1429		928.23	0.02684	955.785	0.12226	0.12226	0.12226	0.12226	0.12226		935.847	63.7374	952.268	59.0431	59.0431	77.1581	68.3887	86.5036
	935.926	0.41066	953.478	-0.13154	0.10672		928.18	0.0233	955.825	0.12226	0.12226	0.12226	0.12226	0.12226		935.813	63.8012	952.305	59.0431	59.0431	77.3049	68.4492	86.711
	935.892	-0.36396	953.515	-0.13154	0.07472		928.13	0.02327	955.865	0.12226	0.12226	0.12226	0.12226	0.12226		935.779	65.4763	952.342	59.0431	59.0431	77.3965	68.5055	86.8589
	935.858	-1.25338	953.552	-0.13154	0.04652		928.08	0.01385	955.905	0.12226	0.12226	0.12226	0.12226	0.12226		935.745	64.495	952.379	59.0431	59.0431	77.4321	68.5574	86.9464
	935.824	-0.316	953.589	-0.13154	0.02175		928.03	0.01682	955.945	0.12226	0.12226	0.12226	0.12226	0.12226		935.711	64.763	952.416	59.0431	59.0431	77.4113	68.6049	86.9731
	935.79	2.17648	953.626	-0.13154	4.79646e-05		927.98	0.02204	955.985	0.12226	0.12226	0.12226	0.12226	0.12226		935.676	64.5327	952.453	59.0431	59.0431	77.3344	68.6479	86.9391
	935.756	0.55197	953.663	-0.13154	-0.0189		927.93	0.01842	956.025	0.12226	0.12226	0.12226	0.12226	0.12226		935.642	64.5101	952.49	59.0431	59.0431	77.202	68.6863	86.8451
	935.721	0.48283	953.7	-0.13154	-0.03538		927.88	0.02163	956.065	0.12226	0.12226	0.12226	0.12226	0.12226		935.608	65.4668	952.527	59.0431	59.0431	77.0153	68.7201	86.6922
	935.687	0.46261	953.737	-0.13154	-0.04969		927.83	0.0211	956.104	0.12226	0.12226	0.12226	0.12226	0.12226		935.574	65.0793	952.564	59.0431	59.0431	76.7761	68.7492	86.4821
	935.653	2.23739	953.774	-0.13154	-0.06206		927.78	0.03062	956.144	0.12226	0.12226	0.12226	0.12226	0.12226		935.54	65.3562	952.601	59.0431	59.0431	76.4864	68.7735	86.2168
	935.619	-0.05173	953.811	-0.13154	-0.07273		927.73	0.0236	956.184	0.12226	0.12226	0.12226	0.12226	0.12226		935.506	65.099	952.638	59.0431	59.0431	76.149	68.7932	85.899
	935.585	1.07386	953.848	-0.13154	-0.0819		927.68	0.01772	956.224	0.12226	0.12226	0.12226	0.12226	0.12226		935.471	65.3388	952.675	59.0431	59.0431	75.7667	68.808	85.5315
	935.55	-1.36628	953.885	-0.13154	-0.08976		927.63	0.01518	956.264	0.12226	0.12226	0.12226	0.12226	0.12226		935.437	63.6205	952.712	59.0431	59.0431	75.3428	68.818	85.1177
	935.516	-0.9738	953.922	-0.13154	-0.09647		927.58	0.01408	956.304	0.12226	0.12226	0.12226	0.12226	0.12226		935.403	65.3226	952.749	59.0431	59.0431	74.881	68.8232	84.6611
	935.482	-1.43362	953.959	-0.13154	-0.10219		927.53	0.01842	956.344	0.12226	0.12226	0.12226	0.12226	0.12226		935.369	66.0338	952.786	59.0431	59.0431	74.3852	68.8236	84.1657
	935.448	1.12097	953.996	-0.13154	-0.10704		927.48	0.02015	956.384	0.12226	0.12226	0.12226	0.12226	0.12226		935.335	65.5317	952.823	59.0431	59.0431	73.8594	68.8192	83.6354
	935.414	0.47765	954.033	-0.13154	-0.11115		927.43	0.02608	956.424	0.12226	0.12226	0.12226	0.12226	0.12226		935.3	64.8765	952.86	59.0431	59.0431	73.3078	68.8099	83.0745
	935.379	0.41041	954.07	-0.13154	-0.11462		927.38	0.02423	956.464	0.12226	0.12226	0.12226	0.12226	0.12226		935.266	65.6259	952.897	59.0431	59.0431	72.7346	68.7958	82.4873
	935.345	-1.33821	954.107	-0.13154	-0.11753		927.33	0.02372	956.504	0.12226	0.12226	0.12226	0.12226	0.12226		935.232	66.8174	952.934	59.0431	59.0431	72.1442	68.7769	81.8781
	935.311	-0.12233	954.144	-0.13154	-0.11998		927.28	0.02043	956.544	0.12226	0.12226	0.12226	0.12226	0.12226		935.198	66.9513	952.971	59.0431	59.0431	71.5409	68.7533	81.2511
	935.277	0.98726	954.181	-0.13154	-0.12203		927.23	0.02309	956.584	0.12226	0.12226	0.12226	0.12226	0.12226		935.164	67.4669	953.008	59.0431	59.0431	70.9289	68.7249	80.6107
	935.243	0.03274	954.218	-0.13154	-0.12373		927.18	0.02318	956.624	0.12226	0.12226	0.12226	0.12226	0.12226		935.13	66.9644	953.045	59.0431	59.0431	70.3122	68.6919	79.961
	935.209	0.84552	954.255	-0.13154	-0.12515		927.13	0.02552	956.664	0.12226	0.12226	0.12226	0.12226	0.12226		935.095	66.7143	953.082	59.0431	59.0431	69.6948	68.6542	79.3059
	935.174	-0.10122	954.292	-0.13154	-0.12633		927.08	0.027	956.704	0.12226	0.12226	0.12226	0.12226	0.12226		935.061	67.4951	953.119	59.0431	59.0431	69.0803	68.612	78.6492
	935.14	-0.44693	954.329	-0.13154	-0.1273		927.03	0.02142	956.744	0.12226	0.12226	0.12226	0.12226	0.12226		935.027	67.5859	953.156	59.0431	59.0431	68.4724	68.5652	77.9944
	935.106	0.09085	954.366	-0.13154	-0.1281		926.98	0.02722	956.783	0.12226	0.12226	0.12226	0.12226	0.12226		934.993	67.1265	953.193	59.0431	59.0431	67.8741	68.5139	77.3449
	935.072	0.35333	954.403	-0.13154	-0.12876		926.93	0.02999	956.823	0.12226	0.12226	0.12226	0.12226	0.12226		934.959	68.2252	953.23	59.0431	59.0431	67.2885	68.4583	76.7037
	935.038	0.85641	954.44	-0.13154	-0.12929		926.88	0.02587	956.863	0.12226	0.12226	0.12226	0.12226	0.12226		934.924	68.9278	953.267	59.0431	59.0431	66.7181	68.3984	76.0734
	935.003	-1.63393	954.477	-0.13154	-0.12973		926.83	0.01234	956.903	0.12226	0.12226	0.12226	0.12226	0.12226		934.89	68.0459	953.304	59.0431	59.0431	66.1653	68.3343	75.4565
	934.969	-0.50764	954.514	-0.13154	-0.13009		926.78	0.00074288	956.943	0.12226	0.12226	0.12226	0.12226	0.12226		934.856	68.3405	953.341	59.0431	59.0431	65.632	68.2661	74.855
	934.935	-1.38876	954.551	-0.13154	-0.13038		926.73	0.02008	956.983	0.12226	0.12226	0.12226	0.12226	0.12226		934.822	68.3487	953.378	59.0431	59.0431	65.1201	68.1939	74.2708
	934.901	-2.14828	954.588	-0.13154	-0.13062		926.68	0.01783	957.023	0.12226	0.12226	0.12226	0.12226	0.12226		934.788	69.8143	953.415	59.0431	59.0431	64.6307	68.1177	73.7053
	934.867	0.3315	954.625	-0.13154	-0.13081		926.63	0.02413	957.063	0.12226	0.12226	0.12226	0.12226	0.12226		934.753	70.0601	953.452	59.0431	59.0431	64.165	68.0377	73.1596
	934.833	-0.06362	954.662	-0.13154	-0.13096		926.58	0.02326	957.103	0.12226	0.12226	0.12226	0.12226	0.12226		934.719	68.1303	953.489	59.0431	59.0431	63.7237	67.9541	72.6347
	934.798	2.06755	954.699	-0.13154	-0.13108		926.53	0	957.143	0.12226	0.12226	0.12226	0.12226	0.12226		934.685	68.3984	953.526	59.0431	59.0431	63.3074	67.8668	72.1311
	934.764	-0.07937	954.736	-0.13154	-0.13118		926.48	0.02163	957.183	0.12226	0.12226	0.12226	0.12226	0.12226		934.651	70.3302	953.563	59.0431	59.0431	62.9162	67.7761	71.6491
	934.73	-1.16799	954.773	-0.13154	-0.13126		926.43	0.02651	957.223	0.12226	0.12226	0.12226	0.12226	0.12226		934.617	70.0569	953.601	59.0431	59.0431	62.5501	67.682	71.189
	934.696	-0.64611	954.81	-0.13154	-0.13132		926.38	0.02722	957.263	0.12226	0.12226	0.12226	0.12226	0.12226		934.583	69.1604	953.638	59.0431	59.0431	62.2089	67.5848	70.7505
	934.662	-0.75203	954.848	-0.13154	-0.13137		926.33	0.02784	957.303	0.12226	0.12226	0.12226	0.12226	0.12226		934.548	69.5254	953.675	59.0431	59.0431	61.8921	67.4844	70.3334
	934.627	-1.23706	954.885	-0.13154	-0.13141		926.28	0.03012	957.343	0.12226	0.12226	0.12226	0.12226	0.12226		934.514	70.9473	953.712	59.0431	59.0431	61.5992	67.3812	69.9372
	934.593	-1.13448	954.922	-0.13154	-0.13144		926.23	0.02308	957.383	0.12226	0.12226	0.12226	0.12226	0.12226		934.48	71.9547	953.749	59.0431	59.0431	61.3293	67.2751	69.5613
	934.559	0.9002	954.959	-0.13154	-0.13146		926.18	0.01525	957.422	0.12226	0.12226	0.12226	0.12226	0.12226		934.446	71.4547	953.786	59.0431	59.0431	61.0817	67.1664	69.205
	934.525	1.72648	954.996	-0.13154	-0.13148		926.13	0.02457	957.462	0.12226	0.12226	0.12226	0.12226	0.12226		934.412	71.0738	953.823	59.0431	59.0431	60.8554	67.0551	68.8673
	934.491	-0.28963	955.033	-0.13154	-0.13149		926.08	0.0181	957.502	0.12226	0.12226	0.12226	0.12226	0.12226		934.377	72.0393	953.86	59.0431	59.0431	60.6492	66.9415	68.5475
	934.456	0.54293	955.07	-0.13154	-0.13151		926.03	0.02322	957.542	0.12226	0.12226	0.12226	0.12226	0.12226		934.343	72.1418	953.897	59.0431	59.0431	60.4622	66.8256	68.2446
	934.422	0.21531	955.107	-0.13154	-0.13151		925.98	0.02397	957.582	0.12226	0.12226	0.12226	0.12226	0.12226		934.309	71.2054	953.934	59.0431	59.0431	60.293	66.7076	67.9575
	934.388	-0.91861	955.144	-0.13154	-0.13152		925.93	0.02117	957.622	0.12226	0.12226	0.12226	0.12226	0.12226		934.275	72.245	953.971	59.0431	59.0431	60.1407	66.5877	67.6853
	934.354	-1.70983	955.181	-0.13154	-0.13153		925.88	0.01592	957.662	0.12226	0.12226	0.12226	0.12226	0.12226		934.241	73.5675	954.008	59.0431	59.0431	60.004	66.466	67.4269
	934.32	-1.51204	955.218	-0.13154	-0.13153		925.83	0.01794	957.702	0.12226	0.12226	0.12226	0.12226	0.12226		934.206	73.8143	954.045	59.0431	59.0431	59.8817	66.3427	67.1813
	934.286	-0.95546	955.255	-0.13154	-0.13153		925.78	--	957.742	0.12226	0.12226	0.12226	0.12226	0.12226		934.172	74.5297	954.082	59.0431	59.0431	59.7728	66.2179	66.9475
	934.251	-0.5295	955.292	-0.13154	-0.13154				957.782	0.12226	0.12226	0.12226	0.12226	0.12226		934.138	75.2455	954.119	59.0431	59.0431	59.676	66.0917	66.7246
	934.217	0.57278	955.329	-0.13154	-0.13154				957.822	0.12226	0.12226	0.12226	0.12226	0.12226		934.104	76.7767	954.156	59.0431	59.0431	59.5904	65.9643	66.5116
	934.183	-1.59773	955.366	-0.13154	-0.13154				957.862	0.12226	0.12226	0.12226	0.12226	0.12226		934.07	76.0398	954.193	59.0431	59.0431	59.515	65.8359	66.3077
	934.149	-1.46905	955.403	-0.13154	-0.13154				957.902	0.12226	0.12226	0.12226	0.12226	0.12226		934.036	76.2616	954.23	59.0431	59.0431	59.4487	65.7065	66.112
	934.115	-1.20937	955.44	-0.13154	-0.13154				957.942	0.12226	0.12226	0.12226	0.12226	0.12226		934.001	77.424	954.267	59.0431	59.0431	59.3906	65.5764	65.9239
	934.08	-2.23261	955.477	-0.13154	-0.13154				957.982	0.12226	0.12226	0.12226	0.12226	0.12226		933.967	77.5769	954.304	59.0431	59.0431	59.3399	65.4457	65.7425
	934.046	-0.60333	955.514	-0.13154	-0.13154				958.022	0.12226	0.12226	0.12226	0.12226	0.12226		933.933	78.0057	954.341	59.0431	59.0431	59.2959	65.3145	65.5673
	934.012	0.25616	955.551	-0.13154	-0.13154				958.062	0.12226	0.12226	0.12226	0.12226	0.12226		933.899	80.0189	954.378	59.0431	59.0431	59.2577	65.1829	65.3975
	933.978	-0.34376	955.588	-0.13154	-0.13154				958.101	0.12226	0.12226	0.12226	0.12226	0.12226		933.865	79.1777	954.415	59.0431	59.0431	59.2248	65.0512	65.2328
	933.944	1.00132	955.625	-0.13154	-0.13154				958.141	0.12226	0.12226	0.12226	0.12226	0.12226		933.83	81.2559	954.452	59.0431	59.0431	59.1964	64.9193	65.0726
	933.909	0.20018	955.662	-0.13154	-0.13154				958.181	0.12226	0.12226	0.12226	0.12226	0.12226		933.796	81.3515	954.489	59.0431	59.0431	59.172	64.7875	64.9165
	933.875	-0.01733	955.699	-0.13154	-0.13154				958.221	0.12226	0.12226	0.12226	0.12226	0.12226		933.762	82.7632	954.526	59.0431	59.0431	59.1512	64.6559	64.764
	933.841	-0.21145	955.736	-0.13154	-0.13154				958.261	0.12226	0.12226	0.12226	0.12226	0.12226		933.728	84.0482	954.563	59.0431	59.0431	59.1335	64.5246	64.615
	933.807	-0.10141	955.773	-0.13154	-0.13154				958.301	0.12226	0.12226	0.12226	0.12226	0.12226		933.694	85.0217	954.6	59.0431	59.0431	59.1185	64.3938	64.4691
	933.773	-0.68842	955.81	-0.13154	-0.13154				958.341	0.12226	0.12226	0.12226	0.12226	0.12226		933.66	86.0973	954.637	59.0431	59.0431	59.1057	64.2635	64.3261
	933.739	1.83336	955.847	-0.13154	-0.13154				958.381	0.12226	0.12226	0.12226	0.12226	0.12226		933.625	87.0803	954.674	59.0431	59.0431	59.095	64.1338	64.1856
	933.704	-0.29534	955.884	-0.13154	-0.13154				958.421	0.12226	0.12226	0.12226	0.12226	0.12226		933.591	88.6225	954.711	59.0431	59.0431	59.086	64.0049	64.0477
	933.67	1.13425	955.921	-0.13154	-0.13154				958.461	0.12226	0.12226	0.12226	0.12226	0.12226		933.557	90.3862	954.748	59.0431	59.0431	59.0784	63.8769	63.9121
	933.636	0.32413	955.958	-0.13154	-0.13154				958.501	0.12226	0.12226	0.12226	0.12226	0.12226		933.523	91.3384	954.785	59.0431	59.0431	59.0721	63.7498	63.7788
	933.602	0.67662	955.995	-0.13154	-0.13154				958.541	0.12226	0.12226	0.12226	0.12226	0.12226		933.489	93.3439	954.822	59.0431	59.0431	59.0668	63.6239	63.6476
	933.568	0.3133	956.032	-0.13154	-0.13154				958.581	0.12226	0.12226	0.12226	0.12226	0.12226		933.454	93.9683	954.859	59.0431	59.0431	59.0625	63.4991	63.5184
	933.533	1.2031	956.069	-0.13154	-0.13154				958.621	0.12226	0.12226	0.12226	0.12226	0.12226		933.42	96.4949	954.896	59.0431	59.0431	59.0588	63.3755	63.3912
	933.499	3.34059	956.106	-0.13154	-0.13154				958.661	0.12226	0.12226	0.12226	0.12226	0.12226		933.386	97.0943	954.933	59.0431	59.0431	59.0559	63.2533	63.2661
	933.465	2.58227	956.143	-0.13154	-0.13154				958.701	0.12226	0.12226	0.12226	0.12226	0.12226		933.352	99.2296	954.97	59.0431	59.0431	59.0534	63.1326	63.1429
	933.431	0.76376	956.18	-0.13154	-0.13154				958.741	0.12226	0.12226	0.12226	0.12226	0.12226		933.318	101.845	955.008	59.0431	59.0431	59.0514	63.0133	63.0216
	933.397	1.66365	956.217	-0.13154	-0.13154				958.78	0.12226	0.12226	0.12226	0.12226	0.12226		933.283	102.016	955.045	59.0431	59.0431	59.0498	62.8956	62.9023
	933.363	1.04883	956.255	-0.13154	-0.13154				958.82	0.12226	0.12226	0.12226	0.12226	0.12226		933.249	103.746	955.082	59.0431	59.0431	59.0485	62.7796	62.7849
	933.328	0.91213	956.292	-0.13154	-0.13154				958.86	0.12226	0.12226	0.12226	0.12226	0.12226		933.215	105.63	955.119	59.0431	59.0431	59.0474	62.6652	62.6695
	933.294	2.21902	956.329	-0.13154	-0.13154				958.9	0.12226	0.12226	0.12226	0.12226	0.12226		933.181	107.688	955.156	59.0431	59.0431	59.0465	62.5527	62.5561
	933.26	2.7954	956.366	-0.13154	-0.13154				958.94	0.12226	0.12226	0.12226	0.12226	0.12226		933.147	109.786	955.193	59.0431	59.0431	59.0458	62.4419	62.4446
	933.226	3.38409	956.403	-0.13154	-0.13154				958.98	0.12226	0.12226	0.12226	0.12226	0.12226		933.113	112.09	955.23	59.0431	59.0431	59.0453	62.333	62.3352
	933.192	3.26827	956.44	-0.13154	-0.13154				959.02	0.12226	0.12226	0.12226	0.12226	0.12226		933.078	114.361	955.267	59.0431	59.0431	59.0448	62.2261	62.2277
	933.157	3.12587	956.477	-0.13154	-0.13154				959.06	0.12226	0.12226	0.12226	0.12226	0.12226		933.044	115.423	955.304	59.0431	59.0431	59.0445	62.121	62.1224
	933.123	3.48126	956.514	-0.13154	-0.13154				959.1	0.12226	0.12226	0.12226	0.12226	0.12226		933.01	118.258	955.341	59.0431	59.0431	59.0442	62.018	62.0191
	933.089	3.31055	956.551	-0.13154	-0.13154				959.14	0.12226	0.12226	0.12226	0.12226	0.12226		932.976	120.782	955.378	59.0431	59.0431	59.044	61.917	61.9179
	933.055	4.78683	956.588	-0.13154	-0.13154				959.18	0.12226	0.12226	0.12226	0.12226	0.12226		932.942	122.747	955.415	59.0431	59.0431	59.0438	61.8181	61.8187
	933.021	2.57892	956.625	-0.13154	-0.13154				959.22	0.12226	0.12226	0.12226	0.12226	0.12226		932.907	124.08	955.452	59.0431	59.0431	59.0436	61.7213	61.7218
	932.986	3.52172	956.662	-0.13154	-0.13154				959.26	0.12226	0.12226	0.12226	0.12226	0.12226		932.873	125.237	955.489	59.0431	59.0431	59.0435	61.6265	61.6269
	932.952	4.8923	956.699	-0.13154	-0.13154				959.3	0.12226	0.12226	0.12226	0.12226	0.12226		932.839	127.365	955.526	59.0431	59.0431	59.0434	61.5339	61.5342
	932.918	6.17399	956.736	-0.13154	-0.13154				959.34	0.12226	0.12226	0.12226	0.12226	0.12226		932.805	129.406	955.563	59.0431	59.0431	59.0434	61.4434	61.4436
	932.884	4.14947	956.773	-0.13154	-0.13154				959.38	0.12226	0.12226	0.12226	0.12226	0.12226		932.771	129.51	955.6	59.0431	59.0431	59.0433	61.355	61.3552
	932.85	5.24016	956.81	-0.13154	-0.13154				959.419	0.12226	0.12226	0.12226	0.12226	0.12226		932.736	131.53	955.637	59.0431	59.0431	59.0433	61.2689	61.269
	932.816	7.60694	956.847	-0.13154	-0.13154				959.459	0.12226	0.12226	0.12226	0.12226	0.12226		932.702	133.765	955.674	59.0431	59.0431	59.0432	61.1848	61.1849
	932.781	7.73234	956.884	-0.13154	-0.13154				959.499	0.12226	0.12226	0.12226	0.12226	0.12226		932.668	134.775	955.711	59.0431	59.0431	59.0432	61.1029	61.103
	932.747	10.2229	956.921	-0.13154	-0.13154				959.539	0.12226	0.12226	0.12226	0.12226	0.12226		932.634	134.311	955.748	59.0431	59.0431	59.0432	61.0232	61.0233
	932.713	12.338	956.958	-0.13154	-0.13154				959.579	0.12226	0.12226	0.12226	0.12226	0.12226		932.6	135.267	955.785	59.0431	59.0431	59.0432	60.9456	60.9457
	932.679	9.3116	956.995	-0.13154	-0.13154				959.619	0.12226	0.12226	0.12226	0.12226	0.12226		932.566	136.35	955.822	59.0431	59.0431	59.0432	60.8702	60.8702
	932.645	10.9151	957.032	-0.13154	-0.13154				959.659	0.12226	0.12226	0.12226	0.12226	0.12226		932.531	134.994	955.859	59.0431	59.0431	59.0432	60.7969	60.7969
	932.61	12.9552	957.069	-0.13154	-0.13154				959.699	0.12226	0.12226	0.12226	0.12226	0.12226		932.497	133.393	955.896	59.0431	59.0431	59.0431	60.7257	60.7257
	932.576	10.3783	957.106	-0.13154	-0.13154				959.739	0.12226	0.12226	0.12226	0.12226	0.12226		932.463	134.366	955.933	59.0431	59.0431	59.0431	60.6565	60.6566
	932.542	12.7509	957.143	-0.13154	-0.13154				959.779	0.12226	0.12226	0.12226	0.12226	0.12226		932.429	133.278	955.97	59.0431	59.0431	59.0431	60.5895	60.5895
	932.508	13.1973	957.18	-0.13154	-0.13154				959.819	0.12226	0.12226	0.12226	0.12226	0.12226		932.395	133.17	956.007	59.0431	59.0431	59.0431	60.5245	60.5245
	932.474	13.2962	957.217	-0.13154	-0.13154				959.859	0.12226	0.12226	0.12226	0.12226	0.12226		932.36	131.505	956.044	59.0431	59.0431	59.0431	60.4616	60.4616
	932.439	14.9122	957.254	-0.13154	-0.13154				959.899	0.12226	0.12226	0.12226	0.12226	0.12226		932.326	129.326	956.081	59.0431	59.0431	59.0431	60.4006	60.4006
	932.405	17.5531	957.291	-0.13154	-0.13154				959.939	0.12226	0.12226	0.12226	0.12226	0.12226		932.292	127.87	956.118	59.0431	59.0431	59.0431	60.3416	60.3416
	932.371	16.9305	957.328	-0.13154	-0.13154				959.979	0.12226	0.12226	0.12226	0.12226	0.12226		932.258	124.379	956.155	59.0431	59.0431	59.0431	60.2846	60.2846
	932.337	16.5704	957.365	-0.13154	-0.13154				960.019	0.12226	0.12226	0.12226	0.12226	0.12226		932.224	123.438	956.192	59.0431	59.0431	59.0431	60.2295	60.2295
	932.303	18.1929	957.402	-0.13154	-0.13154				960.059	0.12226	0.12226	0.12226	0.12226	0.12226		932.19	119.737	956.229	59.0431	59.0431	59.0431	60.1763	60.1763
	932.269	20.6645	957.439	-0.13154	-0.13154				960.098	0.12226	0.12226	0.12226	0.12226	0.12226		932.155	117.837	956.266	59.0431	59.0431	59.0431	60.1249	60.1249
	932.234	17.7485	957.476	-0.13154	-0.13154				960.138	0.12226	0.12226	0.12226	0.12226	0.12226		932.121	114.517	956.303	59.0431	59.0431	59.0431	60.0754	60.0754
	932.2	15.4599	957.513	-0.13154	-0.13154				960.178	0.12226	0.12226	0.12226	0.12226	0.12226		932.087	112.762	956.34	59.0431	59.0431	59.0431	60.0276	60.0276
	932.166	21.0338	957.55	-0.13154	-0.13154				960.218	0.12226	0.12226	0.12226	0.12226	0.12226		932.053	112.09	956.377	59.0431	59.0431	59.0431	59.9816	59.9816
	932.132	18.5539	957.587	-0.13154	-0.13154				960.258	0.12226	0.12226	0.12226	0.12226	0.12226		932.019	109.472	956.414	59.0431	59.0431	59.0431	59.9373	59.9373
	932.098	19.1605	957.624	-0.13154	-0.13154				960.298	0.12226	0.12226	0.12226	0.12226	0.12226		931.984	106.45	956.452	59.0431	59.0431	59.0431	59.8946	59.8946
	932.063	23.6623	957.661	-0.13154	-0.13154				960.338	0.12226	0.12226	0.12226	0.12226	0.12226		931.95	104.93	956.489	59.0431	59.0431	59.0431	59.8536	59.8536
	932.029	23.5922	957.699	-0.13154	-0.13154				960.378	0.12226	0.12226	0.12226	0.12226	0.12226		931.916	101.854	956.526	59.0431	59.0431	59.0431	59.8142	59.8142
	931.995	21.6293	957.736	-0.13154	-0.13154				960.418	0.12226	0.12226	0.12226	0.12226	0.12226		931.882	99.9285	956.563	59.0431	59.0431	59.0431	59.7764	59.7764
	931.961	20.9187	957.773	-0.13154	-0.13154				960.458	0.12226	0.12226	0.12226	0.12226	0.12226		931.848	97.4843	956.6	59.0431	59.0431	59.0431	59.74	59.74
	931.927	22.3262	957.81	-0.13154	-0.13154				960.498	0.12226	0.12226	0.12226	0.12226	0.12226		931.813	95.1625	956.637	59.0431	59.0431	59.0431	59.7052	59.7052
	931.893	22.9152	957.847	-0.13154	-0.13154				960.538	0.12226	0.12226	0.12226	0.12226	0.12226		931.779	92.3495	956.674	59.0431	59.0431	59.0431	59.6717	59.6717
	931.858	25.0152	957.884	-0.13154	-0.13154				960.578	0.12226	0.12226	0.12226	0.12226	0.12226		931.745	91.0312	956.711	59.0431	59.0431	59.0431	59.6397	59.6397
	931.824	23.8102	957.921	-0.13154	-0.13154				960.618	0.12226	0.12226	0.12226	0.12226	0.12226		931.711	89.7785	956.748	59.0431	59.0431	59.0431	59.609	59.609
	931.79	24.0306	957.958	-0.13154	-0.13154				960.658	0.12226	0.12226	0.12226	0.12226	0.12226		931.677	86.7921	956.785	59.0431	59.0431	59.0431	59.5796	59.5796
	931.756	21.304	957.995	-0.13154	-0.13154				960.698	0.12226	0.12226	0.12226	0.12226	0.12226		931.643	85.0139	956.822	59.0431	59.0431	59.0431	59.5515	59.5515
	931.722	24.1541	958.032	-0.13154	-0.13154				960.738	0.12226	0.12226	0.12226	0.12226	0.12226		931.608	82.6208	956.859	59.0431	59.0431	59.0431	59.5247	59.5247
	931.687	27.0041	958.069	-0.13154	-0.13154				960.777	0.12226	0.12226	0.12226	0.12226	0.12226		931.574	83.4356	956.896	59.0431	59.0431	59.0431	59.499	59.499
	931.653	25.0479	958.106	-0.13154	-0.13154				960.817	0.12226	0.12226	0.12226	0.12226	0.12226		931.54	80.3036	956.933	59.0431	59.0431	59.0431	59.4745	59.4745
	931.619	23.3176	958.143	-0.13154	-0.13154				960.857	0.12226	0.12226	0.12226	0.12226	0.12226		931.506	79.8011	956.97	59.0431	59.0431	59.0431	59.4511	59.4511
	931.585	23.3012	958.18	-0.13154	-0.13154				960.897	0.12226	0.12226	0.12226	0.12226	0.12226		931.472	78.8621	957.007	59.0431	59.0431	59.0431	59.4287	59.4287
	931.551	23.1035	958.217	-0.13154	-0.13154				960.937	0.12226	0.12226	0.12226	0.12226	0.12226		931.437	78.4271	957.044	59.0431	59.0431	59.0431	59.4075	59.4075
	931.516	19.1836	958.254	-0.13154	-0.13154				960.977	0.12226	0.12226	0.12226	0.12226	0.12226		931.403	77.4101	957.081	59.0431	59.0431	59.0431	59.3872	59.3872
	931.482	24.7658	958.291	-0.13154	-0.13154				961.017	0.12226	0.12226	0.12226	0.12226	0.12226		931.369	75.2342	957.118	59.0431	59.0431	59.0431	59.3679	59.3679
	931.448	25.0436	958.328	-0.13154	-0.13154				961.057	0.12226	0.12226	0.12226	0.12226	0.12226		931.335	73.8072	957.155	59.0431	59.0431	59.0431	59.3495	59.3495
	931.414	19.5089	958.365	-0.13154	-0.13154				961.097	0.12226	0.12226	0.12226	0.12226	0.12226		931.301	73.9653	957.192	59.0431	59.0431	59.0431	59.332	59.332
	931.38	19.985	958.402	-0.13154	-0.13154				961.137	0.12226	0.12226	0.12226	0.12226	0.12226		931.266	72.7724	957.229	59.0431	59.0431	59.0431	59.3154	59.3154
	931.346	18.0938	958.439	-0.13154	-0.13154				961.177	0.12226	0.12226	0.12226	0.12226	0.12226		931.232	71.0807	957.266	59.0431	59.0431	59.0431	59.2996	59.2996
	931.311	19.6977	958.476	-0.13154	-0.13154				961.217	0.12226	0.12226	0.12226	0.12226	0.12226		931.198	70.8601	957.303	59.0431	59.0431	59.0431	59.2846	59.2846
	931.277	17.5729	958.513	-0.13154	-0.13154				961.257	0.12226	0.12226	0.12226	0.12226	0.12226		931.164	70.4956	957.34	59.0431	59.0431	59.0431	59.2704	59.2704
	931.243	18.6866	958.55	-0.13154	-0.13154				961.297	0.12226	0.12226	0.12226	0.12226	0.12226		931.13	70.0272	957.377	59.0431	59.0431	59.0431	59.2569	59.2569
	931.209	18.1204	958.587	-0.13154	-0.13154				961.337	0.12226	0.12226	0.12226	0.12226	0.12226		931.096	69.3255	957.414	59.0431	59.0431	59.0431	59.2441	59.2441
	931.175	17.3895	958.624	-0.13154	-0.13154				961.377	0.12226	0.12226	0.12226	0.12226	0.12226		931.061	67.4413	957.451	59.0431	59.0431	59.0431	59.232	59.232
	931.14	17.5565	958.661	-0.13154	-0.13154				961.416	0.12226	0.12226	0.12226	0.12226	0.12226		931.027	67.7696	957.488	59.0431	59.0431	59.0431	59.2205	59.2205
	931.106	13.8446	958.698	-0.13154	-0.13154				961.456	0.12226	0.12226	0.12226	0.12226	0.12226		930.993	66.8014	957.525	59.0431	59.0431	59.0431	59.2097	59.2097
	931.072	14.2953	958.735	-0.13154	-0.13154				961.496	0.12226	0.12226	0.12226	0.12226	0.12226		930.959	65.6833	957.562	59.0431	59.0431	59.0431	59.1994	59.1994
	931.038	13.145	958.772	-0.13154	-0.13154				961.536	0.12226	0.12226	0.12226	0.12226	0.12226		930.925	65.3407	957.599	59.0431	59.0431	59.0431	59.1897	59.1897
	931.004	15.0363	958.809	-0.13154	-0.13154				961.576	0.12226	0.12226	0.12226	0.12226	0.12226		930.89	64.3212	957.636	59.0431	59.0431	59.0431	59.1805	59.1805
	930.969	11.9546	958.846	-0.13154	-0.13154				961.616	0.12226	0.12226	0.12226	0.12226	0.12226		930.856	64.5933	957.673	59.0431	59.0431	59.0431	59.1718	59.1718
	930.935	10.8745	958.883	-0.13154	-0.13154				961.656	0.12226	0.12226	0.12226	0.12226	0.12226		930.822	64.6984	957.71	59.0431	59.0431	59.0431	59.1637	59.1637
	930.901	12.4497	958.92	-0.13154	-0.13154				961.696	0.12226	0.12226	0.12226	0.12226	0.12226		930.788	64.4968	957.747	59.0431	59.0431	59.0431	59.1559	59.1559
	930.867	11.3769	958.957	-0.13154	-0.13154				961.736	0.12226	0.12226	0.12226	0.12226	0.12226		930.754	63.8878	957.784	59.0431	59.0431	59.0431	59.1487	59.1487
	930.833	10.6767	958.994	-0.13154	-0.13154				961.776	0.12226	0.12226	0.12226	0.12226	0.12226		930.72	63.667	957.821	59.0431	59.0431	59.0431	59.1418	59.1418
	930.799	11.1875	959.031	-0.13154	-0.13154				961.816	0.12226	0.12226	0.12226	0.12226	0.12226		930.685	62.2122	957.859	59.0431	59.0431	59.0431	59.1354	59.1354
	930.764	9.47435	959.068	-0.13154	-0.13154				961.856	0.12226	0.12226	0.12226	0.12226	0.12226		930.651	62.6378	957.896	59.0431	59.0431	59.0431	59.1293	59.1293
	930.73	10.5953	959.106	-0.13154	-0.13154				961.896	0.12226	0.12226	0.12226	0.12226	0.12226		930.617	64.019	957.933	59.0431	59.0431	59.0431	59.1236	59.1236
	930.696	7.57503	959.143	-0.13154	-0.13154				961.936	0.12226	0.12226	0.12226	0.12226	0.12226		930.583	62.773	957.97	59.0431	59.0431	59.0431	59.1182	59.1182
	930.662	7.14331	959.18	-0.13154	-0.13154				961.976	0.12226	0.12226	0.12226	0.12226	0.12226		930.549	62.4938	958.007	59.0431	59.0431	59.0431	59.1132	59.1132
	930.628	5.4175	959.217	-0.13154	-0.13154				962.016	0.12226	0.12226	0.12226	0.12226	0.12226		930.514	62.9907	958.044	59.0431	59.0431	59.0431	59.1084	59.1084
	930.593	6.0301	959.254	-0.13154	-0.13154				962.056	0.12226	0.12226	0.12226	0.12226	0.12226		930.48	62.5459	958.081	59.0431	59.0431	59.0431	59.104	59.104
	930.559	7.01888	959.291	-0.13154	-0.13154				962.095	0.12226	0.12226	0.12226	0.12226	0.12226		930.446	61.5395	958.118	59.0431	59.0431	59.0431	59.0998	59.0998
	930.525	5.44807	959.328	-0.13154	-0.13154				962.135	0.12226	0.12226	0.12226	0.12226	0.12226		930.412	61.3287	958.155	59.0431	59.0431	59.0431	59.0959	59.0959
	930.491	4.19835	959.365	-0.13154	-0.13154				962.175	0.12226	0.12226	0.12226	0.12226	0.12226		930.378	61.1949	958.192	59.0431	59.0431	59.0431	59.0922	59.0922
	930.457	5.82914	959.402	-0.13154	-0.13154				962.215	0.12226	0.12226	0.12226	0.12226	0.12226		930.343	60.5583	958.229	59.0431	59.0431	59.0431	59.0888	59.0888
	930.423	4.59832	959.439	-0.13154	-0.13154				962.255	0.12226	0.12226	0.12226	0.12226	0.12226		930.309	61.5429	958.266	59.0431	59.0431	59.0431	59.0856	59.0856
	930.388	5.82952	959.476	-0.13154	-0.13154				962.295	0.12226	0.12226	0.12226	0.12226	0.12226		930.275	61.5157	958.303	59.0431	59.0431	59.0431	59.0825	59.0825
	930.354	2.57621	959.513	-0.13154	-0.13154				962.335	0.12226	0.12226	0.12226	0.12226	0.12226		930.241	60.5977	958.34	59.0431	59.0431	59.0431	59.0797	59.0797
	930.32	2.9479	959.55	-0.13154	-0.13154				962.375	0.12226	0.12226	0.12226	0.12226	0.12226		930.207	60.498	958.377	59.0431	59.0431	59.0431	59.0771	59.0771
	930.286	2.15648	959.587	-0.13154	-0.13154				962.415	0.12226	0.12226	0.12226	0.12226	0.12226		930.173	60.9773	958.414	59.0431	59.0431	59.0431	59.0746	59.0746
	930.252	2.28097	959.624	-0.13154	-0.13154				962.455	0.12226	0.12226	0.12226	0.12226	0.12226		930.138	60.5287	958.451	59.0431	59.0431	59.0431	59.0724	59.0724
	930.217	3.65047	959.661	-0.13154	-0.13154				962.495	0.12226	0.12226	0.12226	0.12226	0.12226		930.104	59.91	958.488	59.0431	59.0431	59.0431	59.0702	59.0702
	930.183	3.28925	959.698	-0.13154	-0.13154				962.535	0.12226	0.12226	0.12226	0.12226	0.12226		930.07	60.7397	958.525	59.0431	59.0431	59.0431	59.0682	59.0682
	930.149	0.66704	959.735	-0.13154	-0.13154				962.575	0.12226	0.12226	0.12226	0.12226	0.12226		930.036	60.0984	958.562	59.0431	59.0431	59.0431	59.0664	59.0664
	930.115	2.31112	959.772	-0.13154	-0.13154				962.615	0.12226	0.12226	0.12226	0.12226	0.12226		930.002	60.3094	958.599	59.0431	59.0431	59.0431	59.0646	59.0646
	930.081	3.92181	959.809	-0.13154	-0.13154				962.655	0.12226	0.12226	0.12226	0.12226	0.12226		929.967	60.355	958.636	59.0431	59.0431	59.0431	59.063	59.063
	930.046	-0.39209	959.846	-0.13154	-0.13154				962.695	0.12226	0.12226	0.12226	0.12226	0.12226		929.933	60.2114	958.673	59.0431	59.0431	59.0431	59.0615	59.0615
	930.012	1.74399	959.883	-0.13154	-0.13154				962.735	0.12226	0.12226	0.12226	0.12226	0.12226		929.899	58.9473	958.71	59.0431	59.0431	59.0431	59.0601	59.0601
	929.978	0.64918	959.92	-0.13154	-0.13154				962.774	0.12226	0.12226	0.12226	0.12226	0.12226		929.865	59.5754	958.747	59.0431	59.0431	59.0431	59.0588	59.0588
	929.944	-0.52893	959.957	-0.13154	-0.13154				962.814	0.12226	0.12226	0.12226	0.12226	0.12226		929.831	59.5668	958.784	59.0431	59.0431	59.0431	59.0576	59.0576
	929.91	0.63335	959.994	-0.13154	-0.13154				962.854	0.12226	0.12226	0.12226	0.12226	0.12226		929.796	59.302	958.821	59.0431	59.0431	59.0431	59.0565	59.0565
	929.876	1.97414	960.031	-0.13154	-0.13154				962.894	0.12226	0.12226	0.12226	0.12226	0.12226		929.762	59.7849	958.858	59.0431	59.0431	59.0431	59.0555	59.0555
	929.841	1.40464	960.068	-0.13154	-0.13154				962.934	0.12226	0.12226	0.12226	0.12226	0.12226		929.728	58.7258	958.895	59.0431	59.0431	59.0431	59.0545	59.0545
	929.807	-0.59758	960.105	-0.13154	-0.13154				962.974	0.12226	0.12226	0.12226	0.12226	0.12226		929.694	58.129	958.932	59.0431	59.0431	59.0431	59.0536	59.0536
	929.773	1.56271	960.142	-0.13154	-0.13154				963.014	0.12226	0.12226	0.12226	0.12226	0.12226		929.66	59.448	958.969	59.0431	59.0431	59.0431	59.0528	59.0528
	929.739	0.45019	960.179	-0.13154	-0.13154				963.054	0.12226	0.12226	0.12226	0.12226	0.12226		929.626	58.8081	959.006	59.0431	59.0431	59.0431	59.052	59.052
	929.705	0.25012	960.216	-0.13154	-0.13154				963.094	0.12226	0.12226	0.12226	0.12226	0.12226		929.591	58.8818	959.043	59.0431	59.0431	59.0431	59.0513	59.0513
	929.67	3.3724	960.253	-0.13154	-0.13154				963.134	0.12226	0.12226	0.12226	0.12226	0.12226		929.557	59.259	959.08	59.0431	59.0431	59.0431	59.0506	59.0506
	929.636	1.15074	960.29	-0.13154	-0.13154				963.174	0.12226	0.12226	0.12226	0.12226	0.12226		929.523	58.8547	959.117	59.0431	59.0431	59.0431	59.05	59.05
	929.602	0.59088	960.327	-0.13154	-0.13154				963.214	0.12226	0.12226	0.12226	0.12226	0.12226		929.489	58.5682	959.154	59.0431	59.0431	59.0431	59.0495	59.0495
	929.568	-1.16958	960.364	-0.13154	-0.13154				963.254	0.12226	0.12226	0.12226	0.12226	0.12226		929.455	58.6131	959.191	59.0431	59.0431	59.0431	59.0489	59.0489
	929.534	0.39596	960.401	-0.13154	-0.13154				963.294	0.12226	0.12226	0.12226	0.12226	0.12226		929.42	58.3269	959.228	59.0431	59.0431	59.0431	59.0485	59.0485
	929.499	-0.25906	960.438	-0.13154	-0.13154				963.334	0.12226	0.12226	0.12226	0.12226	0.12226		929.386	58.6511	959.265	59.0431	59.0431	59.0431	59.048	59.048
	929.465	1.21728	960.475	-0.13154	-0.13154				963.374	0.12226	0.12226	0.12226	0.12226	0.12226		929.352	58.8633	959.303	59.0431	59.0431	59.0431	59.0476	59.0476
	929.431	0.48761	960.512	-0.13154	-0.13154				963.413	0.12226	0.12226	0.12226	0.12226	0.12226		929.318	58.3313	959.34	59.0431	59.0431	59.0431	59.0472	59.0472
	929.397	0.26185	960.55	-0.13154	-0.13154				963.453	0.12226	0.12226	0.12226	0.12226	0.12226		929.284	57.6983	959.377	59.0431	59.0431	59.0431	59.0469	59.0469
	929.363	0.70649	960.587	-0.13154	-0.13154				963.493	0.12226	0.12226	0.12226	0.12226	0.12226		929.25	58.6167	959.414	59.0431	59.0431	59.0431	59.0466	59.0466
	929.329	0.89683	960.624	-0.13154	-0.13154				963.533	0.12226	0.12226	0.12226	0.12226	0.12226		929.215	58.4044	959.451	59.0431	59.0431	59.0431	59.0463	59.0463
	929.294	0.45311	960.661	-0.13154	-0.13154				963.573	0.12226	0.12226	0.12226	0.12226	0.12226		929.181	58.5726	959.488	59.0431	59.0431	59.0431	59.046	59.046
	929.26	-0.54375	960.698	-0.13154	-0.13154				963.613	0.12226	0.12226	0.12226	0.12226	0.12226		929.147	58.5649	959.525	59.0431	59.0431	59.0431	59.0458	59.0458
	929.226	0.63119	960.735	-0.13154	-0.13154				963.653	0.12226	0.12226	0.12226	0.12226	0.12226		929.113	58.4628	959.562	59.0431	59.0431	59.0431	59.0455	59.0455
	929.192	-1.27027	960.772	-0.13154	-0.13154				963.693	0.12226	0.12226	0.12226	0.12226	0.12226		929.079	57.6681	959.599	59.0431	59.0431	59.0431	59.0453	59.0453
	929.158	0.13357	960.809	-0.13154	-0.13154				963.733	0.12226	0.12226	0.12226	0.12226	0.12226		929.044	57.0765	959.636	59.0431	59.0431	59.0431	59.0451	59.0451
	929.123	-1.38065	960.846	-0.13154	-0.13154				963.773	0.12226	0.12226	0.12226	0.12226	0.12226		929.01	57.6846	959.673	59.0431	59.0431	59.0431	59.045	59.045
	929.089	-1.46061	960.883	-0.13154	-0.13154				963.813	0.12226	0.12226	0.12226	0.12226	0.12226		928.976	57.6835	959.71	59.0431	59.0431	59.0431	59.0448	59.0448
	929.055	-0.04147	960.92	-0.13154	-0.13154				963.853	0.12226	0.12226	0.12226	0.12226	0.12226		928.942	57.3108	959.747	59.0431	59.0431	59.0431	59.0447	59.0447
	929.021	0.07096	960.957	-0.13154	-0.13154				963.893	0.12226	0.12226	0.12226	0.12226	0.12226		928.908	57.9827	959.784	59.0431	59.0431	59.0431	59.0445	59.0445
	928.987	-1.2679	960.994	-0.13154	-0.13154				963.933	0.12226	0.12226	0.12226	0.12226	0.12226		928.873	58.5431	959.821	59.0431	59.0431	59.0431	59.0444	59.0444
	928.953	0.94224	961.031	-0.13154	-0.13154				963.973	0.12226	0.12226	0.12226	0.12226	0.12226		928.839	57.589	959.858	59.0431	59.0431	59.0431	59.0443	59.0443
	928.918	-0.97708	961.068	-0.13154	-0.13154				964.013	0.12226	0.12226	0.12226	0.12226	0.12226		928.805	56.8459	959.895	59.0431	59.0431	59.0431	59.0442	59.0442
	928.884	-0.12554	961.105	-0.13154	-0.13154				964.053	0.12226	0.12226	0.12226	0.12226	0.12226		928.771	57.8848	959.932	59.0431	59.0431	59.0431	59.0441	59.0441
	928.85	-1.5752	961.142	-0.13154	-0.13154				964.092	0.12226	0.12226	0.12226	0.12226	0.12226		928.737	57.0298	959.969	59.0431	59.0431	59.0431	59.044	59.044
	928.816	-1.28316	961.179	-0.13154	-0.13154				964.132	0.12226	0.12226	0.12226	0.12226	0.12226		928.703	56.8595	960.006	59.0431	59.0431	59.0431	59.0439	59.0439
	928.782	-0.68462	961.216	-0.13154	-0.13154				964.172	0.12226	0.12226	0.12226	0.12226	0.12226		928.668	57.1254	960.043	59.0431	59.0431	59.0431	59.0438	59.0438
	928.747	-1.04674	961.253	-0.13154	-0.13154				964.212	0.12226	0.12226	0.12226	0.12226	0.12226		928.634	57.3839	960.08	59.0431	59.0431	59.0431	59.0438	59.0438
	928.713	-0.8704	961.29	-0.13154	-0.13154				964.252	0.12226	0.12226	0.12226	0.12226	0.12226		928.6	57.4043	960.117	59.0431	59.0431	59.0431	59.0437	59.0437
	928.679	-1.55926	961.327	-0.13154	-0.13154				964.292	0.12226	0.12226	0.12226	0.12226	0.12226		928.566	57.3625	960.154	59.0431	59.0431	59.0431	59.0437	59.0437
	928.645	-0.41472	961.364	-0.13154	-0.13154				964.332	0.12226	0.12226	0.12226	0.12226	0.12226		928.532	56.8471	960.191	59.0431	59.0431	59.0431	59.0436	59.0436
	928.611	-0.53189	961.401	-0.13154	-0.13154				964.372	0.12226	0.12226	0.12226	0.12226	0.12226		928.497	56.4153	960.228	59.0431	59.0431	59.0431	59.0436	59.0436
	928.576	-1.6823	961.438	-0.13154	-0.13154				964.412	0.12226	0.12226	0.12226	0.12226	0.12226		928.463	56.2565	960.265	59.0431	59.0431	59.0431	59.0435	59.0435
	928.542	0.89853	961.475	-0.13154	-0.13154				964.452	0.12226	0.12226	0.12226	0.12226	0.12226		928.429	57.7459	960.302	59.0431	59.0431	59.0431	59.0435	59.0435
	928.508	-1.90543	961.512	-0.13154	-0.13154				964.492	0.12226	0.12226	0.12226	0.12226	0.12226		928.395	57.645	960.339	59.0431	59.0431	59.0431	59.0435	59.0435
	928.474	-1.52459	961.549	-0.13154	-0.13154				964.532	0.12226	0.12226	0.12226	0.12226	0.12226		928.361	57.6712	960.376	59.0431	59.0431	59.0431	59.0434	59.0434
	928.44	-1.94795	961.586	-0.13154	-0.13154				964.572	0.12226	0.12226	0.12226	0.12226	0.12226		928.326	56.5001	960.413	59.0431	59.0431	59.0431	59.0434	59.0434
	928.406	-0.48061	961.623	-0.13154	-0.13154				964.612	0.12226	0.12226	0.12226	0.12226	0.12226		928.292	57.412	960.45	59.0431	59.0431	59.0431	59.0434	59.0434
	928.371	-0.30363	961.66	-0.13154	-0.13154				964.652	0.12226	0.12226	0.12226	0.12226	0.12226		928.258	57.1147	960.487	59.0431	59.0431	59.0431	59.0433	59.0433
	928.337	-1.46589	961.697	-0.13154	-0.13154				964.692	0.12226	0.12226	0.12226	0.12226	0.12226		928.224	57.5979	960.524	59.0431	59.0431	59.0431	59.0433	59.0433
	928.303	-1.38295	961.734	-0.13154	-0.13154				964.731	0.12226	0.12226	0.12226	0.12226	0.12226		928.19	57.2026	960.561	59.0431	59.0431	59.0431	59.0433	59.0433
	928.269	1.22949	961.771	-0.13154	-0.13154				964.771	0.12226	0.12226	0.12226	0.12226	0.12226		928.156	57.0029	960.598	59.0431	59.0431	59.0431	59.0433	59.0433
	928.235	-0.33337	961.808	-0.13154	-0.13154				964.811	0.12226	0.12226	0.12226	0.12226	0.12226		928.121	57.3256	960.635	59.0431	59.0431	59.0431	59.0433	59.0433
	928.2	-0.18519	961.845	-0.13154	-0.13154				964.851	0.12226	0.12226	0.12226	0.12226	0.12226		928.087	56.8515	960.672	59.0431	59.0431	59.0431	59.0433	59.0433
	928.166	0.20195	961.882	-0.13154	-0.13154				964.891	0.12226	0.12226	0.12226	0.12226	0.12226		928.053	57.3661	960.71	59.0431	59.0431	59.0431	59.0433	59.0433
	928.132	-0.11472	961.919	-0.13154	-0.13154				964.931	0.12226	0.12226	0.12226	0.12226	0.12226		928.019	57.496	960.747	59.0431	59.0431	59.0431	59.0432	59.0432
	928.098	0.25322	961.957	-0.13154	-0.13154				964.971	0.12226	0.12226	0.12226	0.12226	0.12226		927.985	56.5848	960.784	59.0431	59.0431	59.0431	59.0432	59.0432
	928.064	-1.06534	961.994	-0.13154	-0.13154				965.011	0.12226	0.12226	0.12226	0.12226	0.12226		927.95	57.6229	960.821	59.0431	59.0431	59.0431	59.0432	59.0432
	928.029	-1.66546	962.031	-0.13154	-0.13154				965.051	0.12226	0.12226	0.12226	0.12226	0.12226		927.916	57.2267	960.858	59.0431	59.0431	59.0431	59.0432	59.0432
	927.995	-1.44072	962.068	-0.13154	-0.13154				965.091	0.12226	0.12226	0.12226	0.12226	0.12226		927.882	57.6725	960.895	59.0431	59.0431	59.0431	59.0432	59.0432
	927.961	-0.29678	962.105	-0.13154	-0.13154				965.131	0.12226	0.12226	0.12226	0.12226	0.12226		927.848	57.6188	960.932	59.0431	59.0431	59.0431	59.0432	59.0432
	927.927	0.48226	962.142	-0.13154	-0.13154				965.171	0.12226	0.12226	0.12226	0.12226	0.12226		927.814	56.774	960.969	59.0431	59.0431	59.0431	59.0432	59.0432
	927.893	-0.1016	962.179	-0.13154	-0.13154				965.211	0.12226	0.12226	0.12226	0.12226	0.12226		927.78	56.3593	961.006	59.0431	59.0431	59.0431	59.0432	59.0432
	927.859	0.36084	962.216	-0.13154	-0.13154				965.251	0.12226	0.12226	0.12226	0.12226	0.12226		927.745	56.9449	961.043	59.0431	59.0431	59.0431	59.0432	59.0432
	927.824	0.74532	962.253	-0.13154	-0.13154				965.291	0.12226	0.12226	0.12226	0.12226	0.12226		927.711	56.5242	961.08	59.0431	59.0431	59.0431	59.0432	59.0432
	927.79	-0.10664	962.29	-0.13154	-0.13154				965.331	0.12226	0.12226	0.12226	0.12226	0.12226		927.677	57.1563	961.117	59.0431	59.0431	59.0431	59.0432	59.0432
	927.756	1.1552	962.327	-0.13154	-0.13154				965.371	0.12226	0.12226	0.12226	0.12226	0.12226		927.643	57.9056	961.154	59.0431	59.0431	59.0431	59.0432	59.0432
	927.722	-0.14397	962.364	-0.13154	-0.13154				965.41	0.12226	0.12226	0.12226	0.12226	0.12226		927.609	57.7325	961.191	59.0431	59.0431	59.0431	59.0432	59.0432
	927.688	-0.63033	962.401	-0.13154	-0.13154				965.45	0.12226	0.12226	0.12226	0.12226	0.12226		927.574	57.6194	961.228	59.0431	59.0431	59.0431	59.0432	59.0432
	927.653	-1.56805	962.438	-0.13154	-0.13154				965.49	0.12226	0.12226	0.12226	0.12226	0.12226		927.54	58.2874	961.265	59.0431	59.0431	59.0431	59.0432	59.0432
	927.619	-1.00391	962.475	-0.13154	-0.13154				965.53	0.12226	0.12226	0.12226	0.12226	0.12226		927.506	57.2602	961.302	59.0431	59.0431	59.0431	59.0432	59.0432
	927.585	0.92733	962.512	-0.13154	-0.13154				965.57	0.12226	0.12226	0.12226	0.12226	0.12226		927.472	56.078	961.339	59.0431	59.0431	59.0431	59.0431	59.0431
	927.551	0.02677	962.549	-0.13154	-0.13154				965.61	0.12226	0.12226	0.12226	0.12226	0.12226		927.438	56.8011	961.376	59.0431	59.0431	59.0431	59.0431	59.0431
	927.517	0.51541	962.586	-0.13154	-0.13154				965.65	0.12226	0.12226	0.12226	0.12226	0.12226		927.403	57.0202	961.413	59.0431	59.0431	59.0431	59.0431	59.0431
	927.483	-0.74885	962.623	-0.13154	-0.13154				965.69	0.12226	0.12226	0.12226	0.12226	0.12226		927.369	56.9047	961.45	59.0431	59.0431	59.0431	59.0431	59.0431
	927.448	-0.79417	962.66	-0.13154	-0.13154				965.73	0.12226	0.12226	0.12226	0.12226	0.12226		927.335	56.6547	961.487	59.0431	59.0431	59.0431	59.0431	59.0431
	927.414	0.39557														927.301	56.5731
	927.38	0.11901														927.267	57.7229
	927.346	0.90955														927.233	56.6243
	927.312	-0.74852														927.198	57.2487
	927.277	-0.50354														927.164	56.8502
	927.243	1.1322														927.13	57.0706
	927.209	0.65074														927.096	57.758
	927.175	-1.85142														927.062	56.581
	927.141	-2.41458														927.027	57.153
	927.106	0.8604														926.993	57.9791
	927.072	0.37434														926.959	57.0264
	927.038	-2.16012														926.925	56.6151
	927.004	-0.57038														926.891	56.7037
	926.97	1.10766														926.856	56.5726
	926.936	0.21059														926.822	57.1298
	926.901	1.09968														926.788	56.4118
	926.867	-0.64459														926.754	56.2221
	926.833	-0.23665														926.72	57.1969
	926.799	0.35239														926.686	57.385
	926.765	-1.71427														926.651	57.5664
	926.73	-0.63079														926.617	57.6619
	926.696	0.74215														926.583	56.851
	926.662	-1.43201														926.549	57.7946
	926.628	0.50293														926.515	57.4045
	926.594	-1.99393														926.48	57.1984
	926.559	-1.01305														926.446	58.1207
	926.525	-1.17481														926.412	56.9834
	926.491	-0.49197														926.378	55.9645
	926.457	1.30676														926.344	56.1762
	926.423	-0.5295														926.31	57.1684
	926.389	-1.15666														926.275	56.9689
	926.354	-0.82418														926.241	57.5728
	926.32	-0.39424														926.207	56.2879
	926.286	1.9342														926.173	56.5491
	926.252	1.57394														926.139	57.1963
	926.218	-0.87322														926.104	56.287
	926.183	-0.15414														926.07	56.2803
	926.149	1.4256														926.036	56.7187
	926.115	0.34414														926.002	55.6344
	926.081	-0.45242														925.968	56.3636
	926.047	-1.06159														925.933	56.7341
	926.013	-0.53385														925.899	56.0859
	925.978	0.37113														925.865	55.8761
	925.944	-1.08083														925.831	57.4195
	925.91	0.33861														925.797	57.7803
	925.876	0.79015														925.763	57.3454
	925.842	-0.18851														925.728	57.6253
	925.807	-0.02753														925.694	56.3891
	925.773	0.42671														925.66	56.7635
	925.739	0.16025														925.626	56.5303
	925.705	-1.41711														925.592	57.4549
	925.671	-0.13847														925.557	56.5279
																925.523	55.943
																925.489	56.3775
																925.455	56.3245
																925.421	56.3657
																925.386	57.1215
																925.352	56.9725
																925.318	57.413
																925.284	56.6714
																925.25	56.3377
																925.216	57.0368
																925.181	57.0949
																925.147	57.067
																925.113	57.0158
																925.079	57.4198
																925.045	56.0113
																925.01	56.7162
																924.976	55.6456
																924.942	57.0207
																924.908	57.3452
																924.874	56.9456
																924.84	57.4637
																924.805	57.3383
																924.771	56.3214
																924.737	57.1278
																924.703	57.0772
																924.669	55.5674
																924.634	55.8387
																924.6	57.5553
																924.566	57.4465
																924.532	56.839
																924.498	56.5619

## Sheet: Fig. 1j
	KPFM result										STS
	Gd2C					Cu NPs					Cu NPs
		Histogram		Distribution			Histogram		Distribution			Histogram		Distribution
	X1	Y1	X2	Y2		X3	Y3	X4	Y4		X5	Y5	X6	Y6
	2.46	0	2.45	0.1161		2.46	0	2.45	4.11376e-12		2.7	1	2.6	0.24406
	2.48	0	2.45095	0.12		2.48	0	2.45095	4.48385e-12		2.9	2	2.6012	0.24685
	2.5	0	2.4519	0.12402		2.5	0	2.4519	4.88666e-12		3.1	3	2.6024	0.24966
	2.52	0	2.45285	0.12816		2.52	0	2.45285	5.32503e-12		3.3	1	2.6036	0.25248
	2.54	0	2.4538	0.13243		2.54	0	2.4538	5.80206e-12		3.5	2	2.6048	0.25533
	2.56	0	2.45475	0.13683		2.56	0	2.45475	6.32108e-12		3.7	1	2.60601	0.25819
	2.58	0	2.45571	0.14138		2.58	0	2.45571	6.88572e-12		3.9	0	2.60721	0.26106
	2.6	0	2.45666	0.14606		2.6	0	2.45666	7.49994e-12				2.60841	0.26396
	2.62	0	2.45761	0.15088		2.62	0	2.45761	8.16798e-12				2.60961	0.26687
	2.64	0	2.45856	0.15585		2.64	0	2.45856	8.8945e-12				2.61081	0.2698
	2.66	0	2.45951	0.16098		2.66	0	2.45951	9.68451e-12				2.61201	0.27275
	2.68	2	2.46046	0.16626		2.68	0	2.46046	1.05435e-11				2.61321	0.27572
	2.7	13	2.46141	0.1717		2.7	0	2.46141	1.14772e-11				2.61441	0.2787
	2.72	105	2.46236	0.17731		2.72	0	2.46236	1.24923e-11				2.61562	0.2817
	2.74	178	2.46331	0.18309		2.74	0	2.46331	1.35955e-11				2.61682	0.28472
	2.76	191	2.46426	0.18904		2.76	0	2.46426	1.47944e-11				2.61802	0.28776
	2.78	173	2.46522	0.19518		2.78	0	2.46522	1.60972e-11				2.61922	0.29082
	2.8	193	2.46617	0.20149		2.8	0	2.46617	1.75127e-11				2.62042	0.29389
	2.82	265	2.46712	0.208		2.82	0	2.46712	1.90504e-11				2.62162	0.29698
	2.84	322	2.46807	0.2147		2.84	0	2.46807	2.07207e-11				2.62282	0.3001
	2.86	258	2.46902	0.2216		2.86	0	2.46902	2.25348e-11				2.62402	0.30323
	2.88	241	2.46997	0.22871		2.88	0	2.46997	2.45049e-11				2.62523	0.30637
	2.9	196	2.47092	0.23602		2.9	0	2.47092	2.66441e-11				2.62643	0.30954
	2.92	79	2.47187	0.24356		2.92	5	2.47187	2.89668e-11				2.62763	0.31273
	2.94	31	2.47282	0.25131		2.94	9	2.47282	3.14882e-11				2.62883	0.31593
	2.96	73	2.47377	0.2593		2.96	21	2.47377	3.4225e-11				2.63003	0.31915
	2.98	139	2.47472	0.26752		2.98	37	2.47472	3.71955e-11				2.63123	0.32239
	3	219	2.47568	0.27597		3	51	2.47568	4.0419e-11				2.63243	0.32565
	3.02	107	2.47663	0.28468		3.02	91	2.47663	4.39168e-11				2.63363	0.32893
	3.04	68	2.47758	0.29364		3.04	201	2.47758	4.77117e-11				2.63483	0.33223
	3.06	83	2.47853	0.30286		3.06	195	2.47853	5.18285e-11				2.63604	0.33554
	3.08	76	2.47948	0.31235		3.08	234	2.47948	5.6294e-11				2.63724	0.33888
	3.1	44	2.48043	0.32211		3.1	226	2.48043	6.1137e-11				2.63844	0.34223
	3.12	52	2.48138	0.33215		3.12	320	2.48138	6.6389e-11				2.63964	0.34561
	3.14	10	2.48233	0.34248		3.14	272	2.48233	7.20838e-11				2.64084	0.349
	3.16	18	2.48328	0.35311		3.16	205	2.48328	7.82579e-11				2.64204	0.35241
	3.18	16	2.48423	0.36403		3.18	134	2.48423	8.49509e-11				2.64324	0.35584
	3.2	24	2.48519	0.37528		3.2	174	2.48519	9.22057e-11				2.64444	0.35929
	3.22	1	2.48614	0.38684		3.22	258	2.48614	1.00068e-10				2.64565	0.36276
	3.24	0	2.48709	0.39872		3.24	194	2.48709	1.08589e-10				2.64685	0.36625
	3.26	0	2.48804	0.41095		3.26	289	2.48804	1.17821e-10				2.64805	0.36975
	3.28	0	2.48899	0.42351		3.28	90	2.48899	1.27823e-10				2.64925	0.37328
	3.3	0	2.48994	0.43643		3.3	84	2.48994	1.38658e-10				2.65045	0.37683
	3.32	0	2.49089	0.44971		3.32	29	2.49089	1.50394e-10				2.65165	0.38039
	3.34	0	2.49184	0.46337		3.34	29	2.49184	1.63105e-10				2.65285	0.38397
	3.36	0	2.49279	0.4774		3.36	24	2.49279	1.76869e-10				2.65405	0.38758
	3.38	0	2.49374	0.49182		3.38	5	2.49374	1.91772e-10				2.65526	0.3912
	3.4	0	2.49469	0.50664		3.4	0	2.49469	2.07906e-10				2.65646	0.39485
			2.49565	0.52187				2.49565	2.25372e-10				2.65766	0.39851
			2.4966	0.53752				2.4966	2.44277e-10				2.65886	0.40219
			2.49755	0.5536				2.49755	2.64737e-10				2.66006	0.40589
			2.4985	0.57012				2.4985	2.86876e-10				2.66126	0.40961
			2.49945	0.58709				2.49945	3.10831e-10				2.66246	0.41336
			2.5004	0.60452				2.5004	3.36748e-10				2.66366	0.41712
			2.50135	0.62242				2.50135	3.64782e-10				2.66486	0.4209
			2.5023	0.64081				2.5023	3.95104e-10				2.66607	0.4247
			2.50325	0.65969				2.50325	4.27897e-10				2.66727	0.42852
			2.5042	0.67908				2.5042	4.63358e-10				2.66847	0.43236
			2.50516	0.69899				2.50516	5.01699e-10				2.66967	0.43622
			2.50611	0.71944				2.50611	5.43149e-10				2.67087	0.4401
			2.50706	0.74042				2.50706	5.87955e-10				2.67207	0.444
			2.50801	0.76197				2.50801	6.36384e-10				2.67327	0.44792
			2.50896	0.78408				2.50896	6.88721e-10				2.67447	0.45186
			2.50991	0.80678				2.50991	7.45275e-10				2.67568	0.45582
			2.51086	0.83007				2.51086	8.06379e-10				2.67688	0.4598
			2.51181	0.85398				2.51181	8.72391e-10				2.67808	0.46381
			2.51276	0.87851				2.51276	9.43698e-10				2.67928	0.46783
			2.51371	0.90368				2.51371	1.02071e-09				2.68048	0.47187
			2.51466	0.92951				2.51466	1.10389e-09				2.68168	0.47593
			2.51562	0.956				2.51562	1.1937e-09				2.68288	0.48001
			2.51657	0.98318				2.51657	1.29066e-09				2.68408	0.48411
			2.51752	1.01106				2.51752	1.39535e-09				2.68529	0.48823
			2.51847	1.03965				2.51847	1.50834e-09				2.68649	0.49237
			2.51942	1.06898				2.51942	1.6303e-09				2.68769	0.49654
			2.52037	1.09905				2.52037	1.76191e-09				2.68889	0.50072
			2.52132	1.12989				2.52132	1.90392e-09				2.69009	0.50492
			2.52227	1.16151				2.52227	2.05714e-09				2.69129	0.50915
			2.52322	1.19393				2.52322	2.22244e-09				2.69249	0.51339
			2.52417	1.22716				2.52417	2.40073e-09				2.69369	0.51765
			2.52513	1.26123				2.52513	2.59303e-09				2.69489	0.52194
			2.52608	1.29615				2.52608	2.8004e-09				2.6961	0.52624
			2.52703	1.33195				2.52703	3.02401e-09				2.6973	0.53057
			2.52798	1.36863				2.52798	3.26508e-09				2.6985	0.53491
			2.52893	1.40622				2.52893	3.52497e-09				2.6997	0.53928
			2.52988	1.44474				2.52988	3.8051e-09				2.7009	0.54367
			2.53083	1.48421				2.53083	4.10701e-09				2.7021	0.54807
			2.53178	1.52464				2.53178	4.43236e-09				2.7033	0.5525
			2.53273	1.56607				2.53273	4.78293e-09				2.7045	0.55695
			2.53368	1.6085				2.53368	5.16062e-09				2.70571	0.56141
			2.53463	1.65197				2.53463	5.56749e-09				2.70691	0.5659
			2.53559	1.69649				2.53559	6.00573e-09				2.70811	0.57041
			2.53654	1.74208				2.53654	6.47772e-09				2.70931	0.57494
			2.53749	1.78877				2.53749	6.98599e-09				2.71051	0.57949
			2.53844	1.83657				2.53844	7.53326e-09				2.71171	0.58406
			2.53939	1.88552				2.53939	8.12245e-09				2.71291	0.58865
			2.54034	1.93564				2.54034	8.75671e-09				2.71411	0.59326
			2.54129	1.98694				2.54129	9.43939e-09				2.71532	0.5979
			2.54224	2.03946				2.54224	1.01741e-08				2.71652	0.60255
			2.54319	2.09321				2.54319	1.09647e-08				2.71772	0.60722
			2.54414	2.14822				2.54414	1.18154e-08				2.71892	0.61192
			2.5451	2.20453				2.5451	1.27306e-08				2.72012	0.61663
			2.54605	2.26214				2.54605	1.37151e-08				2.72132	0.62136
			2.547	2.32109				2.547	1.47741e-08				2.72252	0.62612
			2.54795	2.38141				2.54795	1.59129e-08				2.72372	0.63089
			2.5489	2.44312				2.5489	1.71375e-08				2.72492	0.63569
			2.54985	2.50625				2.54985	1.84542e-08				2.72613	0.6405
			2.5508	2.57082				2.5508	1.98697e-08				2.72733	0.64534
			2.55175	2.63687				2.55175	2.13913e-08				2.72853	0.6502
			2.5527	2.70442				2.5527	2.30268e-08				2.72973	0.65507
			2.55365	2.7735				2.55365	2.47844e-08				2.73093	0.65997
			2.5546	2.84414				2.5546	2.66731e-08				2.73213	0.66489
			2.55556	2.91636				2.55556	2.87023e-08				2.73333	0.66983
			2.55651	2.99021				2.55651	3.08823e-08				2.73453	0.67479
			2.55746	3.06571				2.55746	3.32241e-08				2.73574	0.67977
			2.55841	3.14288				2.55841	3.57392e-08				2.73694	0.68476
			2.55936	3.22177				2.55936	3.84402e-08				2.73814	0.68978
			2.56031	3.3024				2.56031	4.13406e-08				2.73934	0.69482
			2.56126	3.3848				2.56126	4.44546e-08				2.74054	0.69988
			2.56221	3.46901				2.56221	4.77977e-08				2.74174	0.70496
			2.56316	3.55506				2.56316	5.13861e-08				2.74294	0.71006
			2.56411	3.64298				2.56411	5.52375e-08				2.74414	0.71519
			2.56507	3.7328				2.56507	5.93706e-08				2.74535	0.72033
			2.56602	3.82456				2.56602	6.38056e-08				2.74655	0.72549
			2.56697	3.9183				2.56697	6.85639e-08				2.74775	0.73067
			2.56792	4.01405				2.56792	7.36684e-08				2.74895	0.73587
			2.56887	4.11183				2.56887	7.91437e-08				2.75015	0.74109
			2.56982	4.2117				2.56982	8.50161e-08				2.75135	0.74633
			2.57077	4.31368				2.57077	9.13135e-08				2.75255	0.75159
			2.57172	4.41782				2.57172	9.8066e-08				2.75375	0.75687
			2.57267	4.52414				2.57267	1.05306e-07				2.75495	0.76217
			2.57362	4.63268				2.57362	1.13066e-07				2.75616	0.76749
			2.57457	4.74349				2.57457	1.21385e-07				2.75736	0.77283
			2.57553	4.8566				2.57553	1.303e-07				2.75856	0.77819
			2.57648	4.97205				2.57648	1.39854e-07				2.75976	0.78357
			2.57743	5.08987				2.57743	1.50092e-07				2.76096	0.78897
			2.57838	5.21011				2.57838	1.61059e-07				2.76216	0.79439
			2.57933	5.33281				2.57933	1.72808e-07				2.76336	0.79983
			2.58028	5.458				2.58028	1.85392e-07				2.76456	0.80529
			2.58123	5.58574				2.58123	1.9887e-07				2.76577	0.81077
			2.58218	5.71604				2.58218	2.13302e-07				2.76697	0.81627
			2.58313	5.84897				2.58313	2.28756e-07				2.76817	0.82178
			2.58408	5.98456				2.58408	2.453e-07				2.76937	0.82732
			2.58504	6.12284				2.58504	2.6301e-07				2.77057	0.83287
			2.58599	6.26388				2.58599	2.81966e-07				2.77177	0.83845
			2.58694	6.4077				2.58694	3.02252e-07				2.77297	0.84404
			2.58789	6.55434				2.58789	3.23961e-07				2.77417	0.84966
			2.58884	6.70387				2.58884	3.47188e-07				2.77538	0.85529
			2.58979	6.8563				2.58979	3.72037e-07				2.77658	0.86094
			2.59074	7.0117				2.59074	3.98619e-07				2.77778	0.86661
			2.59169	7.17011				2.59169	4.27049e-07				2.77898	0.8723
			2.59264	7.33157				2.59264	4.57455e-07				2.78018	0.87801
			2.59359	7.49612				2.59359	4.89968e-07				2.78138	0.88374
			2.59454	7.66381				2.59454	5.2473e-07				2.78258	0.88948
			2.5955	7.83469				2.5955	5.61894e-07				2.78378	0.89525
			2.59645	8.0088				2.59645	6.01619e-07				2.78498	0.90103
			2.5974	8.18619				2.5974	6.44078e-07				2.78619	0.90683
			2.59835	8.36691				2.59835	6.89453e-07				2.78739	0.91265
			2.5993	8.551				2.5993	7.37938e-07				2.78859	0.91849
			2.60025	8.73851				2.60025	7.89741e-07				2.78979	0.92435
			2.6012	8.92949				2.6012	8.45083e-07				2.79099	0.93023
			2.60215	9.12399				2.60215	9.04197e-07				2.79219	0.93612
			2.6031	9.32205				2.6031	9.67333e-07				2.79339	0.94203
			2.60405	9.52372				2.60405	1.03476e-06				2.79459	0.94796
			2.60501	9.72906				2.60501	1.10675e-06				2.7958	0.95391
			2.60596	9.9381				2.60596	1.18362e-06				2.797	0.95988
			2.60691	10.1509				2.60691	1.26568e-06				2.7982	0.96586
			2.60786	10.3675				2.60786	1.35326e-06				2.7994	0.97187
			2.60881	10.588				2.60881	1.44674e-06				2.8006	0.97789
			2.60976	10.8124				2.60976	1.5465e-06				2.8018	0.98392
			2.61071	11.0407				2.61071	1.65295e-06				2.803	0.98998
			2.61166	11.2731				2.61166	1.76651e-06				2.8042	0.99605
			2.61261	11.5095				2.61261	1.88766e-06				2.80541	1.00214
			2.61356	11.75				2.61356	2.01688e-06				2.80661	1.00825
			2.61451	11.9947				2.61451	2.15469e-06				2.80781	1.01437
			2.61547	12.2436				2.61547	2.30166e-06				2.80901	1.02051
			2.61642	12.4968				2.61642	2.45836e-06				2.81021	1.02667
			2.61737	12.7543				2.61737	2.62542e-06				2.81141	1.03285
			2.61832	13.0161				2.61832	2.80351e-06				2.81261	1.03904
			2.61927	13.2824				2.61927	2.99333e-06				2.81381	1.04525
			2.62022	13.5531				2.62022	3.19563e-06				2.81502	1.05148
			2.62117	13.8284				2.62117	3.41121e-06				2.81622	1.05772
			2.62212	14.1082				2.62212	3.6409e-06				2.81742	1.06398
			2.62307	14.3927				2.62307	3.88561e-06				2.81862	1.07025
			2.62402	14.6818				2.62402	4.14628e-06				2.81982	1.07654
			2.62497	14.9757				2.62497	4.42393e-06				2.82102	1.08285
			2.62593	15.2744				2.62593	4.71961e-06				2.82222	1.08918
			2.62688	15.5778				2.62688	5.03447e-06				2.82342	1.09552
			2.62783	15.8862				2.62783	5.36971e-06				2.82462	1.10187
			2.62878	16.1995				2.62878	5.72661e-06				2.82583	1.10824
			2.62973	16.5178				2.62973	6.10652e-06				2.82703	1.11463
			2.63068	16.8411				2.63068	6.51087e-06				2.82823	1.12103
			2.63163	17.1696				2.63163	6.94118e-06				2.82943	1.12745
			2.63258	17.5031				2.63258	7.39907e-06				2.83063	1.13389
			2.63353	17.8419				2.63353	7.88625e-06				2.83183	1.14034
			2.63448	18.1859				2.63448	8.40453e-06				2.83303	1.1468
			2.63544	18.5352				2.63544	8.95583e-06				2.83423	1.15328
			2.63639	18.8899				2.63639	9.54218e-06				2.83544	1.15977
			2.63734	19.2499				2.63734	1.01657e-05				2.83664	1.16628
			2.63829	19.6154				2.63829	1.08288e-05				2.83784	1.17281
			2.63924	19.9864				2.63924	1.15337e-05				2.83904	1.17934
			2.64019	20.363				2.64019	1.22831e-05				2.84024	1.1859
			2.64114	20.7451				2.64114	1.30796e-05				2.84144	1.19246
			2.64209	21.1329				2.64209	1.39262e-05				2.84264	1.19904
			2.64304	21.5264				2.64304	1.48259e-05				2.84384	1.20564
			2.64399	21.9257				2.64399	1.57818e-05				2.84505	1.21225
			2.64494	22.3307				2.64494	1.67975e-05				2.84625	1.21887
			2.6459	22.7416				2.6459	1.78764e-05				2.84745	1.2255
			2.64685	23.1584				2.64685	1.90223e-05				2.84865	1.23215
			2.6478	23.5811				2.6478	2.02394e-05				2.84985	1.23882
			2.64875	24.0098				2.64875	2.15319e-05				2.85105	1.24549
			2.6497	24.4445				2.6497	2.29042e-05				2.85225	1.25218
			2.65065	24.8853				2.65065	2.43611e-05				2.85345	1.25889
			2.6516	25.3323				2.6516	2.59077e-05				2.85465	1.2656
			2.65255	25.7854				2.65255	2.75493e-05				2.85586	1.27233
			2.6535	26.2447				2.6535	2.92914e-05				2.85706	1.27907
			2.65445	26.7103				2.65445	3.11401e-05				2.85826	1.28582
			2.65541	27.1821				2.65541	3.31017e-05				2.85946	1.29259
			2.65636	27.6604				2.65636	3.51826e-05				2.86066	1.29937
			2.65731	28.145				2.65731	3.73901e-05				2.86186	1.30616
			2.65826	28.636				2.65826	3.97314e-05				2.86306	1.31296
			2.65921	29.1335				2.65921	4.22144e-05				2.86426	1.31977
			2.66016	29.6375				2.66016	4.48473e-05				2.86547	1.3266
			2.66111	30.1481				2.66111	4.7639e-05				2.86667	1.33343
			2.66206	30.6652				2.66206	5.05985e-05				2.86787	1.34028
			2.66301	31.1889				2.66301	5.37355e-05				2.86907	1.34714
			2.66396	31.7194				2.66396	5.70605e-05				2.87027	1.35401
			2.66491	32.2565				2.66491	6.05841e-05				2.87147	1.36089
			2.66587	32.8003				2.66587	6.43178e-05				2.87267	1.36778
			2.66682	33.3509				2.66682	6.82736e-05				2.87387	1.37468
			2.66777	33.9083				2.66777	7.24643e-05				2.87508	1.38159
			2.66872	34.4726				2.66872	7.69033e-05				2.87628	1.38852
			2.66967	35.0437				2.66967	8.16046e-05				2.87748	1.39545
			2.67062	35.6217				2.67062	8.65833e-05				2.87868	1.40239
			2.67157	36.2066				2.67157	9.18551e-05				2.87988	1.40934
			2.67252	36.7985				2.67252	9.74364e-05				2.88108	1.4163
			2.67347	37.3974				2.67347	0.000103345				2.88228	1.42328
			2.67442	38.0033				2.67442	0.000109599				2.88348	1.43026
			2.67538	38.6161				2.67538	0.000116218				2.88468	1.43724
			2.67633	39.2361				2.67633	0.000123222				2.88589	1.44424
			2.67728	39.8631				2.67728	0.000130633				2.88709	1.45125
			2.67823	40.4973				2.67823	0.000138474				2.88829	1.45826
			2.67918	41.1386				2.67918	0.000146768				2.88949	1.46529
			2.68013	41.787				2.68013	0.000155541				2.89069	1.47232
			2.68108	42.4425				2.68108	0.000164819				2.89189	1.47936
			2.68203	43.1053				2.68203	0.00017463				2.89309	1.48641
			2.68298	43.7752				2.68298	0.000185004				2.89429	1.49346
			2.68393	44.4524				2.68393	0.000195971				2.8955	1.50053
			2.68488	45.1367				2.68488	0.000207564				2.8967	1.5076
			2.68584	45.8284				2.68584	0.000219817				2.8979	1.51468
			2.68679	46.5272				2.68679	0.000232766				2.8991	1.52176
			2.68774	47.2333				2.68774	0.00024645				2.9003	1.52885
			2.68869	47.9467				2.68869	0.000260907				2.9015	1.53595
			2.68964	48.6673				2.68964	0.000276181				2.9027	1.54305
			2.69059	49.3952				2.69059	0.000292314				2.9039	1.55017
			2.69154	50.1304				2.69154	0.000309354				2.90511	1.55728
			2.69249	50.8729				2.69249	0.000327349				2.90631	1.5644
			2.69344	51.6226				2.69344	0.00034635				2.90751	1.57153
			2.69439	52.3796				2.69439	0.000366412				2.90871	1.57867
			2.69535	53.1439				2.69535	0.000387591				2.90991	1.58581
			2.6963	53.9154				2.6963	0.000409945				2.91111	1.59295
			2.69725	54.6942				2.69725	0.000433539				2.91231	1.6001
			2.6982	55.4803				2.6982	0.000458437				2.91351	1.60725
			2.69915	56.2736				2.69915	0.000484709				2.91471	1.61441
			2.7001	57.0741				2.7001	0.000512426				2.91592	1.62158
			2.70105	57.8819				2.70105	0.000541665				2.91712	1.62874
			2.702	58.6968				2.702	0.000572506				2.91832	1.63591
			2.70295	59.5189				2.70295	0.000605032				2.91952	1.64309
			2.7039	60.3482				2.7039	0.000639332				2.92072	1.65027
			2.70485	61.1847				2.70485	0.000675497				2.92192	1.65745
			2.70581	62.0282				2.70581	0.000713625				2.92312	1.66463
			2.70676	62.8789				2.70676	0.000753818				2.92432	1.67182
			2.70771	63.7366				2.70771	0.000796181				2.92553	1.67901
			2.70866	64.6014				2.70866	0.000840827				2.92673	1.6862
			2.70961	65.4732				2.70961	0.000887873				2.92793	1.6934
			2.71056	66.352				2.71056	0.000937442				2.92913	1.7006
			2.71151	67.2378				2.71151	0.000989663				2.93033	1.7078
			2.71246	68.1304				2.71246	0.00104				2.93153	1.715
			2.71341	69.0299				2.71341	0.0011				2.93273	1.7222
			2.71436	69.9363				2.71436	0.00116				2.93393	1.7294
			2.71532	70.8495				2.71532	0.00123				2.93514	1.73661
			2.71627	71.7694				2.71627	0.0013				2.93634	1.74382
			2.71722	72.696				2.71722	0.00137				2.93754	1.75102
			2.71817	73.6292				2.71817	0.00144				2.93874	1.75823
			2.71912	74.5691				2.71912	0.00152				2.93994	1.76544
			2.72007	75.5156				2.72007	0.0016				2.94114	1.77265
			2.72102	76.4685				2.72102	0.00169				2.94234	1.77985
			2.72197	77.4279				2.72197	0.00178				2.94354	1.78706
			2.72292	78.3936				2.72292	0.00188				2.94474	1.79427
			2.72387	79.3657				2.72387	0.00198				2.94595	1.80147
			2.72482	80.3441				2.72482	0.00209				2.94715	1.80868
			2.72578	81.3286				2.72578	0.0022				2.94835	1.81588
			2.72673	82.3194				2.72673	0.00232				2.94955	1.82308
			2.72768	83.3161				2.72768	0.00244				2.95075	1.83028
			2.72863	84.3188				2.72863	0.00257				2.95195	1.83748
			2.72958	85.3275				2.72958	0.00271				2.95315	1.84467
			2.73053	86.342				2.73053	0.00286				2.95435	1.85187
			2.73148	87.3623				2.73148	0.00301				2.95556	1.85906
			2.73243	88.3883				2.73243	0.00317				2.95676	1.86625
			2.73338	89.4199				2.73338	0.00333				2.95796	1.87343
			2.73433	90.457				2.73433	0.00351				2.95916	1.88061
			2.73529	91.4995				2.73529	0.00369				2.96036	1.88779
			2.73624	92.5474				2.73624	0.00389				2.96156	1.89497
			2.73719	93.6005				2.73719	0.00409				2.96276	1.90214
			2.73814	94.6588				2.73814	0.00431				2.96396	1.9093
			2.73909	95.7221				2.73909	0.00453				2.96517	1.91647
			2.74004	96.7905				2.74004	0.00477				2.96637	1.92362
			2.74099	97.8637				2.74099	0.00501				2.96757	1.93078
			2.74194	98.9416				2.74194	0.00527				2.96877	1.93792
			2.74289	100.024				2.74289	0.00555				2.96997	1.94507
			2.74384	101.111				2.74384	0.00583				2.97117	1.9522
			2.74479	102.203				2.74479	0.00613				2.97237	1.95933
			2.74575	103.299				2.74575	0.00645				2.97357	1.96646
			2.7467	104.399				2.7467	0.00678				2.97477	1.97358
			2.74765	105.504				2.74765	0.00712				2.97598	1.98069
			2.7486	106.612				2.7486	0.00748				2.97718	1.98779
			2.74955	107.724				2.74955	0.00787				2.97838	1.99489
			2.7505	108.84				2.7505	0.00826				2.97958	2.00198
			2.75145	109.96				2.75145	0.00868				2.98078	2.00907
			2.7524	111.083				2.7524	0.00912				2.98198	2.01614
			2.75335	112.209				2.75335	0.00958				2.98318	2.02321
			2.7543	113.339				2.7543	0.01006				2.98438	2.03027
			2.75526	114.472				2.75526	0.01056				2.98559	2.03732
			2.75621	115.608				2.75621	0.01109				2.98679	2.04436
			2.75716	116.747				2.75716	0.01164				2.98799	2.0514
			2.75811	117.888				2.75811	0.01222				2.98919	2.05842
			2.75906	119.032				2.75906	0.01283				2.99039	2.06544
			2.76001	120.179				2.76001	0.01346				2.99159	2.07244
			2.76096	121.328				2.76096	0.01412				2.99279	2.07944
			2.76191	122.479				2.76191	0.01482				2.99399	2.08643
			2.76286	123.631				2.76286	0.01555				2.9952	2.0934
			2.76381	124.786				2.76381	0.01631				2.9964	2.10037
			2.76476	125.943				2.76476	0.0171				2.9976	2.10732
			2.76572	127.101				2.76572	0.01794				2.9988	2.11426
			2.76667	128.26				2.76667	0.01881				3	2.1212
			2.76762	129.421				2.76762	0.01972				3.0012	2.12812
			2.76857	130.583				2.76857	0.02067				3.0024	2.13503
			2.76952	131.746				2.76952	0.02167				3.0036	2.14192
			2.77047	132.909				2.77047	0.02271				3.0048	2.14881
			2.77142	134.073				2.77142	0.0238				3.00601	2.15568
			2.77237	135.238				2.77237	0.02494				3.00721	2.16254
			2.77332	136.403				2.77332	0.02613				3.00841	2.16939
			2.77427	137.568				2.77427	0.02738				3.00961	2.17622
			2.77523	138.733				2.77523	0.02868				3.01081	2.18304
			2.77618	139.898				2.77618	0.03004				3.01201	2.18984
			2.77713	141.062				2.77713	0.03146				3.01321	2.19664
			2.77808	142.226				2.77808	0.03294				3.01441	2.20341
			2.77903	143.389				2.77903	0.03449				3.01562	2.21018
			2.77998	144.551				2.77998	0.0361				3.01682	2.21693
			2.78093	145.712				2.78093	0.03779				3.01802	2.22366
			2.78188	146.872				2.78188	0.03956				3.01922	2.23038
			2.78283	148.031				2.78283	0.0414				3.02042	2.23708
			2.78378	149.187				2.78378	0.04332				3.02162	2.24377
			2.78473	150.342				2.78473	0.04532				3.02282	2.25044
			2.78569	151.495				2.78569	0.04741				3.02402	2.2571
			2.78664	152.646				2.78664	0.04959				3.02523	2.26374
			2.78759	153.795				2.78759	0.05187				3.02643	2.27036
			2.78854	154.941				2.78854	0.05425				3.02763	2.27696
			2.78949	156.084				2.78949	0.05672				3.02883	2.28355
			2.79044	157.225				2.79044	0.05931				3.03003	2.29012
			2.79139	158.362				2.79139	0.062				3.03123	2.29668
			2.79234	159.496				2.79234	0.06481				3.03243	2.30321
			2.79329	160.627				2.79329	0.06774				3.03363	2.30973
			2.79424	161.754				2.79424	0.07079				3.03483	2.31623
			2.7952	162.877				2.7952	0.07397				3.03604	2.32271
			2.79615	163.996				2.79615	0.07729				3.03724	2.32917
			2.7971	165.111				2.7971	0.08074				3.03844	2.33561
			2.79805	166.221				2.79805	0.08434				3.03964	2.34204
			2.799	167.327				2.799	0.08809				3.04084	2.34844
			2.79995	168.428				2.79995	0.09199				3.04204	2.35483
			2.8009	169.524				2.8009	0.09606				3.04324	2.36119
			2.80185	170.615				2.80185	0.10029				3.04444	2.36753
			2.8028	171.701				2.8028	0.1047				3.04565	2.37386
			2.80375	172.781				2.80375	0.10929				3.04685	2.38016
			2.8047	173.856				2.8047	0.11407				3.04805	2.38644
			2.80566	174.924				2.80566	0.11904				3.04925	2.3927
			2.80661	175.986				2.80661	0.12422				3.05045	2.39894
			2.80756	177.042				2.80756	0.1296				3.05165	2.40516
			2.80851	178.092				2.80851	0.1352				3.05285	2.41135
			2.80946	179.135				2.80946	0.14103				3.05405	2.41752
			2.81041	180.171				2.81041	0.14709				3.05526	2.42367
			2.81136	181.2				2.81136	0.1534				3.05646	2.4298
			2.81231	182.221				2.81231	0.15996				3.05766	2.4359
			2.81326	183.236				2.81326	0.16677				3.05886	2.44199
			2.81421	184.242				2.81421	0.17386				3.06006	2.44804
			2.81517	185.241				2.81517	0.18123				3.06126	2.45408
			2.81612	186.232				2.81612	0.18889				3.06246	2.46009
			2.81707	187.214				2.81707	0.19685				3.06366	2.46608
			2.81802	188.188				2.81802	0.20512				3.06486	2.47204
			2.81897	189.154				2.81897	0.21371				3.06607	2.47798
			2.81992	190.111				2.81992	0.22264				3.06727	2.48389
			2.82087	191.059				2.82087	0.23191				3.06847	2.48978
			2.82182	191.998				2.82182	0.24154				3.06967	2.49564
			2.82277	192.927				2.82277	0.25155				3.07087	2.50147
			2.82372	193.847				2.82372	0.26193				3.07207	2.50729
			2.82467	194.758				2.82467	0.27271				3.07327	2.51307
			2.82563	195.658				2.82563	0.28391				3.07447	2.51883
			2.82658	196.549				2.82658	0.29552				3.07568	2.52456
			2.82753	197.429				2.82753	0.30758				3.07688	2.53027
			2.82848	198.3				2.82848	0.3201				3.07808	2.53595
			2.82943	199.159				2.82943	0.33308				3.07928	2.5416
			2.83038	200.008				2.83038	0.34655				3.08048	2.54722
			2.83133	200.846				2.83133	0.36052				3.08168	2.55282
			2.83228	201.673				2.83228	0.37501				3.08288	2.55839
			2.83323	202.489				2.83323	0.39004				3.08408	2.56393
			2.83418	203.293				2.83418	0.40562				3.08529	2.56944
			2.83514	204.086				2.83514	0.42178				3.08649	2.57493
			2.83609	204.868				2.83609	0.43853				3.08769	2.58038
			2.83704	205.637				2.83704	0.45589				3.08889	2.58581
			2.83799	206.395				2.83799	0.47388				3.09009	2.59121
			2.83894	207.14				2.83894	0.49253				3.09129	2.59657
			2.83989	207.873				2.83989	0.51184				3.09249	2.60191
			2.84084	208.594				2.84084	0.53186				3.09369	2.60722
			2.84179	209.302				2.84179	0.55259				3.09489	2.6125
			2.84274	209.997				2.84274	0.57407				3.0961	2.61775
			2.84369	210.679				2.84369	0.59631				3.0973	2.62297
			2.84464	211.349				2.84464	0.61934				3.0985	2.62815
			2.8456	212.005				2.8456	0.64318				3.0997	2.63331
			2.84655	212.648				2.84655	0.66787				3.1009	2.63844
			2.8475	213.278				2.8475	0.69342				3.1021	2.64353
			2.84845	213.894				2.84845	0.71986				3.1033	2.64859
			2.8494	214.496				2.8494	0.74723				3.1045	2.65363
			2.85035	215.085				2.85035	0.77554				3.10571	2.65862
			2.8513	215.659				2.8513	0.80484				3.10691	2.66359
			2.85225	216.22				2.85225	0.83514				3.10811	2.66853
			2.8532	216.766				2.8532	0.86649				3.10931	2.67343
			2.85415	217.298				2.85415	0.8989				3.11051	2.6783
			2.85511	217.816				2.85511	0.93242				3.11171	2.68313
			2.85606	218.319				2.85606	0.96708				3.11291	2.68794
			2.85701	218.808				2.85701	1.00291				3.11411	2.69271
			2.85796	219.282				2.85796	1.03994				3.11532	2.69744
			2.85891	219.741				2.85891	1.07822				3.11652	2.70215
			2.85986	220.185				2.85986	1.11777				3.11772	2.70682
			2.86081	220.614				2.86081	1.15864				3.11892	2.71145
			2.86176	221.029				2.86176	1.20087				3.12012	2.71605
			2.86271	221.428				2.86271	1.24449				3.12132	2.72062
			2.86366	221.811				2.86366	1.28954				3.12252	2.72515
			2.86461	222.18				2.86461	1.33607				3.12372	2.72964
			2.86557	222.532				2.86557	1.38412				3.12492	2.7341
			2.86652	222.87				2.86652	1.43372				3.12613	2.73853
			2.86747	223.192				2.86747	1.48493				3.12733	2.74292
			2.86842	223.498				2.86842	1.5378				3.12853	2.74727
			2.86937	223.788				2.86937	1.59235				3.12973	2.75159
			2.87032	224.063				2.87032	1.64866				3.13093	2.75588
			2.87127	224.322				2.87127	1.70675				3.13213	2.76012
			2.87222	224.565				2.87222	1.76668				3.13333	2.76433
			2.87317	224.792				2.87317	1.82851				3.13453	2.76851
			2.87412	225.003				2.87412	1.89228				3.13574	2.77264
			2.87508	225.198				2.87508	1.95804				3.13694	2.77674
			2.87603	225.377				2.87603	2.02585				3.13814	2.78081
			2.87698	225.54				2.87698	2.09577				3.13934	2.78483
			2.87793	225.687				2.87793	2.16785				3.14054	2.78882
			2.87888	225.817				2.87888	2.24215				3.14174	2.79277
			2.87983	225.932				2.87983	2.31872				3.14294	2.79668
			2.88078	226.03				2.88078	2.39763				3.14414	2.80056
			2.88173	226.112				2.88173	2.47893				3.14535	2.80439
			2.88268	226.177				2.88268	2.56269				3.14655	2.80819
			2.88363	226.227				2.88363	2.64898				3.14775	2.81195
			2.88458	226.26				2.88458	2.73785				3.14895	2.81567
			2.88554	226.276				2.88554	2.82937				3.15015	2.81936
			2.88649	226.277				2.88649	2.92361				3.15135	2.823
			2.88744	226.261				2.88744	3.02063				3.15255	2.8266
			2.88839	226.229				2.88839	3.12052				3.15375	2.83017
			2.88934	226.18				2.88934	3.22333				3.15495	2.8337
			2.89029	226.115				2.89029	3.32914				3.15616	2.83718
			2.89124	226.034				2.89124	3.43802				3.15736	2.84063
			2.89219	225.937				2.89219	3.55005				3.15856	2.84404
			2.89314	225.824				2.89314	3.6653				3.15976	2.8474
			2.89409	225.694				2.89409	3.78386				3.16096	2.85073
			2.89505	225.548				2.89505	3.90579				3.16216	2.85402
			2.896	225.386				2.896	4.03118				3.16336	2.85726
			2.89695	225.208				2.89695	4.16012				3.16456	2.86047
			2.8979	225.013				2.8979	4.29267				3.16577	2.86363
			2.89885	224.803				2.89885	4.42894				3.16697	2.86676
			2.8998	224.577				2.8998	4.569				3.16817	2.86984
			2.90075	224.335				2.90075	4.71293				3.16937	2.87288
			2.9017	224.077				2.9017	4.86084				3.17057	2.87588
			2.90265	223.803				2.90265	5.0128				3.17177	2.87884
			2.9036	223.513				2.9036	5.16891				3.17297	2.88176
			2.90455	223.208				2.90455	5.32926				3.17417	2.88463
			2.90551	222.887				2.90551	5.49395				3.17538	2.88747
			2.90646	222.55				2.90646	5.66306				3.17658	2.89026
			2.90741	222.198				2.90741	5.8367				3.17778	2.89301
			2.90836	221.83				2.90836	6.01497				3.17898	2.89572
			2.90931	221.447				2.90931	6.19795				3.18018	2.89838
			2.91026	221.049				2.91026	6.38576				3.18138	2.90101
			2.91121	220.636				2.91121	6.57849				3.18258	2.90359
			2.91216	220.207				2.91216	6.77625				3.18378	2.90613
			2.91311	219.764				2.91311	6.97914				3.18498	2.90862
			2.91406	219.306				2.91406	7.18727				3.18619	2.91108
			2.91502	218.832				2.91502	7.40074				3.18739	2.91349
			2.91597	218.345				2.91597	7.61966				3.18859	2.91585
			2.91692	217.842				2.91692	7.84415				3.18979	2.91818
			2.91787	217.325				2.91787	8.07431				3.19099	2.92046
			2.91882	216.794				2.91882	8.31025				3.19219	2.92269
			2.91977	216.248				2.91977	8.55209				3.19339	2.92489
			2.92072	215.688				2.92072	8.79994				3.19459	2.92704
			2.92167	215.114				2.92167	9.05392				3.1958	2.92915
			2.92262	214.526				2.92262	9.31415				3.197	2.93121
			2.92357	213.925				2.92357	9.58074				3.1982	2.93323
			2.92452	213.309				2.92452	9.85381				3.1994	2.9352
			2.92548	212.681				2.92548	10.1335				3.2006	2.93713
			2.92643	212.038				2.92643	10.4199				3.2018	2.93902
			2.92738	211.383				2.92738	10.7131				3.203	2.94086
			2.92833	210.714				2.92833	11.0133				3.2042	2.94266
			2.92928	210.032				2.92928	11.3206				3.20541	2.94442
			2.93023	209.337				2.93023	11.6351				3.20661	2.94613
			2.93118	208.63				2.93118	11.957				3.20781	2.94779
			2.93213	207.91				2.93213	12.2864				3.20901	2.94941
			2.93308	207.178				2.93308	12.6233				3.21021	2.95099
			2.93403	206.433				2.93403	12.968				3.21141	2.95252
			2.93498	205.676				2.93498	13.3205				3.21261	2.95401
			2.93594	204.907				2.93594	13.681				3.21381	2.95545
			2.93689	204.126				2.93689	14.0496				3.21502	2.95685
			2.93784	203.334				2.93784	14.4265				3.21622	2.9582
			2.93879	202.53				2.93879	14.8118				3.21742	2.95951
			2.93974	201.715				2.93974	15.2056				3.21862	2.96077
			2.94069	200.888				2.94069	15.608				3.21982	2.96199
			2.94164	200.051				2.94164	16.0192				3.22102	2.96316
			2.94259	199.203				2.94259	16.4393				3.22222	2.96429
			2.94354	198.344				2.94354	16.8685				3.22342	2.96537
			2.94449	197.474				2.94449	17.3069				3.22462	2.9664
			2.94545	196.594				2.94545	17.7546				3.22583	2.96739
			2.9464	195.704				2.9464	18.2118				3.22703	2.96834
			2.94735	194.804				2.94735	18.6785				3.22823	2.96924
			2.9483	193.894				2.9483	19.155				3.22943	2.97009
			2.94925	192.974				2.94925	19.6413				3.23063	2.9709
			2.9502	192.045				2.9502	20.1377				3.23183	2.97166
			2.95115	191.107				2.95115	20.6442				3.23303	2.97238
			2.9521	190.159				2.9521	21.1609				3.23423	2.97305
			2.95305	189.203				2.95305	21.6881				3.23544	2.97368
			2.954	188.238				2.954	22.2258				3.23664	2.97426
			2.95495	187.264				2.95495	22.7742				3.23784	2.97479
			2.95591	186.282				2.95591	23.3334				3.23904	2.97528
			2.95686	185.292				2.95686	23.9035				3.24024	2.97573
			2.95781	184.293				2.95781	24.4847				3.24144	2.97612
			2.95876	183.287				2.95876	25.0772				3.24264	2.97648
			2.95971	182.273				2.95971	25.6809				3.24384	2.97678
			2.96066	181.252				2.96066	26.2962				3.24505	2.97704
			2.96161	180.223				2.96161	26.923				3.24625	2.97726
			2.96256	179.188				2.96256	27.5616				3.24745	2.97742
			2.96351	178.145				2.96351	28.212				3.24865	2.97755
			2.96446	177.096				2.96446	28.8744				3.24985	2.97762
			2.96542	176.04				2.96542	29.549				3.25105	2.97765
			2.96637	174.978				2.96637	30.2357				3.25225	2.97764
			2.96732	173.91				2.96732	30.9348				3.25345	2.97758
			2.96827	172.836				2.96827	31.6464				3.25465	2.97747
			2.96922	171.756				2.96922	32.3706				3.25586	2.97732
			2.97017	170.671				2.97017	33.1075				3.25706	2.97712
			2.97112	169.58				2.97112	33.8572				3.25826	2.97687
			2.97207	168.484				2.97207	34.6199				3.25946	2.97658
			2.97302	167.383				2.97302	35.3956				3.26066	2.97625
			2.97397	166.278				2.97397	36.1845				3.26186	2.97586
			2.97492	165.167				2.97492	36.9866				3.26306	2.97544
			2.97588	164.053				2.97588	37.8022				3.26426	2.97496
			2.97683	162.934				2.97683	38.6312				3.26547	2.97444
			2.97778	161.811				2.97778	39.4738				3.26667	2.97388
			2.97873	160.684				2.97873	40.3301				3.26787	2.97327
			2.97968	159.554				2.97968	41.2001				3.26907	2.97261
			2.98063	158.42				2.98063	42.084				3.27027	2.97191
			2.98158	157.283				2.98158	42.9819				3.27147	2.97116
			2.98253	156.142				2.98253	43.8938				3.27267	2.97037
			2.98348	154.999				2.98348	44.8198				3.27387	2.96953
			2.98443	153.853				2.98443	45.76				3.27508	2.96864
			2.98539	152.705				2.98539	46.7145				3.27628	2.96771
			2.98634	151.554				2.98634	47.6834				3.27748	2.96674
			2.98729	150.401				2.98729	48.6667				3.27868	2.96571
			2.98824	149.246				2.98824	49.6644				3.27988	2.96465
			2.98919	148.09				2.98919	50.6768				3.28108	2.96354
			2.99014	146.931				2.99014	51.7037				3.28228	2.96238
			2.99109	145.771				2.99109	52.7453				3.28348	2.96118
			2.99204	144.61				2.99204	53.8016				3.28468	2.95993
			2.99299	143.448				2.99299	54.8726				3.28589	2.95864
			2.99394	142.285				2.99394	55.9585				3.28709	2.9573
			2.99489	141.121				2.99489	57.0592				3.28829	2.95592
			2.99585	139.957				2.99585	58.1748				3.28949	2.95449
			2.9968	138.792				2.9968	59.3052				3.29069	2.95302
			2.99775	137.627				2.99775	60.4506				3.29189	2.9515
			2.9987	136.462				2.9987	61.6109				3.29309	2.94994
			2.99965	135.297				2.99965	62.7862				3.29429	2.94833
			3.0006	134.133				3.0006	63.9765				3.2955	2.94668
			3.00155	132.969				3.00155	65.1817				3.2967	2.94499
			3.0025	131.805				3.0025	66.4018				3.2979	2.94325
			3.00345	130.642				3.00345	67.637				3.2991	2.94146
			3.0044	129.48				3.0044	68.8871				3.3003	2.93964
			3.00536	128.319				3.00536	70.1521				3.3015	2.93776
			3.00631	127.16				3.00631	71.432				3.3027	2.93585
			3.00726	126.002				3.00726	72.7268				3.3039	2.93389
			3.00821	124.845				3.00821	74.0364				3.30511	2.93188
			3.00916	123.69				3.00916	75.3608				3.30631	2.92983
			3.01011	122.537				3.01011	76.7				3.30751	2.92774
			3.01106	121.386				3.01106	78.0539				3.30871	2.92561
			3.01201	120.237				3.01201	79.4224				3.30991	2.92343
			3.01296	119.091				3.01296	80.8055				3.31111	2.9212
			3.01391	117.946				3.01391	82.2031				3.31231	2.91894
			3.01486	116.805				3.01486	83.6151				3.31351	2.91663
			3.01582	115.666				3.01582	85.0415				3.31471	2.91427
			3.01677	114.53				3.01677	86.4821				3.31592	2.91188
			3.01772	113.397				3.01772	87.9369				3.31712	2.90944
			3.01867	112.267				3.01867	89.4057				3.31832	2.90696
			3.01962	111.14				3.01962	90.8885				3.31952	2.90443
			3.02057	110.017				3.02057	92.3851				3.32072	2.90187
			3.02152	108.897				3.02152	93.8954				3.32192	2.89926
			3.02247	107.781				3.02247	95.4193				3.32312	2.89661
			3.02342	106.669				3.02342	96.9565				3.32432	2.89391
			3.02437	105.56				3.02437	98.5071				3.32553	2.89118
			3.02533	104.455				3.02533	100.071				3.32673	2.8884
			3.02628	103.355				3.02628	101.648				3.32793	2.88558
			3.02723	102.259				3.02723	103.237				3.32913	2.88271
			3.02818	101.167				3.02818	104.839				3.33033	2.87981
			3.02913	100.079				3.02913	106.454				3.33153	2.87687
			3.03008	98.9966				3.03008	108.081				3.33273	2.87388
			3.03103	97.9184				3.03103	109.72				3.33393	2.87085
			3.03198	96.845				3.03198	111.37				3.33514	2.86778
			3.03293	95.7764				3.03293	113.033				3.33634	2.86467
			3.03388	94.7128				3.03388	114.707				3.33754	2.86152
			3.03483	93.6542				3.03483	116.392				3.33874	2.85833
			3.03579	92.6008				3.03579	118.088				3.33994	2.8551
			3.03674	91.5527				3.03674	119.795				3.34114	2.85182
			3.03769	90.5099				3.03769	121.512				3.34234	2.84851
			3.03864	89.4725				3.03864	123.24				3.34354	2.84516
			3.03959	88.4407				3.03959	124.978				3.34474	2.84176
			3.04054	87.4144				3.04054	126.725				3.34595	2.83833
			3.04149	86.3938				3.04149	128.482				3.34715	2.83486
			3.04244	85.379				3.04244	130.248				3.34835	2.83134
			3.04339	84.37				3.04339	132.023				3.34955	2.82779
			3.04434	83.367				3.04434	133.806				3.35075	2.8242
			3.0453	82.3699				3.0453	135.598				3.35195	2.82057
			3.04625	81.3789				3.04625	137.398				3.35315	2.8169
			3.0472	80.394				3.0472	139.205				3.35435	2.81319
			3.04815	79.4154				3.04815	141.02				3.35556	2.80944
			3.0491	78.4429				3.0491	142.842				3.35676	2.80566
			3.05005	77.4769				3.05005	144.67				3.35796	2.80183
			3.051	76.5172				3.051	146.505				3.35916	2.79797
			3.05195	75.5639				3.05195	148.346				3.36036	2.79407
			3.0529	74.6171				3.0529	150.192				3.36156	2.79013
			3.05385	73.6769				3.05385	152.044				3.36276	2.78616
			3.0548	72.7433				3.0548	153.9				3.36396	2.78214
			3.05576	71.8163				3.05576	155.761				3.36517	2.77809
			3.05671	70.8961				3.05671	157.626				3.36637	2.77401
			3.05766	69.9826				3.05766	159.495				3.36757	2.76988
			3.05861	69.0759				3.05861	161.368				3.36877	2.76572
			3.05956	68.176				3.05956	163.243				3.36997	2.76152
			3.06051	67.283				3.06051	165.121				3.37117	2.75729
			3.06146	66.3969				3.06146	167				3.37237	2.75302
			3.06241	65.5178				3.06241	168.882				3.37357	2.74871
			3.06336	64.6456				3.06336	170.765				3.37477	2.74437
			3.06431	63.7805				3.06431	172.649				3.37598	2.73999
			3.06527	62.9224				3.06527	174.533				3.37718	2.73557
			3.06622	62.0714				3.06622	176.417				3.37838	2.73112
			3.06717	61.2274				3.06717	178.301				3.37958	2.72664
			3.06812	60.3906				3.06812	180.184				3.38078	2.72212
			3.06907	59.561				3.06907	182.065				3.38198	2.71757
			3.07002	58.7385				3.07002	183.945				3.38318	2.71298
			3.07097	57.9231				3.07097	185.823				3.38438	2.70835
			3.07192	57.115				3.07192	187.698				3.38559	2.7037
			3.07287	56.3141				3.07287	189.569				3.38679	2.69901
			3.07382	55.5205				3.07382	191.437				3.38799	2.69428
			3.07477	54.7341				3.07477	193.301				3.38919	2.68952
			3.07573	53.9549				3.07573	195.16				3.39039	2.68473
			3.07668	53.183				3.07668	197.014				3.39159	2.6799
			3.07763	52.4183				3.07763	198.863				3.39279	2.67504
			3.07858	51.6609				3.07858	200.706				3.39399	2.67015
			3.07953	50.9108				3.07953	202.542				3.3952	2.66523
			3.08048	50.168				3.08048	204.371				3.3964	2.66027
			3.08143	49.4325				3.08143	206.192				3.3976	2.65528
			3.08238	48.7042				3.08238	208.006				3.3988	2.65026
			3.08333	47.9832				3.08333	209.811				3.4	2.64521
			3.08428	47.2694				3.08428	211.607				3.4012	2.64013
			3.08524	46.563				3.08524	213.393				3.4024	2.63501
			3.08619	45.8638				3.08619	215.17				3.4036	2.62987
			3.08714	45.1718				3.08714	216.936				3.4048	2.62469
			3.08809	44.487				3.08809	218.691				3.40601	2.61948
			3.08904	43.8095				3.08904	220.434				3.40721	2.61424
			3.08999	43.1392				3.08999	222.166				3.40841	2.60897
			3.09094	42.4761				3.09094	223.885				3.40961	2.60367
			3.09189	41.8201				3.09189	225.591				3.41081	2.59835
			3.09284	41.1714				3.09284	227.283				3.41201	2.59299
			3.09379	40.5297				3.09379	228.962				3.41321	2.5876
			3.09474	39.8952				3.09474	230.626				3.41441	2.58218
			3.0957	39.2679				3.0957	232.275				3.41562	2.57674
			3.09665	38.6475				3.09665	233.909				3.41682	2.57126
			3.0976	38.0343				3.0976	235.526				3.41802	2.56576
			3.09855	37.428				3.09855	237.127				3.41922	2.56023
			3.0995	36.8288				3.0995	238.712				3.42042	2.55467
			3.10045	36.2366				3.10045	240.278				3.42162	2.54908
			3.1014	35.6513				3.1014	241.827				3.42282	2.54346
			3.10235	35.0729				3.10235	243.358				3.42402	2.53782
			3.1033	34.5015				3.1033	244.87				3.42523	2.53215
			3.10425	33.9369				3.10425	246.362				3.42643	2.52645
			3.10521	33.3791				3.10521	247.835				3.42763	2.52073
			3.10616	32.8282				3.10616	249.287				3.42883	2.51498
			3.10711	32.284				3.10711	250.719				3.43003	2.5092
			3.10806	31.7465				3.10806	252.129				3.43123	2.5034
			3.10901	31.2158				3.10901	253.518				3.43243	2.49757
			3.10996	30.6917				3.10996	254.885				3.43363	2.49172
			3.11091	30.1742				3.11091	256.229				3.43483	2.48584
			3.11186	29.6633				3.11186	257.55				3.43604	2.47994
			3.11281	29.159				3.11281	258.848				3.43724	2.47401
			3.11376	28.6611				3.11376	260.123				3.43844	2.46805
			3.11471	28.1698				3.11471	261.373				3.43964	2.46207
			3.11567	27.6849				3.11567	262.598				3.44084	2.45607
			3.11662	27.2063				3.11662	263.799				3.44204	2.45005
			3.11757	26.7341				3.11757	264.974				3.44324	2.444
			3.11852	26.2682				3.11852	266.123				3.44444	2.43792
			3.11947	25.8086				3.11947	267.246				3.44565	2.43183
			3.12042	25.3552				3.12042	268.343				3.44685	2.42571
			3.12137	24.9079				3.12137	269.412				3.44805	2.41956
			3.12232	24.4668				3.12232	270.455				3.44925	2.4134
			3.12327	24.0318				3.12327	271.47				3.45045	2.40721
			3.12422	23.6028				3.12422	272.456				3.45165	2.401
			3.12518	23.1797				3.12518	273.415				3.45285	2.39477
			3.12613	22.7627				3.12613	274.345				3.45405	2.38852
			3.12708	22.3515				3.12708	275.246				3.45526	2.38224
			3.12803	21.9461				3.12803	276.118				3.45646	2.37595
			3.12898	21.5466				3.12898	276.96				3.45766	2.36963
			3.12993	21.1528				3.12993	277.773				3.45886	2.36329
			3.13088	20.7647				3.13088	278.555				3.46006	2.35694
			3.13183	20.3823				3.13183	279.307				3.46126	2.35056
			3.13278	20.0054				3.13278	280.029				3.46246	2.34416
			3.13373	19.6342				3.13373	280.719				3.46366	2.33774
			3.13468	19.2684				3.13468	281.379				3.46486	2.33131
			3.13564	18.908				3.13564	282.007				3.46607	2.32485
			3.13659	18.5531				3.13659	282.604				3.46727	2.31838
			3.13754	18.2035				3.13754	283.169				3.46847	2.31188
			3.13849	17.8593				3.13849	283.702				3.46967	2.30537
			3.13944	17.5202				3.13944	284.202				3.47087	2.29884
			3.14039	17.1864				3.14039	284.671				3.47207	2.2923
			3.14134	16.8577				3.14134	285.107				3.47327	2.28573
			3.14229	16.5341				3.14229	285.511				3.47447	2.27915
			3.14324	16.2156				3.14324	285.881				3.47568	2.27255
			3.14419	15.902				3.14419	286.219				3.47688	2.26593
			3.14515	15.5934				3.14515	286.524				3.47808	2.2593
			3.1461	15.2897				3.1461	286.796				3.47928	2.25265
			3.14705	14.9908				3.14705	287.034				3.48048	2.24598
			3.148	14.6967				3.148	287.24				3.48168	2.2393
			3.14895	14.4073				3.14895	287.412				3.48288	2.2326
			3.1499	14.1226				3.1499	287.55				3.48408	2.22589
			3.15085	13.8425				3.15085	287.655				3.48529	2.21916
			3.1518	13.567				3.1518	287.727				3.48649	2.21241
			3.15275	13.2961				3.15275	287.765				3.48769	2.20566
			3.1537	13.0296				3.1537	287.769				3.48889	2.19888
			3.15465	12.7675				3.15465	287.74				3.49009	2.1921
			3.15561	12.5098				3.15561	287.678				3.49129	2.18529
			3.15656	12.2564				3.15656	287.582				3.49249	2.17848
			3.15751	12.0073				3.15751	287.452				3.49369	2.17165
			3.15846	11.7624				3.15846	287.289				3.49489	2.16481
			3.15941	11.5216				3.15941	287.093				3.4961	2.15795
			3.16036	11.285				3.16036	286.863				3.4973	2.15109
			3.16131	11.0525				3.16131	286.601				3.4985	2.14421
			3.16226	10.8239				3.16226	286.305				3.4997	2.13731
			3.16321	10.5993				3.16321	285.976				3.5009	2.13041
			3.16416	10.3787				3.16416	285.614				3.5021	2.12349
			3.16512	10.1618				3.16512	285.219				3.5033	2.11656
			3.16607	9.94884				3.16607	284.792				3.5045	2.10962
			3.16702	9.7396				3.16702	284.332				3.50571	2.10267
			3.16797	9.53408				3.16797	283.84				3.50691	2.09571
			3.16892	9.33222				3.16892	283.315				3.50811	2.08874
			3.16987	9.13398				3.16987	282.759				3.50931	2.08176
			3.17082	8.9393				3.17082	282.171				3.51051	2.07476
			3.17177	8.74814				3.17177	281.551				3.51171	2.06776
			3.17272	8.56046				3.17272	280.9				3.51291	2.06075
			3.17367	8.37619				3.17367	280.218				3.51411	2.05373
			3.17462	8.19531				3.17462	279.505				3.51532	2.04669
			3.17558	8.01775				3.17558	278.761				3.51652	2.03965
			3.17653	7.84347				3.17653	277.987				3.51772	2.03261
			3.17748	7.67243				3.17748	277.182				3.51892	2.02555
			3.17843	7.50457				3.17843	276.348				3.52012	2.01848
			3.17938	7.33986				3.17938	275.484				3.52132	2.01141
			3.18033	7.17825				3.18033	274.591				3.52252	2.00433
			3.18128	7.01969				3.18128	273.669				3.52372	1.99724
			3.18223	6.86414				3.18223	272.718				3.52492	1.99015
			3.18318	6.71155				3.18318	271.738				3.52613	1.98304
			3.18413	6.56188				3.18413	270.731				3.52733	1.97593
			3.18509	6.41509				3.18509	269.696				3.52853	1.96882
			3.18604	6.27113				3.18604	268.634				3.52973	1.96169
			3.18699	6.12995				3.18699	267.544				3.53093	1.95456
			3.18794	5.99153				3.18794	266.428				3.53213	1.94743
			3.18889	5.8558				3.18889	265.286				3.53333	1.94029
			3.18984	5.72274				3.18984	264.118				3.53453	1.93314
			3.19079	5.5923				3.19079	262.924				3.53574	1.92599
			3.19174	5.46444				3.19174	261.706				3.53694	1.91884
			3.19269	5.33912				3.19269	260.462				3.53814	1.91168
			3.19364	5.2163				3.19364	259.194				3.53934	1.90451
			3.19459	5.09593				3.19459	257.903				3.54054	1.89734
			3.19555	4.97798				3.19555	256.588				3.54174	1.89017
			3.1965	4.86242				3.1965	255.25				3.54294	1.88299
			3.19745	4.74919				3.19745	253.889				3.54414	1.87581
			3.1984	4.63827				3.1984	252.506				3.54535	1.86863
			3.19935	4.52961				3.19935	251.101				3.54655	1.86144
			3.2003	4.42317				3.2003	249.675				3.54775	1.85425
			3.20125	4.31893				3.20125	248.228				3.54895	1.84706
			3.2022	4.21684				3.2022	246.761				3.55015	1.83986
			3.20315	4.11687				3.20315	245.274				3.55135	1.83267
			3.2041	4.01897				3.2041	243.768				3.55255	1.82547
			3.20506	3.92312				3.20506	242.242				3.55375	1.81826
			3.20601	3.82929				3.20601	240.698				3.55495	1.81106
			3.20696	3.73742				3.20696	239.136				3.55616	1.80386
			3.20791	3.6475				3.20791	237.556				3.55736	1.79665
			3.20886	3.55948				3.20886	235.96				3.55856	1.78945
			3.20981	3.47334				3.20981	234.346				3.55976	1.78224
			3.21076	3.38904				3.21076	232.717				3.56096	1.77503
			3.21171	3.30655				3.21171	231.072				3.56216	1.76783
			3.21266	3.22583				3.21266	229.412				3.56336	1.76062
			3.21361	3.14686				3.21361	227.737				3.56456	1.75341
			3.21456	3.06959				3.21456	226.048				3.56577	1.7462
			3.21552	2.99401				3.21552	224.346				3.56697	1.739
			3.21647	2.92008				3.21647	222.631				3.56817	1.73179
			3.21742	2.84777				3.21742	220.902				3.56937	1.72459
			3.21837	2.77705				3.21837	219.162				3.57057	1.71738
			3.21932	2.7079				3.21932	217.41				3.57177	1.71018
			3.22027	2.64027				3.22027	215.647				3.57297	1.70298
			3.22122	2.57415				3.22122	213.873				3.57417	1.69578
			3.22217	2.5095				3.22217	212.089				3.57538	1.68859
			3.22312	2.4463				3.22312	210.296				3.57658	1.68139
			3.22407	2.38452				3.22407	208.493				3.57778	1.6742
			3.22503	2.32413				3.22503	206.682				3.57898	1.66701
			3.22598	2.26511				3.22598	204.863				3.58018	1.65983
			3.22693	2.20743				3.22693	203.036				3.58138	1.65264
			3.22788	2.15106				3.22788	201.202				3.58258	1.64547
			3.22883	2.09598				3.22883	199.361				3.58378	1.63829
			3.22978	2.04216				3.22978	197.514				3.58498	1.63112
			3.23073	1.98958				3.23073	195.661				3.58619	1.62395
			3.23168	1.93822				3.23168	193.803				3.58739	1.61678
			3.23263	1.88804				3.23263	191.94				3.58859	1.60962
			3.23358	1.83904				3.23358	190.073				3.58979	1.60247
			3.23453	1.79117				3.23453	188.203				3.59099	1.59532
			3.23549	1.74443				3.23549	186.329				3.59219	1.58817
			3.23644	1.69878				3.23644	184.452				3.59339	1.58103
			3.23739	1.65421				3.23739	182.573				3.59459	1.5739
			3.23834	1.61069				3.23834	180.691				3.5958	1.56677
			3.23929	1.5682				3.23929	178.809				3.597	1.55964
			3.24024	1.52673				3.24024	176.925				3.5982	1.55252
			3.24119	1.48624				3.24119	175.041				3.5994	1.54541
			3.24214	1.44672				3.24214	173.157				3.6006	1.5383
			3.24309	1.40816				3.24309	171.273				3.6018	1.5312
			3.24404	1.37052				3.24404	169.39				3.603	1.52411
			3.24499	1.33379				3.24499	167.508				3.6042	1.51702
			3.24595	1.29795				3.24595	165.627				3.60541	1.50994
			3.2469	1.26299				3.2469	163.749				3.60661	1.50287
			3.24785	1.22887				3.24785	161.873				3.60781	1.4958
			3.2488	1.1956				3.2488	160				3.60901	1.48875
			3.24975	1.16314				3.24975	158.13				3.61021	1.48169
			3.2507	1.13148				3.2507	156.264				3.61141	1.47465
			3.25165	1.1006				3.25165	154.402				3.61261	1.46762
			3.2526	1.07049				3.2526	152.544				3.61381	1.46059
			3.25355	1.04113				3.25355	150.691				3.61502	1.45357
			3.2545	1.01249				3.2545	148.843				3.61622	1.44656
			3.25546	0.98458				3.25546	147.001				3.61742	1.43956
			3.25641	0.95737				3.25641	145.164				3.61862	1.43257
			3.25736	0.93084				3.25736	143.334				3.61982	1.42559
			3.25831	0.90498				3.25831	141.511				3.62102	1.41861
			3.25926	0.87977				3.25926	139.694				3.62222	1.41165
			3.26021	0.85521				3.26021	137.884				3.62342	1.40469
			3.26116	0.83127				3.26116	136.083				3.62462	1.39775
			3.26211	0.80795				3.26211	134.289				3.62583	1.39081
			3.26306	0.78522				3.26306	132.503				3.62703	1.38389
			3.26401	0.76308				3.26401	130.726				3.62823	1.37697
			3.26496	0.7415				3.26496	128.957				3.62943	1.37007
			3.26592	0.72049				3.26592	127.198				3.63063	1.36317
			3.26687	0.70002				3.26687	125.448				3.63183	1.35629
			3.26782	0.68008				3.26782	123.708				3.63303	1.34941
			3.26877	0.66067				3.26877	121.977				3.63423	1.34255
			3.26972	0.64176				3.26972	120.257				3.63544	1.3357
			3.27067	0.62335				3.27067	118.547				3.63664	1.32886
			3.27162	0.60542				3.27162	116.848				3.63784	1.32203
			3.27257	0.58796				3.27257	115.16				3.63904	1.31521
			3.27352	0.57097				3.27352	113.483				3.64024	1.30841
			3.27447	0.55443				3.27447	111.818				3.64144	1.30161
			3.27543	0.53833				3.27543	110.164				3.64264	1.29483
			3.27638	0.52266				3.27638	108.521				3.64384	1.28806
			3.27733	0.50741				3.27733	106.891				3.64505	1.28131
			3.27828	0.49257				3.27828	105.273				3.64625	1.27456
			3.27923	0.47812				3.27923	103.668				3.64745	1.26783
			3.28018	0.46407				3.28018	102.075				3.64865	1.26111
			3.28113	0.4504				3.28113	100.495				3.64985	1.2544
			3.28208	0.4371				3.28208	98.9275				3.65105	1.24771
			3.28303	0.42416				3.28303	97.3734				3.65225	1.24103
			3.28398	0.41158				3.28398	95.8325				3.65345	1.23436
			3.28493	0.39934				3.28493	94.305				3.65465	1.22771
			3.28589	0.38743				3.28589	92.791				3.65586	1.22107
			3.28684	0.37586				3.28684	91.2908				3.65706	1.21444
			3.28779	0.3646				3.28779	89.8042				3.65826	1.20783
			3.28874	0.35365				3.28874	88.3316				3.65946	1.20123
			3.28969	0.34301				3.28969	86.8731				3.66066	1.19464
			3.29064	0.33267				3.29064	85.4286				3.66186	1.18807
			3.29159	0.32261				3.29159	83.9984				3.66306	1.18151
			3.29254	0.31284				3.29254	82.5825				3.66426	1.17497
			3.29349	0.30334				3.29349	81.181				3.66547	1.16844
			3.29444	0.2941				3.29444	79.794				3.66667	1.16193
			3.2954	0.28513				3.2954	78.4215				3.66787	1.15543
			3.29635	0.27641				3.29635	77.0637				3.66907	1.14894
			3.2973	0.26794				3.2973	75.7205				3.67027	1.14248
			3.29825	0.25971				3.29825	74.3921				3.67147	1.13602
			3.2992	0.25171				3.2992	73.0785				3.67267	1.12958
			3.30015	0.24395				3.30015	71.7797				3.67387	1.12316
			3.3011	0.2364				3.3011	70.4958				3.67508	1.11675
			3.30205	0.22907				3.30205	69.2267				3.67628	1.11036
			3.303	0.22196				3.303	67.9726				3.67748	1.10398
			3.30395	0.21505				3.30395	66.7335				3.67868	1.09762
			3.3049	0.20834				3.3049	65.5093				3.67988	1.09128
			3.30586	0.20182				3.30586	64.3				3.68108	1.08495
			3.30681	0.19549				3.30681	63.1057				3.68228	1.07863
			3.30776	0.18935				3.30776	61.9264				3.68348	1.07234
			3.30871	0.18339				3.30871	60.7621				3.68468	1.06605
			3.30966	0.1776				3.30966	59.6127				3.68589	1.05979
			3.31061	0.17199				3.31061	58.4782				3.68709	1.05354
			3.31156	0.16653				3.31156	57.3586				3.68829	1.04731
			3.31251	0.16124				3.31251	56.2539				3.68949	1.0411
			3.31346	0.15611				3.31346	55.164				3.69069	1.0349
			3.31441	0.15113				3.31441	54.089				3.69189	1.02872
			3.31537	0.1463				3.31537	53.0287				3.69309	1.02255
			3.31632	0.14161				3.31632	51.9831				3.69429	1.0164
			3.31727	0.13706				3.31727	50.9523				3.6955	1.01027
			3.31822	0.13265				3.31822	49.936				3.6967	1.00416
			3.31917	0.12837				3.31917	48.9343				3.6979	0.99807
			3.32012	0.12422				3.32012	47.9472				3.6991	0.99199
			3.32107	0.1202				3.32107	46.9744				3.7003	0.98593
			3.32202	0.1163				3.32202	46.016				3.7015	0.97988
			3.32297	0.11251				3.32297	45.072				3.7027	0.97386
			3.32392	0.10885				3.32392	44.1421				3.7039	0.96785
			3.32487	0.10529				3.32487	43.2264				3.70511	0.96186
			3.32583	0.10184				3.32583	42.3248				3.70631	0.95589
			3.32678	0.0985				3.32678	41.4371				3.70751	0.94993
			3.32773	0.09526				3.32773	40.5633				3.70871	0.944
			3.32868	0.09212				3.32868	39.7034				3.70991	0.93808
			3.32963	0.08908				3.32963	38.8571				3.71111	0.93218
			3.33058	0.08613				3.33058	38.0244				3.71231	0.9263
			3.33153	0.08328				3.33153	37.2053				3.71351	0.92043
			3.33248	0.08051				3.33248	36.3995				3.71471	0.91459
			3.33343	0.07783				3.33343	35.6071				3.71592	0.90876
			3.33438	0.07523				3.33438	34.8278				3.71712	0.90295
			3.33534	0.07272				3.33534	34.0616				3.71832	0.89716
			3.33629	0.07028				3.33629	33.3084				3.71952	0.89139
			3.33724	0.06792				3.33724	32.5681				3.72072	0.88564
			3.33819	0.06563				3.33819	31.8405				3.72192	0.8799
			3.33914	0.06342				3.33914	31.1255				3.72312	0.87419
			3.34009	0.06128				3.34009	30.423				3.72432	0.86849
			3.34104	0.0592				3.34104	29.733				3.72553	0.86282
			3.34199	0.0572				3.34199	29.0552				3.72673	0.85716
			3.34294	0.05525				3.34294	28.3895				3.72793	0.85152
			3.34389	0.05337				3.34389	27.7358				3.72913	0.8459
			3.34484	0.05155				3.34484	27.0941				3.73033	0.8403
			3.3458	0.04978				3.3458	26.4641				3.73153	0.83472
			3.34675	0.04808				3.34675	25.8457				3.73273	0.82916
			3.3477	0.04643				3.3477	25.2389				3.73393	0.82361
			3.34865	0.04483				3.34865	24.6434				3.73514	0.81809
			3.3496	0.04328				3.3496	24.0592				3.73634	0.81259
			3.35055	0.04179				3.35055	23.4861				3.73754	0.8071
			3.3515	0.04034				3.3515	22.9239				3.73874	0.80164
			3.35245	0.03894				3.35245	22.3727				3.73994	0.79619
			3.3534	0.03759				3.3534	21.8321				3.74114	0.79077
			3.35435	0.03628				3.35435	21.3021				3.74234	0.78536
			3.35531	0.03501				3.35531	20.7825				3.74354	0.77997
			3.35626	0.03379				3.35626	20.2733				3.74474	0.77461
			3.35721	0.0326				3.35721	19.7742				3.74595	0.76926
			3.35816	0.03146				3.35816	19.2852				3.74715	0.76393
			3.35911	0.03035				3.35911	18.806				3.74835	0.75863
			3.36006	0.02928				3.36006	18.3367				3.74955	0.75334
			3.36101	0.02825				3.36101	17.877				3.75075	0.74807
			3.36196	0.02725				3.36196	17.4267				3.75195	0.74282
			3.36291	0.02628				3.36291	16.9858				3.75315	0.7376
			3.36386	0.02535				3.36386	16.5542				3.75435	0.73239
			3.36481	0.02445				3.36481	16.1316				3.75556	0.7272
			3.36577	0.02358				3.36577	15.718				3.75676	0.72203
			3.36672	0.02273				3.36672	15.3132				3.75796	0.71689
			3.36767	0.02192				3.36767	14.9171				3.75916	0.71176
			3.36862	0.02113				3.36862	14.5296				3.76036	0.70665
			3.36957	0.02037				3.36957	14.1504				3.76156	0.70156
			3.37052	0.01964				3.37052	13.7796				3.76276	0.6965
			3.37147	0.01893				3.37147	13.4169				3.76396	0.69145
			3.37242	0.01825				3.37242	13.0622				3.76517	0.68643
			3.37337	0.01759				3.37337	12.7155				3.76637	0.68142
			3.37432	0.01695				3.37432	12.3765				3.76757	0.67643
			3.37528	0.01633				3.37528	12.0451				3.76877	0.67147
			3.37623	0.01574				3.37623	11.7212				3.76997	0.66652
			3.37718	0.01516				3.37718	11.4047				3.77117	0.6616
			3.37813	0.01461				3.37813	11.0955				3.77237	0.65669
			3.37908	0.01407				3.37908	10.7934				3.77357	0.65181
			3.38003	0.01356				3.38003	10.4983				3.77477	0.64695
			3.38098	0.01306				3.38098	10.2101				3.77598	0.6421
			3.38193	0.01258				3.38193	9.92858				3.77718	0.63728
			3.38288	0.01211				3.38288	9.65374				3.77838	0.63248
			3.38383	0.01166				3.38383	9.38541				3.77958	0.6277
			3.38478	0.01123				3.38478	9.12348				3.78078	0.62294
			3.38574	0.01081				3.38574	8.86783				3.78198	0.61819
			3.38669	0.01041				3.38669	8.61834				3.78318	0.61347
			3.38764	0.01002				3.38764	8.37489				3.78438	0.60877
			3.38859	0.00965				3.38859	8.13736				3.78559	0.60409
			3.38954	0.00929				3.38954	7.90566				3.78679	0.59944
			3.39049	0.00894				3.39049	7.67965				3.78799	0.5948
			3.39144	0.00861				3.39144	7.45924				3.78919	0.59018
			3.39239	0.00828				3.39239	7.24431				3.79039	0.58558
			3.39334	0.00797				3.39334	7.03475				3.79159	0.581
			3.39429	0.00767				3.39429	6.83046				3.79279	0.57645
			3.39525	0.00738				3.39525	6.63132				3.79399	0.57191
			3.3962	0.0071				3.3962	6.43725				3.7952	0.56739
			3.39715	0.00683				3.39715	6.24812				3.7964	0.5629
			3.3981	0.00657				3.3981	6.06385				3.7976	0.55842
			3.39905	0.00632				3.39905	5.88432				3.7988	0.55397
			3.4	0.00608				3.4	5.70944				3.8	0.54954
