# Supplementary material for: Non-oxidized bare copper nanoparticles with surface excess electrons in air
Source: Nat Nanotechnol. 2022 Feb 10;17(3):285–91. doi: 10.1038/s41565-021-01070-4 (PMC8930766; doi:10.1038/s41565-021-01070-4)
Supplement: Source Data Fig. 2 — Source data of EELS for our Cu NPs (Fig. 2c,d) and source data of interplanar distance profiles (Fig. 2e,f, insets). [file 41565_2021_1070_MOESM3_ESM.xlsx]

## Sheet: Fig. 2c
	X1	Y1	X2	Y2	X3	Y3	X4	Y4	X5	Y5	X6	Y6	X7	Y7	X8	Y8	Y9	Y9
	924.55	628124	924.95	545716	923.95	491091	923.95	649282	924.75	332151	922.95	274425	923.05	437327	925	427600	925	39.2205
	924.8	629756	925.2	548528	924.2	490616	924.2	649108	925	333730	923.2	276587	923.3	436703	925.25	426803	925.1	34.115
	925.05	627702	925.45	546537	924.45	489072	924.45	648325	925.25	333198	923.45	276064	923.55	434039	925.5	425896	925.2	7.00806
	925.3	624969	925.7	544144	924.7	486626	924.7	648401	925.5	335259	923.7	275963	923.8	432597	925.75	422502	925.3	27.8994
	925.55	625039	925.95	544483	924.95	487702	924.95	648569	925.75	334276	923.95	274717	924.05	434679	926	425163	925.4	15.7893
	925.8	624069	926.2	547401	925.2	489466	925.2	648259	926	335311	924.2	275146	924.3	432075	926.25	422248	925.5	7.67773
	926.05	625238	926.45	548488	925.45	490146	925.45	648985	926.25	336061	924.45	275668	924.55	432349	926.5	425781	925.6	41.5647
	926.3	623274	926.7	545195	925.7	489768	925.7	648565	926.5	337045	924.7	272598	924.8	433535	926.75	426900	925.7	15.4499
	926.55	623362	926.95	542148	925.95	487925	925.95	650511	926.75	336172	924.95	274518	925.05	434920	927	423742	925.8	44.334
	926.8	623158	927.2	543488	926.2	490018	926.2	649204	927	335770	925.2	272914	925.3	432114	927.25	419697	925.9	35.2163
	927.05	619562	927.45	546962	926.45	490276	926.45	649715	927.25	336284	925.45	272067	925.55	430016	927.5	419906	926	43.0969
	927.3	620601	927.7	547768	926.7	490659	926.7	647169	927.5	336302	925.7	270335	925.8	430826	927.75	421185	926.1	25.9763
	927.55	623183	927.95	546438	926.95	489157	926.95	648765	927.75	337408	925.95	271821	926.05	432327	928	425379	926.2	41.854
	927.8	623779	928.2	546483	927.2	488316	927.2	651807	928	337615	926.2	270371	926.3	431370	928.25	423026	926.3	50.7302
	928.05	626973	928.45	547394	927.45	488292	927.45	648954	928.25	337684	926.45	270739	926.55	430971	928.5	422977	926.4	30.605
	928.3	625314	928.7	547535	927.7	488102	927.7	645962	928.5	338863	926.7	274913	926.8	434342	928.75	422788	926.5	60.4783
	928.55	625122	928.95	547567	927.95	490588	927.95	647526	928.75	338080	926.95	271901	927.05	430351	929	421115	926.6	51.3499
	928.8	626248	929.2	549098	928.2	490402	928.2	648280	929	338772	927.2	273738	927.3	429820	929.25	423313	926.7	65.2202
	929.05	624693	929.45	549662	928.45	491966	928.45	647919	929.25	339905	927.45	271565	927.55	429601	929.5	424216	926.8	56.0889
	929.3	626849	929.7	549519	928.7	491060	928.7	651295	929.5	342651	927.7	273073	927.8	432106	929.75	430066	926.9	77.9561
	929.55	627977	929.95	548828	928.95	490661	928.95	652845	929.75	341962	927.95	272743	928.05	433444	930	439826	927	38.8215
	929.8	628411	930.2	549981	929.2	490339	929.2	651497	930	341804	928.2	273937	928.3	435299	930.25	445888	927.1	60.6858
	930.05	631211	930.45	553106	929.45	490551	929.45	649854	930.25	345784	928.45	275399	928.55	436529	930.5	455043	927.2	62.5486
	930.3	632686	930.7	555175	929.7	491674	929.7	647099	930.5	351007	928.7	275806	928.8	436407	930.75	463211	927.3	59.4097
	930.55	635252	930.95	557503	929.95	492388	929.95	647013	930.75	357309	928.95	276465	929.05	436873	931	472064	927.4	56.2693
	930.8	641815	931.2	564794	930.2	495925	930.2	648097	931	367098	929.2	278392	929.3	441176	931.25	488992	927.5	65.1274
	931.05	652974	931.45	573611	930.45	498956	930.45	650619	931.25	374141	929.45	280658	929.55	441886	931.5	500347	927.6	57.9841
	931.3	664086	931.7	582576	930.7	498674	930.7	655165	931.5	387346	929.7	283073	929.8	442864	931.75	514901	927.7	91.8394
	931.55	679671	931.95	593240	930.95	504227	930.95	661088	931.75	398768	929.95	287334	930.05	446556	932	531724	927.8	96.6929
	931.8	701378	932.2	612283	931.2	510550	931.2	666921	932	410627	930.2	293563	930.3	453370	932.25	550509	927.9	97.5452
	932.05	721463	932.45	632489	931.45	518976	931.45	675171	932.25	425363	930.45	301699	930.55	458603	932.5	564466	928	104.396
	932.3	745885	932.7	653132	931.7	531367	931.7	685126	932.5	440143	930.7	311635	930.8	466529	932.75	571596	928.1	87.2449
	932.55	766093	932.95	671954	931.95	546670	931.95	698983	932.75	449525	930.95	323951	931.05	473897	933	580453	928.2	112.093
	932.8	783116	933.2	687154	932.2	563486	932.2	713802	933	460120	931.2	336723	931.3	483858	933.25	588528	928.3	95.939
	933.05	792166	933.45	697840	932.45	582362	932.45	727930	933.25	468238	931.45	351442	931.55	499455	933.5	590332	928.4	116.784
	933.3	798480	933.7	704358	932.7	598785	932.7	741310	933.5	473023	931.7	368386	931.8	516922	933.75	592873	928.5	111.627
	933.55	799127	933.95	701721	932.95	611677	932.95	753803	933.75	478075	931.95	388188	932.05	534825	934	593206	928.6	120.469
	933.8	796663	934.2	699635	933.2	620677	933.2	763055	934	479409	932.2	407410	932.3	545352	934.25	587944	928.7	127.309
	934.05	796793	934.45	696825	933.45	627317	933.45	768782	934.25	476791	932.45	422723	932.55	558052	934.5	578509	928.8	135.148
	934.3	793333	934.7	694294	933.7	629235	933.7	771943	934.5	477547	932.7	436259	932.8	571640	934.75	574812	928.9	117.985
	934.55	783273	934.95	691502	933.95	630002	933.95	767770	934.75	476973	932.95	445592	933.05	580346	935	571525	929	148.821
	934.8	778224	935.2	687620	934.2	628924	934.2	767451	935	478436	933.2	455019	933.3	590675	935.25	571817	929.1	163.655
	935.05	779468	935.45	685237	934.45	625604	934.45	763231	935.25	477019	933.45	461023	933.55	596902	935.5	572966	929.2	165.488
	935.3	776706	935.7	684538	934.7	620349	934.7	758636	935.5	475527	933.7	463813	933.8	606277	935.75	581624	929.3	178.319
	935.55	774738	935.95	681705	934.95	614648	934.95	754373	935.75	476451	933.95	465549	934.05	606572	936	579954	929.4	194.149
	935.8	774270	936.2	683021	935.2	613936	935.2	751234	936	478480	934.2	461371	934.3	608449	936.25	584841	929.5	213.978
	936.05	778701	936.45	682720	935.45	614698	935.45	751944	936.25	480164	934.45	461843	934.55	604043	936.5	586977	929.6	237.805
	936.3	783284	936.7	690109	935.7	613718	935.7	748889	936.5	484120	934.7	460400	934.8	600880	936.75	586050	929.7	251.63
	936.55	791004	936.95	696624	935.95	611829	935.95	750050	936.75	484852	934.95	457262	935.05	599022	937	583591	929.8	244.454
	936.8	796219	937.2	699332	936.2	612031	936.2	752057	937	485672	935.2	458709	935.3	603102	937.25	582950	929.9	256.277
	937.05	802443	937.45	702238	936.45	615376	936.45	753792	937.25	484832	935.45	462165	935.55	604325	937.5	585028	930	281.098
	937.3	801002	937.7	704070	936.7	619499	936.7	756083	937.5	489752	935.7	463486	935.8	604480	937.75	584555	930.1	304.918
	937.55	800185	937.95	704225	936.95	626418	936.95	761499	937.75	489682	935.95	466027	936.05	607148	938	584345	930.2	323.736
	937.8	800915	938.2	705371	937.2	628549	937.2	762222	938	487467	936.2	466121	936.3	611885	938.25	584226	930.3	345.553
	938.05	795914	938.45	702831	937.45	630658	937.45	763023	938.25	487046	936.45	471772	936.55	611129	938.5	584363	930.4	369.368
	938.3	790848	938.7	701583	937.7	632153	937.7	764306	938.5	486214	936.7	472982	936.8	616679	938.75	584119	930.5	399.181
	938.55	789455	938.95	698938	937.95	630074	937.95	767584	938.75	486131	936.95	476848	937.05	622298	939	590588	930.6	432.994
	938.8	788617	939.2	698258	938.2	628540	938.2	764204	939	483926	937.2	479764	937.3	620073	939.25	588047	930.7	459.805
	939.05	787232	939.45	700518	938.45	626656	938.45	762430	939.25	485481	937.45	482418	937.55	618881	939.5	586505	930.8	510.614
	939.3	786165	939.7	698379	938.7	625738	938.7	763947	939.5	483543	937.7	480941	937.8	617625	939.75	590106	930.9	543.422
	939.55	790038	939.95	700288	938.95	620270	938.95	762012	939.75	485850	937.95	479351	938.05	618459	940	594932	931	594.229
	939.8	792236	940.2	702726	939.2	620459	939.2	758410	940	486143	938.2	478431	938.3	618773	940.25	595645	931.1	621.034
	940.05	796577	940.45	705383	939.45	620075	939.45	760248	940.25	490540	938.45	476402	938.55	615449	940.5	592892	931.2	694.837
	940.3	799330	940.7	706607	939.7	619194	939.7	760117	940.5	489378	938.7	479028	938.8	620522	940.75	597277	931.3	731.639
	940.55	800638	940.95	709198	939.95	621879	939.95	760359	940.75	493424	938.95	473903	939.05	622537	941	600470	931.4	786.44
	940.8	801229	941.2	710847	940.2	624640	940.2	763108	941	495559	939.2	475660	939.3	621702	941.25	598876	931.5	869.24
	941.05	799661	941.45	711706	940.45	627271	940.45	764509	941.25	493980	939.45	479625	939.55	620356	941.5	597197	931.6	956.037
	941.3	799686	941.7	710023	940.7	627313	940.7	766896	941.5	492107	939.7	481364	939.8	621753	941.75	596209	931.7	1029.83
	941.55	801401	941.95	709112	940.95	630469	940.95	766897	941.75	494704	939.95	482601	940.05	625244	942	596669	931.8	1128.63
	941.8	800929	942.2	709033	941.2	634544	941.2	766602	942	493186	940.2	484109	940.3	622936	942.25	593578	931.9	1202.42
	942.05	801139	942.45	709937	941.45	634590	941.45	766744	942.25	494469	940.45	484127	940.55	615931	942.5	590768	932	1320.21
	942.3	799493	942.7	708969	941.7	634280	941.7	765014	942.5	495758	940.7	482167	940.8	619645	942.75	594296	932.1	1389.01
	942.55	797521	942.95	705235	941.95	632878	941.95	766776	942.75	494797	940.95	484215	941.05	624315	943	590722	932.2	1489.79
	942.8	793639	943.2	703262	942.2	632875	942.2	762423	943	493276	941.2	484573	941.3	625844	943.25	587399	932.3	1575.58
	943.05	792033	943.45	703858	942.45	632558	942.45	761930	943.25	490103	941.45	483864	941.55	622759	943.5	581618	932.4	1667.37
	943.3	791478	943.7	703999	942.7	630953	942.7	762201	943.5	488600	941.7	482791	941.8	621137	943.75	579716	932.5	1752.15
	943.55	791447	943.95	700924	942.95	627539	942.95	760206	943.75	488513	941.95	484028	942.05	624106	944	577089	932.6	1815.94
	943.8	794225	944.2	700878	943.2	625316	943.2	758192	944	489627	942.2	485675	942.3	627454	944.25	584381	932.7	1873.72
	944.05	796226	944.45	699083	943.45	625168	943.45	757178	944.25	490067	942.45	482933	942.55	627995	944.5	581939	932.8	1949.5
	944.3	796678	944.7	697577	943.7	622616	943.7	757493	944.5	489427	942.7	482701	942.8	627947	944.75	580953	932.9	1994.28
	944.55	794381	944.95	695385	943.95	620631	943.95	757659	944.75	487162	942.95	479453	943.05	621116	945	572049	933	2022.06
	944.8	793403	945.2	696414	944.2	623001	944.2	757760	945	484628	943.2	475518	943.3	616514	945.25	568484	933.1	2050.83
	945.05	790187	945.45	695111	944.45	622420	944.45	755477	945.25	483112	943.45	477218	943.55	615995	945.5	573092	933.2	2093.61
	945.3	789157	945.7	692439	944.7	620554	944.7	755606	945.5	484459	943.7	476530	943.8	615845	945.75	573334	933.3	2095.38
	945.55	787635	945.95	696479	944.95	619840	944.95	754809	945.75	486275	943.95	475166	944.05	621336	946	577495	933.4	2090.15
	945.8	789140	946.2	697590	945.2	621598	945.2	757220	946	483869	944.2	476000	944.3	620243	946.25	579341	933.5	2112.92
	946.05	787082	946.45	696997	945.45	621750	945.45	756800	946.25	480094	944.45	476875	944.55	619963	946.5	576254	933.6	2106.69
	946.3	785086	946.7	699706	945.7	620486	945.7	752606	946.5	482451	944.7	474350	944.8	615030	946.75	577274	933.7	2129.46
	946.55	787013	946.95	701647	945.95	618054	945.95	750399	946.75	482848	944.95	472449	945.05	614991	947	577003	933.8	2126.23
	946.8	789351	947.2	698762	946.2	615798	946.2	753077	947	482447	945.2	472121	945.3	614266	947.25	576955	933.9	2130.99
	947.05	787993	947.45	699340	946.45	615942	946.45	752696	947.25	478057	945.45	470900	945.55	612457	947.5	574379	934	2083.76
	947.3	788542	947.7	700081	946.7	617938	946.7	752098	947.5	480983	945.7	471997	945.8	612809	947.75	577417	934.1	2098.52
	947.55	785274	947.95	697644	946.95	615912	946.95	752239	947.75	483062	945.95	470653	946.05	614603	948	579402	934.2	2079.28
	947.8	786099	948.2	696612	947.2	616826	947.2	747808	948	480185	946.2	470321	946.3	613400	948.25	577187	934.3	2078.04
	948.05	787112	948.45	693437	947.45	618108	947.45	748974	948.25	481723	946.45	468625	946.55	614427	948.5	580005	934.4	2066.8
	948.3	787840	948.7	690948	947.7	616376	947.7	747960	948.5	483038	946.7	472513	946.8	614424	948.75	581202	934.5	2039.55
	948.55	788674	948.95	690475	947.95	613668	947.95	747796	948.75	483540	946.95	471948	947.05	614908	949	586636	934.6	2053.31
	948.8	791121	949.2	693214	948.2	614722	948.2	748510	949	483742	947.2	468933	947.3	612218	949.25	584761	934.7	2028.06
	949.05	792826	949.45	693775	948.45	615920	948.45	748015	949.25	480867	947.45	468508	947.55	614365	949.5	587623	934.8	2031.81
	949.3	797073	949.7	699601	948.7	617250	948.7	746476	949.5	481180	947.7	470390	947.8	615412	949.75	591797	934.9	2003.56
	949.55	798712	949.95	699570	948.95	618811	948.95	746955	949.75	484348	947.95	469888	948.05	610068	950	599501	935	2019.31
	949.8	799412	950.2	697539	949.2	617253	949.2	750705	950	484022	948.2	476340	948.3	609788	950.25	600042	935.1	1974.06
	950.05	802807	950.45	696272	949.45	618014	949.45	750297	950.25	487591	948.45	475149	948.55	608608	950.5	601820	935.2	1973.81
	950.3	801494	950.7	700890	949.7	619238	949.7	749923	950.5	490624	948.7	469721	948.8	612322	950.75	606296	935.3	1953.55
	950.55	807026	950.95	710009	949.95	620242	949.95	751043	950.75	495175	948.95	468224	949.05	615614	951	611991	935.4	1971.3
	950.8	811522	951.2	711447	950.2	622330	950.2	753985	951	499844	949.2	472927	949.3	620246	951.25	619860	935.5	1977.04
	951.05	817527	951.45	715344	950.45	623203	950.45	754128	951.25	504029	949.45	471867	949.55	621895	951.5	626200	935.6	1988.78
	951.3	825280	951.7	721099	950.7	624133	950.7	755108	951.5	509397	949.7	478517	949.8	625121	951.75	634963	935.7	1980.52
	951.55	832932	951.95	729448	950.95	628487	950.95	753598	951.75	513766	949.95	479174	950.05	627789	952	640843	935.8	2006.26
	951.8	839184	952.2	737958	951.2	631322	951.2	758563	952	520334	950.2	483149	950.3	627106	952.25	647647	935.9	1996
	952.05	847124	952.45	746812	951.45	635729	951.45	763788	952.25	524692	950.45	487749	950.55	624565	952.5	651735	936	2025.73
	952.3	859492	952.7	753189	951.7	638510	951.7	769071	952.5	532758	950.7	492054	950.8	626250	952.75	658987	936.1	2057.47
	952.55	871973	952.95	761834	951.95	647130	951.95	776017	952.75	537720	950.95	498474	951.05	633847	953	660500	936.2	2071.2
	952.8	878892	953.2	769190	952.2	655139	952.2	783734	953	543039	951.2	503888	951.3	641153	953.25	665976	936.3	2073.93
	953.05	884742	953.45	774975	952.45	660403	952.45	786079	953.25	544326	951.45	511418	951.55	648600	953.5	666441	936.4	2115.66
	953.3	889700	953.7	778847	952.7	668204	952.7	795007	953.5	547677	951.7	519134	951.8	656058	953.75	670197	936.5	2117.39
	953.55	895921	953.95	780726	952.95	673330	952.95	803233	953.75	554298	951.95	531366	952.05	662364	954	673340	936.6	2137.12
	953.8	897587	954.2	785536	953.2	678708	953.2	807691	954	556775	952.2	539151	952.3	672182	954.25	678134	936.7	2129.84
	954.05	899819	954.45	786177	953.45	688493	953.45	811258	954.25	556992	952.45	548735	952.55	679354	954.5	677229	936.8	2175.57
	954.3	897796	954.7	786716	953.7	690732	953.7	812798	954.5	555628	952.7	553298	952.8	684992	954.75	674638	936.9	2150.29
	954.55	898148	954.95	787762	953.95	693222	953.95	814847	954.75	554173	952.95	556184	953.05	691442	955	678918	937	2171.01
	954.8	894939	955.2	785900	954.2	692923	954.2	813679	955	554657	953.2	560584	953.3	697316	955.25	682104	937.1	2208.73
	955.05	899438	955.45	787070	954.45	690015	954.45	811923	955.25	553465	953.45	564756	953.55	705260	955.5	689624	937.2	2195.45
	955.3	901173	955.7	785832	954.7	690627	954.7	809556	955.5	555928	953.7	569775	953.8	703200	955.75	685250	937.3	2185.17
	955.55	898791	955.95	787545	954.95	691687	954.95	810274	955.75	557666	953.95	573541	954.05	701474	956	681665	937.4	2185.89
	955.8	897768	956.2	784903	955.2	691739	955.2	809350	956	555920	954.2	572740	954.3	710011	956.25	680060	937.5	2174.6
	956.05	895534	956.45	784796	955.45	690499	955.45	809673	956.25	558421	954.45	576427	954.55	706003	956.5	674719	937.6	2176.31
	956.3	894850	956.7	783251	955.7	689958	955.7	809256	956.5	557471	954.7	575214	954.8	703262	956.75	673041	937.7	2186.03
	956.55	892031	956.95	784303	955.95	689668	955.95	808355	956.75	555699	954.95	572010	955.05	703925	957	676076	937.8	2191.74
	956.8	898351	957.2	786108	956.2	688285	956.2	806481	957	556835	955.2	570003	955.3	697918	957.25	670768	937.9	2183.45
	957.05	901167	957.45	787152	956.45	687998	956.45	807056	957.25	558352	955.45	573881	955.55	696409	957.5	672884	938	2171.15
	957.3	899718	957.7	787670	956.7	687698	956.7	805876	957.5	559990	955.7	572216	955.8	703296	957.75	678114	938.1	2150.86
	957.55	897948	957.95	788487	956.95	686502	956.95	808267	957.75	557720	955.95	575167	956.05	705966	958	682185	938.2	2130.57
	957.8	900534	958.2	787625	957.2	688157	957.2	809306	958	557755	956.2	579919	956.3	707156	958.25	682222	938.3	2142.27
	958.05	902442	958.45	786567	957.45	690142	957.45	809259	958.25	558555	956.45	577056	956.55	710058	958.5	684587	938.4	2122.97
	958.3	902784	958.7	790465	957.7	691930	957.7	810022	958.5	560175	956.7	576934	956.8	709752	958.75	684910	938.5	2112.67
	958.55	904195	958.95	792985	957.95	691317	957.95	810706	958.75	559964	956.95	580764	957.05	713027	959	682901	938.6	2100.37
	958.8	904387	959.2	797794	958.2	690901	958.2	812074	959	567768	957.2	582915	957.3	714645	959.25	685611	938.7	2093.07
	959.05	906712	959.45	800916	958.45	693190	958.45	811880	959.25	570154	957.45	585585	957.55	711724	959.5	687167	938.8	2059.77
	959.3	908445	959.7	798628	958.7	692988	958.7	811937	959.5	568839	957.7	587244	957.8	713596	959.75	688013	938.9	2082.47
	959.55	913033	959.95	797927	958.95	690531	958.95	813997	959.75	573096	957.95	588511	958.05	725824	960	699724	939	2068.16
	959.8	914832	960.2	803107	959.2	690580	959.2	814065	960	575370	958.2	590137	958.3	718467	960.25	700404	939.1	2073.85
	960.05	919343	960.45	804871	959.45	693592	959.45	814713	960.25	576702	958.45	590323	958.55	716757	960.5	703578	939.2	2087.54
	960.3	924382	960.7	805983	959.7	696838	959.7	818289	960.5	574749	958.7	591818	958.8	721607	960.75	700799	939.3	2091.24
	960.55	923507	960.95	809534	959.95	699403	959.95	821300	960.75	575420	958.95	592310	959.05	722472	961	698646	939.4	2080.92
	960.8	925259	961.2	816456	960.2	704024	960.2	821818	961	575072	959.2	591754	959.3	725266	961.25	701666	939.5	2082.61
	961.05	930994	961.45	816977	960.45	703870	960.45	825952	961.25	581354	959.45	593367	959.55	727754	961.5	709068	939.6	2103.3
	961.3	936504	961.7	817762	960.7	704171	960.7	826885	961.5	587077	959.7	596953	959.8	729437	961.75	714106	939.7	2083.98
	961.55	938972	961.95	817626	960.95	707536	960.95	827916	961.75	589375	959.95	598729	960.05	733364	962	712809	939.8	2098.67
	961.8	942396	962.2	820499	961.2	709723	961.2	828063	962	588325	960.2	607839	960.3	732297	962.25	708360	939.9	2128.35
																	940	2108.03
																	940.1	2137.71
																	940.2	2153.39
																	940.3	2161.07
																	940.4	2138.74
																	940.5	2173.41
																	940.6	2170.09
																	940.7	2175.76
																	940.8	2182.43
																	940.9	2188.1
																	941	2186.77
																	941.1	2212.43
																	941.2	2191.1
																	941.3	2174.76
																	941.4	2174.43
																	941.5	2166.09
																	941.6	2198.75
																	941.7	2200.4
																	941.8	2190.06
																	941.9	2179.72
																	942	2160.37
																	942.1	2179.03
																	942.2	2172.68
																	942.3	2169.33
																	942.4	2152.98
																	942.5	2149.62
																	942.6	2129.27
																	942.7	2129.92
																	942.8	2143.56
																	942.9	2140.2
																	943	2135.84
																	943.1	2131.49
																	943.2	2124.12
																	943.3	2101.76
																	943.4	2111.4
																	943.5	2104.03
																	943.6	2092.67
																	943.7	2090.3
																	943.8	2074.93
																	943.9	2088.56
																	944	2075.19
																	944.1	2092.82
																	944.2	2073.44
																	944.3	2071.07
																	944.4	2039.69
																	944.5	2041.31
																	944.6	2055.93
																	944.7	2074.55
																	944.8	2060.17
																	944.9	2065.79
																	945	2063.4
																	945.1	2046.02
																	945.2	2043.63
																	945.3	2036.24
																	945.4	2025.85
																	945.5	2032.46
																	945.6	2000.07
																	945.7	2023.68
																	945.8	2028.28
																	945.9	2031.89
																	946	2032.49
																	946.1	2052.09
																	946.2	2045.69
																	946.3	2033.29
																	946.4	2014.89
																	946.5	2015.48
																	946.6	2013.08
																	946.7	2006.67
																	946.8	2025.27
																	946.9	2012.86
																	947	2039.45
																	947.1	2016.04
																	947.2	2023.62
																	947.3	2021.21
																	947.4	2022.8
																	947.5	2019.38
																	947.6	2038.96
																	947.7	2019.55
																	947.8	2013.12
																	947.9	2033.7
																	948	2030.28
																	948.1	2039.86
																	948.2	2053.43
																	948.3	2061.01
																	948.4	2047.58
																	948.5	2051.15
																	948.6	2050.72
																	948.7	2070.29
																	948.8	2058.86
																	948.9	2074.43
																	949	2070.99
																	949.1	2084.56
																	949.2	2082.12
																	949.3	2101.68
																	949.4	2117.24
																	949.5	2105.8
																	949.6	2120.36
																	949.7	2125.91
																	949.8	2146.47
																	949.9	2153.02
																	950	2152.58
																	950.1	2180.13
																	950.2	2199.68
																	950.3	2221.23
																	950.4	2235.78
																	950.5	2254.32
																	950.6	2287.87
																	950.7	2328.41
																	950.8	2332.96
																	950.9	2324.5
																	951	2356.04
																	951.1	2368.58
																	951.2	2420.12
																	951.3	2421.66
																	951.4	2452.19
																	951.5	2502.73
																	951.6	2524.26
																	951.7	2561.79
																	951.8	2573.32
																	951.9	2595.86
																	952	2646.38
																	952.1	2682.91
																	952.2	2734.44
																	952.3	2771.96
																	952.4	2817.49
																	952.5	2861.01
																	952.6	2896.53
																	952.7	2907.05
																	952.8	2947.57
																	952.9	2986.09
																	953	2995.61
																	953.1	3021.12
																	953.2	3014.64
																	953.3	3043.15
																	953.4	3051.66
																	953.5	3086.17
																	953.6	3085.68
																	953.7	3089.19
																	953.8	3075.7
																	953.9	3114.2
																	954	3093.71
																	954.1	3107.21
																	954.2	3129.72
																	954.3	3143.22
																	954.4	3131.72
																	954.5	3146.22
																	954.6	3126.72
																	954.7	3133.21
																	954.8	3138.71
																	954.9	3118.2
																	955	3105.7
																	955.1	3112.19
																	955.2	3118.68
																	955.3	3126.17
																	955.4	3120.66
																	955.5	3135.14
																	955.6	3122.63
																	955.7	3131.12
																	955.8	3118.6
																	955.9	3133.08
																	956	3154.56
																	956.1	3142.04
																	956.2	3139.52
																	956.3	3140
																	956.4	3152.48
																	956.5	3156.95
																	956.6	3168.43
																	956.7	3186.9
																	956.8	3218.38
																	956.9	3217.85
																	957	3202.32
																	957.1	3193.79
																	957.2	3199.25
																	957.3	3208.72
																	957.4	3202.19
																	957.5	3211.65
																	957.6	3196.11
																	957.7	3210.57
																	957.8	3215.04
																	957.9	3217.5
																	958	3215.95
																	958.1	3208.41
																	958.2	3226.87
																	958.3	3218.32
																	958.4	3236.78
																	958.5	3245.23
																	958.6	3285.68
																	958.7	3302.13
																	958.8	3299.58
																	958.9	3287.03
																	959	3285.48
																	959.1	3318.93
																	959.2	3325.37
																	959.3	3344.81
																	959.4	3344.26
																	959.5	3352.7
																	959.6	3374.14
																	959.7	3388.58
																	959.8	3394.02
																	959.9	3391.45
																	960	3403.89

## Sheet: Fig. 2d inset
	X1	Y1	X2	Y2	X3	Y3
	891	-1604.85	894	-545.993	892	-1880.45
	891.25	-627.096	894.25	-343.574	892.25	-1437.12
	891.5	-248.512	894.5	-471.35	892.5	-649.58
	891.75	-295.306	894.75	-1206.53	892.75	641.294
	892	-1472.85	895	-1992.19	893	1798.84
	892.25	-1579.02	895.25	-807.051	893.25	1857.13
	892.5	-1308.74	895.5	750.947	893.5	1065.17
	892.75	-1009.92	895.75	1564.33	893.75	917.913
	893	-1569.71	896	81.0853	894	1593.1
	893.25	-1481.32	896.25	-243.435	894.25	908.623
	893.5	-1462.98	896.5	92.4469	894.5	-897.85
	893.75	-1760.68	896.75	573.25	894.75	-1496.95
	894	-1418.77	897	-574.258	895	-704.828
	894.25	-779.858	897.25	-879.01	895.25	-595.758
	894.5	-596.989	897.5	-226.352	895.5	-900.411
	894.75	-1170.3	897.75	724.003	895.75	-881.629
	895	-1192.3	898	78.7067	896	-713.953
	895.25	-961.974	898.25	-662.815	896.25	-245.304
	895.5	-300.29	898.5	-1039	896.5	-83.9165
	895.75	304.054	898.75	-1269.41	896.75	-449.078
	896	360.704	899	-1441.43	897	-216.492
	896.25	332.089	899.25	-527.303	897.25	422.532
	896.5	627.525	899.5	-89.5317	897.5	256.32
	896.75	-316.884	899.75	417.61	897.75	-315.463
	897	-771.642	900	21.038	898	-71.992
	897.25	173.422	900.25	442.432	898.25	-121.808
	897.5	585.828	900.5	-158.863	898.5	670.388
	897.75	-82.0027	900.75	94.9165	898.75	1793.11
	898	-624.58	901	-441.384	899	2331.55
	898.25	-145.606	901.25	45.9656	899.25	1354.83
	898.5	457.437	901.5	627.322	899.5	377.624
	898.75	1890.02	901.75	1860.8	899.75	-334.562
	899	2349.3	902	2035.15	900	-1617.79
	899.25	1124.87	902.25	1231.62	900.25	-1956.58
	899.5	438.349	902.5	345.349	900.5	-1224.08
	899.75	1150.84	902.75	725.388	900.75	188.415
	900	2260.08	903	1367.39	901	1251.51
	900.25	1769.77	903.25	1252.28	901.25	1773.62
	900.5	935.273	903.5	356.92	901.5	719.062
	900.75	1045.09	903.75	279.917	901.75	-96.1728
	901	1278.24	904	698.937	902	-297.804
	901.25	1309.79	904.25	1313.21	902.25	-250.261
	901.5	1416.73	904.5	1053.79	902.5	-848.338
	901.75	1432.78	904.75	546.911	902.75	-70.2259
	902	947.141	905	171.848	903	354.2
	902.25	674.936	905.25	270.85	903.25	-246.629
	902.5	1104.88	905.5	330.752	903.5	-27.3018
	902.75	1580.87	905.75	280.576	903.75	884.599
	903	2494.68	906	440.976	904	1928.93
	903.25	2716.6	906.25	479.579	904.25	1247.19
	903.5	1389.8	906.5	353.869	904.5	220.495
	903.75	804.77	906.75	72.3018	904.75	-671.08
	904	1007.69	907	-395.069	905	-272.486
	904.25	991.323	907.25	-884.725	905.25	525.758
	904.5	-949.188	907.5	-826.579	905.5	510.123
	904.75	-2203.4	907.75	-216.38	905.75	14.5268
	905	-1841.92	908	212.956	906	-867.648
	905.25	-482.269	908.25	246.812	906.25	-989.858
	905.5	-195.029	908.5	210.636	906.5	-488.474
	905.75	-320.826	908.75	103.856	906.75	170.678
	906	121.875	909	-213.381	907	415.746
	906.25	298.676	909.25	-229.821	907.25	339.953
	906.5	380.604	909.5	-127.849	907.5	-7.72007
	906.75	490.582	909.75	-43.8286	907.75	-452.362
	907	290.267	910	-1105.91	908	-753.282
	907.25	-1685.54	910.25	-1144.26	908.25	-1487
	907.5	-3343.78	910.5	-1143.1	908.5	-1806.54
	907.75	-3727.4	910.75	-610.724	908.75	-1108.14
	908	-2136.19	911	-297.341	909	-373.42
	908.25	-1317.81	911.25	129.464	909.25	-384.506
	908.5	-643.308	911.5	-115.351	909.5	-614.857
	908.75	423.267	911.75	-265.022	909.75	-144.295
	909	1814.42	912	-239.949	910	-618.019
	909.25	1115.93	912.25	-775.6	910.25	-1367.26
	909.5	266.257	912.5	-2039.52	910.5	-1976.34
	909.75	307.64	912.75	-2596.47	910.75	-1002.29
	910	636.279	913	-1073.19	911	-7.07411
	910.25	462.925	913.25	396.17	911.25	1571.88
	910.5	344.587	913.5	157.742	911.5	1573.09
	910.75	46.3339	913.75	185.287	911.75	1611.37
	911	-304.046	914	1854.18	912	1123.28
	911.25	771.416	914.25	2829	912.25	1570
	911.5	1161.29	914.5	1724.85	912.5	861.288
	911.75	1177.02	914.75	394.397	912.75	181.313
	912	563.75	915	-9.79199	913	-9.79018
	912.25	796.04	915.25	254.034	913.25	255.606
	912.5	-41.683	915.5	34.2221	913.5	176.317
	912.75	-276.601	915.75	-469.442	913.75	-12.571
	913	-628.339	916	-994.256	914	138.269
	913.25	308.273	916.25	-1028.58	914.25	50.2763
	913.5	548.672	916.5	-233.608	914.5	-276.348
	913.75	1448.7	916.75	174.024	914.75	-712.91
	914	1478.45	917	-488.276	915	-1591.14
	914.25	1490.84	917.25	-580.473	915.25	-2009.48
	914.5	1199.88	917.5	306.451	915.5	-1883.07
	914.75	1613.57	917.75	447.421	915.75	-1272.18
	915	1259.99	918	-68.9973	916	-896.665
	915.25	1082.31	918.25	-175.217	916.25	-758.997
	915.5	1605.44	918.5	4.97433	916.5	-282.938
	915.75	1307.05	918.75	79.5458	916.75	585.765
	916	137.599	919	56.0799	917	771.455
	916.25	189.518	919.25	158.98	917.25	415.108
	916.5	515.704	919.5	51.3261	917.5	382.452
	916.75	-586.822	919.75	64.6145	917.75	1563.49
	917	-1339.06	920	-139.05	918	1810.75
	917.25	-733.253	920.25	-449.336	918.25	1843.41
	917.5	-190.029	920.5	-1195.91	918.5	633.956
	917.75	673.047	920.75	-1443.25	918.75	162.475
	918	1767.39	921	-1067.37	919	107.27
	918.25	2246.76	921.25	-132.96	919.25	414.322
	918.5	773.044	921.5	557.084	919.5	-292.75
	918.75	-941.271	921.75	52.1069	919.75	-931.215
	919	-1443.12	922	-812.662	920	-758.523
	919.25	-1007.17	922.25	-659.815	920.25	86.6112
	919.5	-1023.53	922.5	139.89	920.5	426.134
	919.75	-2066.73	922.75	-153.346	920.75	312.658
	920	-2217	923	-1044.89	921	-420.388
	920.25	-847.279	923.25	-1303.3	921.25	-1369.99
	920.5	192.794	923.5	-923.841	921.5	-1414.79
	920.75	-671.667	923.75	-41.6413	921.75	-1489.04
	921	-2250.44	924	491.637	922	-1129.53
	921.25	-1787.7	924.25	738.99	922.25	-1206.21
	921.5	-701.349	924.5	316.007	922.5	-1197
	921.75	-513.913	924.75	710.417	922.75	-655.252
	922	-2290.49	925	771.632	923	375.729
	922.25	-2035.06	925.25	726.23	923.25	1462.21
	922.5	-622.537	925.5	307.926	923.5	985.271
	922.75	421.235	925.75	876.253	923.75	954.683
	923	-252.426	926	875.337	924	479.976
	923.25	-306.992	926.25	143.114	924.25	-197.139
	923.5	687.671	926.5	-244.886	924.5	-1010.91
	923.75	1200.67	926.75	142.536	924.75	-877.157
	924	1262.61	927	1124.69	925	-516.253
	924.25	-14.7652	927.25	1446.76	925.25	-651.956
	924.5	-512.436	927.5	1843.05	925.5	-522.216
	924.75	-1284.11	927.75	1902.77	925.75	-96.471
	925	-1135.64	928	2010.71	926	958.823
	925.25	-906.678	928.25	2773.21	926.25	1469.34
	925.5	-787.463	928.5	3915.87	926.5	1329.7
	925.75	-674.534	928.75	4718.09	926.75	361.826
	926	-410.583	929	5523.99	927	-153.113
	926.25	448.52	929.25	6632.82	927.25	115.475
	926.5	159.746	929.5	8070.35	927.5	1499.17
	926.75	197.351	929.75	9474.57	927.75	2761.5
	927	-170.396	930	13079.2	928	2764.2
	927.25	-650.646	930.25	16503.4	928.25	2358.01
	927.5	-1366.64	930.5	20151.3	928.5	2729.72
	927.75	-2016.37	930.75	22396.8	928.75	3914.9
	928	-1109.72	931	24457.2	929	6095.35
	928.25	258.288	931.25	26060.2	929.25	9652.03
	928.5	1609.5	931.5	27990.7	929.5	13444.7
	928.75	3737.95	931.75	29038.5	929.75	17495.8
	929	7092.16	932	29196.6	930	22760
	929.25	8991.38	932.25	29239	930.25	29314.3
	929.5	9648.6	932.5	28556	930.5	35605
	929.75	10810.7	932.75	27637.9	930.75	41898.8
	930	14541.7	933	26262.6	931	45979.4
	930.25	19633	933.25	25651.9	931.25	49253.1
	930.5	26018.4	933.5	25083.7	931.5	51743.8
	930.75	31322.4	933.75	25712.9	931.75	54022.2
	931	37483.9	934	26201	932	54005.5
	931.25	43035.9	934.25	26701.1	932.25	53640.9
	931.5	47926.6	934.5	26239.6	932.5	52830.3
	931.75	51468.8	934.75	26209.3	932.75	52496.5
	932	54411.7	935	26443.2	933	51924.7
	932.25	55875.5	935.25	27390.2	933.25	51359.6
	932.5	56792.2	935.5	28601.8	933.5	49686.2
	932.75	56958.9	935.75	29195.5	933.75	48978.6
	933	55838.7	936	29515.9	934	49415.4
	933.25	54735.7	936.25	29049.7	934.25	50811.9
	933.5	54520.4	936.5	28293.2	934.5	51462.7
	933.75	54153.2	936.75	26890.4	934.75	52188.7
	934	53913.9	937	26826	935	52936.7
	934.25	53313.5	937.25	26696.1	935.25	53461
	934.5	53251.9	937.5	26301.7	935.5	54159.4
	934.75	53313.4	937.75	26444.7	935.75	55034.3
	935	55224.7	938	27091	936	54869.9
	935.25	57580.4	938.25	28131.2	936.25	52587.2
	935.5	58937.9	938.5	28557.3	936.5	50814.4
	935.75	58919.8	938.75	28503.7	936.75	51398.7
	936	58773.6	939	27886.9	937	52160
	936.25	58944.1	939.25	28400.4	937.25	52349.6
	936.5	58755	939.5	28597.9	937.5	52506
	936.75	57769.8	939.75	28744.9	937.75	52910.5
	937	56185.8	940	28956.1	938	52229.9
	937.25	54938.1	940.25	28529.7	938.25	51804.2
	937.5	54647.2	940.5	27655.9	938.5	52622.1
	937.75	54682.1	940.75	27089.2	938.75	53134.4
	938	55704.9	941	27464.3	939	54080.7
	938.25	57169.8	941.25	27028.9	939.25	54315.3
	938.5	58546.6	941.5	26739.4	939.5	54453.2
	938.75	58628.4	941.75	26618.8	939.75	53076
	939	58486.4	942	26975.8	940	52484.4
	939.25	58167.5	942.25	27573.6	940.25	51673.5
	939.5	58882.7	942.5	27597.3	940.5	51363
	939.75	60046.1	942.75	27971.2	940.75	51112.1
	940	59905.5	943	27175.8	941	52495.8
	940.25	58710.9	943.25	26952.1	941.25	53775
	940.5	57308.4	943.5	26569.3	941.5	53597.4
	940.75	57116.2	943.75	25986.1	941.75	52853.2
	941	56680.3	944	24341	942	52381.3
	941.25	56629.4	944.25	24098.3	942.25	51644.8
	941.5	56683	944.5	24867.4	942.5	50265.3
	941.75	57698.9	944.75	25513.2	942.75	49559.1
	942	57332.4	945	25291.2	943	49934.7
	942.25	56178.2	945.25	25570	943.25	50551.9
	942.5	54737.9	945.5	26052.1	943.5	50770.1
	942.75	54953.1	945.75	26203.8	943.75	50586.5
	943	55050.5	946	25885	944	50938.8
	943.25	54037	946.25	26271.9	944.25	51351.2
	943.5	53416.6	946.5	26725.1	944.5	51571.5
	943.75	55112.6	946.75	26343.2	944.75	50894.5
	944	57587.6	947	26293.6	945	49988.2
	944.25	58668.6	947.25	26543	945.25	49710.4
	944.5	58433.1	947.5	26481.8	945.5	49144
	944.75	57506.9	947.75	26484.9	945.75	48296.6
	945	56450.4	948	27268.6	946	48164.4
	945.25	56560.2	948.25	28328.2	946.25	50227.3
	945.5	56514.5	948.5	28408.5	946.5	51451.5
	945.75	55952.7	948.75	28556.2	946.75	50588.1
	946	55424.7	949	28532.2	947	49790
	946.25	55683.9	949.25	28793.6	947.25	49880.3
	946.5	56041	949.5	29676.8	947.5	49990.4
	946.75	55653.1	949.75	31415.7	947.75	50105.3
	947	54582.7	950	32636.7	948	50769.7
	947.25	53302.8	950.25	33419.5	948.25	51372.9
	947.5	53428.7	950.5	34276.4	948.5	51736.4
	947.75	54120.1	950.75	35634.8	948.75	53367.9
	948	55125.8	951	36658.7	949	55258.8
	948.25	55097.9	951.25	37207.2	949.25	57238
	948.5	55466.7	951.5	37600.7	949.5	58783.3
	948.75	56955.3	951.75	38087.5	949.75	60991
	949	59641.9	952	38244.5	950	63619.7
	949.25	61813.6	952.25	38294.6	950.25	65632.6
	949.5	62848.1	952.5	38456	950.5	66654.1
	949.75	62592.4	952.75	38250.5	950.75	68025.3
	950	63406	953	37100.4	951	70112.8
	950.25	65309.4	953.25	36338.3	951.25	71598.3
	950.5	68048.2	953.5	35892.7	951.5	72426.4
	950.75	70694.7	953.75	35726.2	951.75	74243.1
	951	73535.6	954	36642.6	952	77057.8
	951.25	75616.9	954.25	37907.6	952.25	77583.7
	951.5	76554	954.5	38506.5	952.5	75123
	951.75	78278.8	954.75	38544.2	952.75	72124.5
	952	79173.2	955	38447.1	953	71172
	952.25	79526.5	955.25	37953.3	953.25	72453.2
	952.5	79337.6	955.5	37624.7	953.5	74275
	952.75	80006.2	955.75	38195.9	953.75	74193.7
	953	81783.2	956	38519.1	954	72835.7
	953.25	82927.1	956.25	38146.7	954.25	72189.4
	953.5	83763.1	956.5	37385.5	954.5	72677.8
	953.75	83110.3	956.75	37613.7	954.75	73323.2
	954	82855.4	957	38485.8	955	74768.6
	954.25	82747.2	957.25	39228.6	955.25	76028.2
	954.5	83769.3	957.5	38342.7	955.5	75539.2
	954.75	83298.6	957.75	38447.9	955.75	75023.3
	955	82439	958	39948	956	76261.6
	955.25	82191	958.25	41589.6	956.25	78007.6
	955.5	82849.1	958.5	41282.1	956.5	78078.9
	955.75	83460.1	958.75	41232.7	956.75	77495.8
	956	84958.4	959	41379	957	76852.7
	956.25	84941.7	959.25	42425.4	957.25	76932.1
	956.5	83895.8	959.5	42429.8	957.5	77185.3
	956.75	83695.8	959.75	42294.4	957.75	77598.4
	957	85823.9	960	41084.5	958	77908.2
	957.25	86598.5	960.25	41253.8	958.25	79480.8
	957.5	87246.3	960.5	41842.7	958.5	80375.8
	957.75	88846.1	960.75	42856.3	958.75	81283.6
	958	90312.4	961	43241.1	959	81779.4
	958.25	89889.3	961.25	42606.9	959.25	83625
	958.5	89021.3	961.5	42062.2	959.5	84001.9
	958.75	90464.4	961.75	42597.4	959.75	84070.3
	959	90796.8	962	43967.9	960	82878.4
	959.25	91130.6	962.25	44322.9	960.25	82477.8
	959.5	91110.7	962.5	44011.1	960.5	82365.6
	959.75	92776.6	962.75	43319.9	960.75	82835.3
	960	92993.3	963	42840.7	961	83420.6
	960.25	93329.3	963.25	42508.6	961.25	83459.2
	960.5	92598.1	963.5	41717.2	961.5	83756.6
	960.75	92572.1	963.75	41496.8	961.75	83532.4
	961	93282.5	964	41653.8	962	83564.4
	961.25	95540	964.25	42033.9	962.25	83571.5
	961.5	97444.8	964.5	42257.7	962.5	83729.7
	961.75	97177.7	964.75	42986.2	962.75	83994.4
	962	96134.7	965	43016.8	963	84333.5
	962.25	97142.6	965.25	42086.8	963.25	84999.2
	962.5	98629.3	965.5	41653.3	963.5	85257
	962.75	98403	965.75	42418.8	963.75	86091.7
	963	96072	966	42392.6	964	86971.6
	963.25	94662.9	966.25	42253.2	964.25	87320.6
	963.5	94848.4	966.5	42365.6	964.5	87030
	963.75	96256.3	966.75	43051.2	964.75	86664.9
	964	97683	967	43873.4	965	86479.3
	964.25	98059.8	967.25	43991.3	965.25	86374.7
	964.5	98385.4	967.5	43609.5	965.5	86489.1
	964.75	97527.9	967.75	43062.9	965.75	86993.1
	965	98356.2	968	43604.7	966	86868.6
	965.25	98921.2	968.25	43652.2	966.25	86988.1
	965.5	99139.9	968.5	43894.6	966.5	87591.2
	965.75	97763.8	968.75	43477	966.75	87525.3
	966	97328.9	969	43268.1	967	86046.3
	966.25	97626.3	969.25	43745.8	967.25	85415.1
	966.5	98363	969.5	44738.7	967.5	85887
	966.75	98791.4	969.75	44712.2	967.75	86297.1
	967	99633.1	970	43914.1	968	86189.1
	967.25	100741	970.25	43758.7	968.25	86116
	967.5	100845	970.5	44283.9	968.5	85851.3
	967.75	99762.1	970.75	45339.1	968.75	86236.5
	968	99135.9	971	44926.4	969	86357.7
	968.25	99884.6	971.25	44046.2	969.25	86109.3
	968.5	100651	971.5	43570.7	969.5	85718.3
	968.75	100083	971.75	44337.8	969.75	86479.1
	969	98623.1	972	44030.1	970	86901.8
	969.25	98619.5	972.25	43156.2	970.25	87670.3
	969.5	99839.6	972.5	42862.3	970.5	88644.5
	969.75	100479	972.75	43442.9	970.75	89692.4
	970	100735	973	43387	971	90277
	970.25	100633	973.25	43401.9	971.25	90419.7
	970.5	101296	973.5	43917.3	971.5	90186.4
	970.75	101466	973.75	44635.9	971.75	89971.2
	971	101917	974	44642.2	972	90553.1
	971.25	101564	974.25	44730.4	972.25	91047.3
	971.5	102569	974.5	44288.1	972.5	90745
	971.75	104373	974.75	44476.4	972.75	89614.1
	972	105111	975	44689.5	973	88441.3
	972.25	104996	975.25	44884.9	973.25	88633.5
	972.5	104224	975.5	43669.1	973.5	89305.6
	972.75	103904	975.75	42512.3	973.75	88821.9
	973	103436	976	41929.2	974	87809.5
	973.25	103522	976.25	42580.8	974.25	87833.6
	973.5	104379	976.5	43038.3	974.5	87832.8
	973.75	104363	976.75	43560.4	974.75	87909.1
	974	104255	977	44132.7	975	87645.3
	974.25	103668	977.25	44855	975.25	87214
	974.5	103766	977.5	44924.1	975.5	86732.8
	974.75	104062	977.75	45182.3	975.75	88147.6
	975	104556	978	45330.3	976	89054.2
	975.25	104976	978.25	45209.1	976.25	89079.4
	975.5	105414	978.5	44931.7	976.5	88118.2
	975.75	105673	978.75	45510.4	976.75	88168.7
	976	105393	979	46208.7	977	88078.6
	976.25	105857	979.25	46755	977.25	88907.9
	976.5	106688	979.5	46217.1	977.5	89745.4
	976.75	105497	979.75	45461.7	977.75	89631
	977	104558	980	45547.2	978	89029.9
	977.25	104590	980.25	45971.6	978.25	89025.5
	977.5	105646	980.5	46536.2	978.5	90395.2
	977.75	106226	980.75	47133.5	978.75	90573
	978	106859	981	47661.4	979	90299.3
	978.25	106735	981.25	46812.2	979.25	89903.7
	978.5	105672	981.5	46089.9	979.5	90915.9
	978.75	105583	981.75	46296.1	979.75	91615.2
	979	105938	982	47384.9	980	91302.2
	979.25	107556	982.25	47902.6	980.25	91176.3
	979.5	108313	982.5	47928.1	980.5	92321.1
	979.75	108691	982.75	47622.1	980.75	93948.2

## Sheet: Fig. 2e inset
	X1	Y1	X2	Y2	X3	Y3
	0.03897	2.61282	0.03843	8.64345	0.03839	1272.49
	0.04546	11.5913	0.04483	20.1434	0.04479	1289.53
	0.05196	14.8806	0.05124	31.0654	0.05119	1306.82
	0.05845	17.8586	0.05764	43.9232	0.05759	1331.88
	0.06495	27.4711	0.06405	67.0581	0.06398	1365.12
	0.07144	42.1693	0.07045	98.1831	0.07038	1397.42
	0.07794	57.4061	0.07686	126.002	0.07678	1412.36
	0.08443	70.2241	0.08326	152.281	0.08318	1415.57
	0.09092	83.4903	0.08967	172.223	0.08958	1430.33
	0.09742	93.7539	0.09607	185.749	0.09598	1448.99
	0.10391	101.216	0.10248	199.568	0.10238	1441.43
	0.11041	104.317	0.10888	215.643	0.10877	1442.57
	0.1169	98.1602	0.11529	219.717	0.11517	1443.28
	0.1234	92.3682	0.12169	229.134	0.12157	1441.73
	0.12989	96.1858	0.1281	234.519	0.12797	1431.17
	0.13639	100.167	0.1345	225.742	0.13437	1417.62
	0.14288	92.5155	0.1409	215.909	0.14077	1401.1
	0.14938	89.9603	0.14731	210.909	0.14716	1388.13
	0.15587	85.6084	0.15371	198.94	0.15356	1374.76
	0.16237	84.7753	0.16012	178.278	0.15996	1350.42
	0.16886	87.9115	0.16652	160.817	0.16636	1321.29
	0.17535	78.0943	0.17293	148.212	0.17276	1290.99
	0.18185	73.1658	0.17933	128.288	0.17916	1277.81
	0.18834	60.1751	0.18574	104.134	0.18556	1264.66
	0.19484	43.2138	0.19214	80.6626	0.19195	1243.72
	0.20133	28.7489	0.19855	60.4326	0.19835	1226.94
	0.20783	20.8524	0.20495	44.1145	0.20475	1210.98
	0.21432	17.312	0.21136	33.1165	0.21115	1204.34
	0.22082	11.2616	0.21776	24.9154	0.21755	1208.81
	0.22731	5.59743	0.22417	17.8513	0.22395	1226.74
	0.23381	-0.7361	0.23057	4.56608	0.23035	1243.69
	0.2403	-0.00587	0.23698	0.97187	0.23674	1260.67
	0.2468	10.2712	0.24338	7.70467	0.24314	1282.39
	0.25329	16.5516	0.24979	16.5185	0.24954	1294.9
	0.25979	20.2044	0.25619	20.3533	0.25594	1306.2
	0.26628	17.9548	0.2626	40.3611	0.26234	1335.05
	0.27277	19.4971	0.269	82.7779	0.26874	1361.99
	0.27927	19.8245	0.27541	118.072	0.27513	1395.5
	0.28576	24.0842	0.28181	143.093	0.28153	1426.41
	0.29226	29.4034	0.28821	159.5	0.28793	1441.57
	0.29875	41.7665	0.29462	174.043	0.29433	1449.21
	0.30525	57.8045	0.30102	192.115	0.30073	1465.59
	0.31174	71.9367	0.30743	222.818	0.30713	1479.22
	0.31824	79.2194	0.31383	246.823	0.31353	1474.12
	0.32473	83.2407	0.32024	267.699	0.31992	1466.11
	0.33123	80.201	0.32664	285.98	0.32632	1471.48
	0.33772	78.2795	0.33305	289.425	0.33272	1458.32
	0.34422	78.3479	0.33945	291.9	0.33912	1439.88
	0.35071	75.5252	0.34586	289.375	0.34552	1404.07
	0.3572	66.9205	0.35226	277.353	0.35192	1381.54
	0.3637	67.5952	0.35867	256.606	0.35831	1362.39
	0.37019	61.6505	0.36507	232.325	0.36471	1352.7
	0.37669	52.2624	0.37148	215.612	0.37111	1332.01
	0.38318	40.7886	0.37788	201.218	0.37751	1291.64
	0.38968	29.6809	0.38429	179.157	0.38391	1247.58
	0.39617	27.9715	0.39069	165.732	0.39031	1234.07
	0.40267	22.199	0.3971	151.837	0.39671	1229.67
	0.40916	17.2914	0.4035	123.075	0.4031	1216.17
	0.41566	15.7118	0.40991	90.5886	0.4095	1202.98
	0.42215	22.8047	0.41631	70.7534	0.4159	1193.91
	0.42865	21.3512	0.42271	54.9092	0.4223	1196.74
	0.43514	12.5173	0.42912	34.327	0.4287	1209.18
	0.44163	3.0816	0.43552	24.0378	0.4351	1198.82
	0.44813	2.56098	0.44193	14.5326	0.44149	1194.6
	0.45462	9.91024	0.44833	5.4474	0.44789	1198.09
	0.46112	16.9145	0.45474	-0.59981	0.45429	1198.62
	0.46761	21.7152	0.46114	7.36166	0.46069	1223.37
	0.47411	26.4339	0.46755	35.226	0.46709	1254.39
	0.4806	31.0296	0.47395	63.9753	0.47349	1263.8
	0.4871	32.1519	0.48036	82.9006	0.47989	1290.91
	0.49359	35.6642	0.48676	95.2999	0.48628	1330.16
	0.50009	40.8016	0.49317	121.072	0.49268	1361.54
	0.50658	50.3298	0.49957	153.459	0.49908	1385.97
	0.51308	60.4528	0.50598	175.124	0.50548	1399.49
	0.51957	65.2763	0.51238	194.255	0.51188	1404.81
	0.52606	61.9094	0.51879	206.274	0.51828	1439.7
	0.53256	52.8806	0.52519	215.878	0.52467	1463.98
	0.53905	46.5602	0.5316	233.566	0.53107	1463.56
	0.54555	46.7936	0.538	245.937	0.53747	1455.61
	0.55204	59.3332	0.54441	255.603	0.54387	1454.63
	0.55854	65.5812	0.55081	254.982	0.55027	1441.19
	0.56503	59.5111	0.55722	254.321	0.55667	1404.22
	0.57153	44.7082	0.56362	258.369	0.56307	1379
	0.57802	39.0088	0.57002	254.153	0.56946	1362.68
	0.58452	33.6005	0.57643	240.283	0.57586	1358.8
	0.59101	28.3414	0.58283	211.893	0.58226	1349.04
	0.59751	23.5979	0.58924	183.59	0.58866	1329.9
	0.604	19.2535	0.59564	154.67	0.59506	1300.99
	0.61049	14.1194	0.60205	127.319	0.60146	1273.54
	0.61699	12.0711	0.60845	102.941	0.60786	1256.06
	0.62348	13.7219	0.61486	74.741	0.61425	1240.43
	0.62998	10.7581	0.62126	49.6933	0.62065	1213.59
	0.63647	14.5721	0.62767	33.0376	0.62705	1194.75
	0.64297	20.1083	0.63407	24.9229	0.63345	1187.79
	0.64946	21.132	0.64048	21.6313	0.63985	1181.35
	0.65596	20.7785	0.64688	13.7106	0.64625	1188.64
	0.66245	21.0334	0.65329	1.03899	0.65264	1206.78
	0.66895	20.2938	0.65969	1.01744	0.65904	1229.21
	0.67544	18.3642	0.6661	4.95088	0.66544	1254.26
	0.68194	18.3089	0.6725	9.34934	0.67184	1279.96
	0.68843	18.8583	0.67891	18.9398	0.67824	1304.94
	0.69492	22.1458	0.68531	39.9643	0.68464	1326.91
	0.70142	39.1246	0.69172	59.9727	0.69104	1342.22
	0.70791	59.3382	0.69812	76.4692	0.69743	1352.74
	0.71441	70.603	0.70452	98.2446	0.70383	1367.32
	0.7209	74.8461	0.71093	122.383	0.71023	1396.21
	0.7274	70.9462	0.71733	151.288	0.71663	1425.23
	0.73389	77.1484	0.72374	178.141	0.72303	1445.62
	0.74039	81.8082	0.73014	206.282	0.72943	1462.52
	0.74688	86.6098	0.73655	227.484	0.73582	1480.55
	0.75338	90.7028	0.74295	243.147	0.74222	1493.45
	0.75987	86.5994	0.74936	266.897	0.74862	1494.24
	0.76637	75.803	0.75576	285.288	0.75502	1476.71
	0.77286	66.507	0.76217	293.631	0.76142	1461.39
	0.77936	64.4686	0.76857	283.096	0.76782	1437.97
	0.78585	63.6203	0.77498	272.697	0.77422	1407.94
	0.79234	55.6465	0.78138	257.992	0.78061	1394.07
	0.79884	52.0974	0.78779	243.272	0.78701	1382.13
	0.80533	46.4174	0.79419	230.642	0.79341	1360.54
	0.81183	36.258	0.8006	206.077	0.79981	1336.47
	0.81832	29.4485	0.807	173.108	0.80621	1309.99
	0.82482	30.6832	0.81341	150.681	0.81261	1283.53
	0.83131	30.6574	0.81981	141.917	0.819	1257.81
	0.83781	24.7026	0.82622	124.149	0.8254	1227.38
	0.8443	11.8111	0.83262	102.676	0.8318	1205.18
	0.8508	-1.70177	0.83902	69.0221	0.8382	1189.13
	0.85729	-2.14662	0.84543	44.8576	0.8446	1186.08
	0.86379	-0.28309	0.85183	36.4281	0.851	1192.2
	0.87028	-4.0276	0.85824	27.2975	0.8574	1205.58
	0.87677	0.46093	0.86464	20.316	0.86379	1211.06
	0.88327	5.33194	0.87105	12.3274	0.87019	1217.05
	0.88976	11.9987	0.87745	4.30943	0.87659	1231.66
	0.89626	20.0445	0.88386	2.10741	0.88299	1253.35
	0.90275	23.9099	0.89026	11.5293	0.88939	1276.29
	0.90925	25.4321	0.89667	28.7792	0.89579	1299.51
	0.91574	34.4124	0.90307	55.318	0.90218	1327.88
	0.92224	45.3192	0.90948	84.1959	0.90858	1352.96
	0.92873	58.8458	0.91588	104.836	0.91498	1357
	0.93523	71.4257	0.92229	128.984	0.92138	1359.1
	0.94172	80.2721	0.92869	152.265	0.92778	1386.82
	0.94822	82.7793	0.9351	176.982	0.93418	1419.59
	0.95471	85.0008	0.9415	197.508	0.94058	1444.07
	0.9612	81.6829	0.94791	217.318	0.94697	1456.02
	0.9677	80.9759	0.95431	231.183	0.95337	1452.83
	0.97419	75.9601	0.96072	236.483	0.95977	1434.91
	0.98069	69.382	0.96712	245.775	0.96617	1421.16
	0.98718	70.9927	0.97353	257.4	0.97257	1420.36
	0.99368	63.9008	0.97993	269.606	0.97897	1422.05
	1.00017	53.9535	0.98633	261.724	0.98536	1414.15
	1.00667	44.3762	0.99274	256.376	0.99176	1396.77
	1.01316	44.5661	0.99914	260.819	0.99816	1370.58
	1.01966	42.8549	1.00555	248.932	1.00456	1348.22
	1.02615	36.7885	1.01195	228.673	1.01096	1319.06
	1.03265	27.5007	1.01836	208.242	1.01736	1280.55
	1.03914	27.1544	1.02476	174.818	1.02376	1245.03
	1.04563	29.5872	1.03117	134.953	1.03015	1228.89
	1.05213	23.4534	1.03757	101.01	1.03655	1233.92
	1.05862	13.3243	1.04398	71.7139	1.04295	1224.73
	1.06512	15.5453	1.05038	49.9719	1.04935	1211.65
	1.07161	13.1478	1.05679	23.7758	1.05575	1191.99
	1.07811	15.05	1.06319	7.52465	1.06215	1182.9
	1.0846	24.4443	1.0696	4.71553	1.06855	1181.41
	1.0911	25.0191	1.076	5.46341	1.07494	1187.61
	1.09759	24.7197	1.08241	6.56883	1.08134	1198.51
	1.10409	29.8664	1.08881	3.42835	1.08774	1222.69
	1.11058	34.2466	1.09522	8.49387	1.09414	1248.48
	1.11707	34.1007	1.10162	26.6914	1.10054	1275.15
	1.12357	27.099	1.10803	45.516	1.10694	1299.51
	1.13006	28.8147	1.11443	64.2866	1.11333	1315.56
	1.13656	31.2223	1.12084	87.2151	1.11973	1336.92
	1.14305	35.1972	1.12724	109.973	1.12613	1366.31
	1.14955	43.7966	1.13364	123.904	1.13253	1399.59
	1.15604	55.068	1.14005	149.496	1.13893	1421.61
	1.16254	61.4675	1.14645	180.517	1.14533	1449.88
	1.16903	62.3377	1.15286	194.53	1.15173	1473.89
	1.17553	59.0178	1.15926	209.338	1.15812	1471.87
	1.18202	51.9553	1.16567	227.943	1.16452	1456.17
	1.18852	45.4162	1.17207	244.799	1.17092	1442.33
	1.19501	43.6182	1.17848	256.089	1.17732	1441.96
	1.20151	51.6765	1.18488	263.416	1.18372	1449.12
	1.208	51.0795	1.19129	259.715	1.19012	1447.59
	1.21449	37.2035	1.19769	250.522	1.19651	1428.95
	1.22099	23.6029	1.2041	256.444	1.20291	1392.61
	1.22748	18.7498	1.2105	254.519	1.20931	1365.91
	1.23398	11.9919	1.21691	236.022	1.21571	1347.83
	1.24047	7.04538	1.22331	214.782	1.22211	1330.69
	1.24697	7.73753	1.22972	195.394	1.22851	1297.03
	1.25346	3.95875	1.23612	180.804	1.23491	1263.89
	1.25996	5.97047	1.24253	159.209	1.2413	1229.45
	1.26645	2.83487	1.24893	128.024	1.2477	1212.53
	1.27295	0.26338	1.25534	98.9327	1.2541	1203.57
	1.27944	-0.2206	1.26174	82.4512	1.2605	1187.9
	1.28594	-0.86417	1.26814	78.3537	1.2669	1177.87
	1.29243	0.96354	1.27455	73.4572	1.2733	1178.94
	1.29893	12.4304	1.28095	65.3029	1.2797	1173.04
	1.30542	19.696	1.28736	44.3714	1.28609	1166.21
	1.31191	24.4873	1.29376	15.3069	1.29249	1183.57
	1.31841	28.594	1.30017	13.443	1.29889	1204.29
	1.3249	36.717	1.30657	18.2431	1.30529	1230.37
	1.3314	47.2299	1.31298	29.1177	1.31169	1253.11
	1.33789	51.6817	1.31938	41.5174	1.31809	1261.04
	1.34439	51.591	1.32579	62.222	1.32448	1280.67
	1.35088	55.6266	1.33219	91.3591	1.33088	1303.92
	1.35738	63.4675	1.3386	112.427	1.33728	1338.92
	1.36387	60.8463	1.345	132.22	1.34368	1371.64
	1.37037	50.6739	1.35141	156.465	1.35008	1394.35
	1.37686	46.5629	1.35781	174.378	1.35648	1400.99
	1.38335	48.8243	1.36422	196.822	1.36288	1404.68
	1.38985	54.9588	1.37062	212.688	1.36927	1431.15
	1.39634	56.4091	1.37703	226.312	1.37567	1451.1
	1.40284	63.6831	1.38343	238.549	1.38207	1453.37
	1.40933	64.5027	1.38984	244.777	1.38847	1462.75
	1.41583	56.3104	1.39624	248.894	1.39487	1458.7
	1.42232	43.8831	1.40265	239.767	1.40127	1466.68
	1.42882	28.4668	1.40905	229.322	1.40766	1480.97
	1.43531	23.416	1.41545	222.659	1.41406	1464.63
	1.44181	25.5936	1.42186	219.986	1.42046	1430.47
	1.4483	27.8405	1.42826	216.823	1.42686	1386.13
	1.4548	16.8682	1.43467	196.212	1.43326	1326.21
	1.46129	3.5888	1.44107	171.408	1.43966	1290.57
	1.46779	4.13796	1.44748	148.142	1.44606	1283.28
	1.47428	16.9894	1.45388	129.255	1.45245	1258.7
	1.48077	11.102	1.46029	108.524	1.45885	1235.1
	1.48727	-1.98844	1.46669	85.6629	1.46525	1222.94
	1.49376	1.19377	1.4731	58.5295	1.47165	1215.03
	1.50026	4.38448	1.4795	31.4472	1.47805	1206.29
	1.50675	4.18052	1.48591	16.4029	1.48445	1204.1
	1.51325	7.11859	1.49231	17.6765	1.49084	1203.49
	1.51974	15.8526	1.49872	19.7614	1.49724	1202.97
	1.52624	14.4602	1.50512	19.8774	1.50364	1209.1
	1.53273	13.6132	1.51153	22.4084	1.51004	1231.95
	1.53923	18.8815	1.51793	35.1084	1.51644	1260.03
	1.54572	27.3077	1.52434	46.672	1.52284	1272.07
	1.55222	30.0678	1.53074	49.072	1.52924	1266.81
	1.55871	26.0654	1.53715	58.385	1.53563	1280.9
	1.5652	34.1755	1.54355	77.4121	1.54203	1303.72
	1.5717	44.5367	1.54995	94.1547	1.54843	1332.73
	1.57819	44.4898	1.55636	120.438	1.55483	1374.68
	1.58469	46.6857	1.56276	149.197	1.56123	1398.83
	1.59118	49.9281	1.56917	165.383	1.56763	1420.61
	1.59768	60.0099	1.57557	179.796	1.57402	1434.97
	1.60417	62.6688	1.58198	210.468	1.58042	1443.27
	1.61067	58.5975	1.58838	230.661	1.58682	1462.31
	1.61716	48.8089	1.59479	246.088	1.59322	1489.74
	1.62366	42.9258	1.60119	257.948	1.59962	1506.28
	1.63015	38.78	1.6076	251.745	1.60602	1497.97
	1.63665	32.5482	1.614	244.007	1.61242	1475
	1.64314	24.4402	1.62041	223.045	1.61881	1452.22
	1.64963	19.8288	1.62681	201.054	1.62521	1436.38
	1.65613	11.829	1.63322	190.702	1.63161	1410.97
	1.66262	4.2402	1.63962	178.373	1.63801	1384.53
	1.66912	2.78349	1.64603	162.596	1.64441	1359.8
	1.67561	4.62751	1.65243	155.79	1.65081	1327.64
	1.68211	2.49308	1.65884	136.319	1.65721	1277.3
	1.6886	0.405	1.66524	114.406	1.6636	1244.82
	1.6951	4.32712	1.67165	91.4053	1.67	1236.43
	1.70159	2.74414	1.67805	74.2843	1.6764	1223.99
	1.70809	4.37826	1.68445	70.6543	1.6828	1213.71
	1.71458	16.1117	1.69086	66.8909	1.6892	1192.72
	1.72108	24.3787	1.69726	49.1059	1.6956	1181.14
	1.72757	34.4948	1.70367	33.5469	1.70199	1181.8
	1.73407	43.591	1.71007	17.5789	1.70839	1180.99
	1.74056	48.6738	1.71648	7.97096	1.71479	1184.8
	1.74705	54.1834	1.72288	1.37355	1.72119	1182.41
	1.75355	58.1522	1.72929	12.3306	1.72759	1204.29
	1.76004	64.9004	1.73569	14.656	1.73399	1239.78
	1.76654	63.1634	1.7421	6.56543	1.74039	1262.65
	1.77303	55.0954	1.7485	14.3432	1.74678	1276.14
	1.77953	55.5297	1.75491	24.0577	1.75318	1303.67
	1.78602	58.0387	1.76131	42.8281	1.75958	1330.28
	1.79252	59.6495	1.76772	67.4276	1.76598	1353.43
	1.79901	50.9096	1.77412	74.725	1.77238	1367.81
	1.80551	40.1843	1.78053	77.1578	1.77878	1379.47
	1.812	37.5518	1.78693	98.0813	1.78517	1396.33
	1.81849	32.7614	1.79334	121.542	1.79157	1435.56
	1.82499	31.8434	1.79974	135.565	1.79797	1477.68
	1.83148	37.4952	1.80615	147.037	1.80437	1500.15
	1.83798	27.3979	1.81255	156.556	1.81077	1488.38
	1.84447	18.0641	1.81896	169.324	1.81717	1452.45
	1.85097	14.9188	1.82536	172.865	1.82357	1437.6
	1.85746	13.4425	1.83176	167.953	1.82996	1434.54
	1.86396	4.84131	1.83817	160.21	1.83636	1433.48
	1.87045	1.91868	1.84457	161.164	1.84276	1424.38
	1.87695	3.12692	1.85098	171.057	1.84916	1411.19
	1.88344	13.2572	1.85738	153.396	1.85556	1373.21
	1.88994	14.5319	1.86379	129.927	1.86196	1332.17
	1.89643	13.7184	1.87019	106.557	1.86835	1311.21
	1.90293	13.2699	1.8766	79.7406	1.87475	1292.1
	1.90942	20.3936	1.883	67.4181	1.88115	1263.26
	1.91591	30.6121	1.88941	61.6169	1.88755	1255.65
	1.92241	33.8693	1.89581	39.5143	1.89395	1233.75
	1.9289	34.6688	1.90222	25.0548	1.90035	1213.89
	1.9354	39.4459	1.90862	18.4212	1.90675	1193.67
	1.94189	35.2407	1.91503	15.52	1.91314	1186.82
	1.94839	32.1716	1.92143	13.3985	1.91954	1179.44
	1.95488	41.425	1.92784	10.6795	1.92594	1184.55
	1.96138	52.185	1.93424	3.97876	1.93234	1201.29
	1.96787	62.315	1.94065	11.7862	1.93874	1222.25
	1.97437	73.9874	1.94705	16.7514	1.94514	1239.53
	1.98086	78.5733	1.95346	18.1357	1.95153	1261.78
	1.98736	76.3151	1.95986	28.5269	1.95793	1295.37
	1.99385	77.0742	1.96626	39.6741	1.96433	1342.41
	2.00034	75.0917	1.97267	62.0215	1.97073	1391.43
	2.00684	72.9221	1.97907	96.7788	1.97713	1405.15
	2.01333	63.0225	1.98548	118.759	1.98353	1402.15
	2.01983	59.9543	1.99188	128.317	1.98993	1407.99
	2.02632	50.5948	1.99829	132.774	1.99632	1435.23
	2.03282	32.4193	2.00469	131.058	2.00272	1461.74
	2.03931	23.3471	2.0111	138.456	2.00912	1477.58
	2.04581	21.2355	2.0175	151.251	2.01552	1482.24
	2.0523	26.1008	2.02391	166.086	2.02192	1482.87
	2.0588	30.2432	2.03031	169.085	2.02832	1483.83
	2.06529	23.4742	2.03672	169.988	2.03471	1481.99
	2.07179	14.1249	2.04312	172.414	2.04111	1470.47
	2.07828	5.08173	2.04953	170.298	2.04751	1450.17
	2.08477	-0.81706	2.05593	176.095	2.05391	1417.03
	2.09127	-5.87718	2.06234	168.785	2.06031	1388.37
	2.09776	0.27267	2.06874	140.299	2.06671	1352.91
	2.10426	7.25782	2.07515	117.307	2.07311	1331.26
	2.11075	14.3055	2.08155	110.443	2.0795	1311.33
	2.11725	10.5051	2.08796	100.766	2.0859	1289.66
	2.12374	0.46191	2.09436	84.2308	2.0923	1264.61
	2.13024	5.94913	2.10077	69.1411	2.0987	1235.33
	2.13673	19.4056	2.10717	37.4115	2.1051	1221.31
	2.14323	29.6103	2.11357	23.5667	2.1115	1193.75
	2.14972	44.3686	2.11998	23.294	2.1179	1172.38
	2.15622	57.3214	2.12638	21.6092	2.12429	1166.86
	2.16271	64.545	2.13279	9.60947	2.13069	1163.24
	2.1692	71.2794	2.13919	0.08787	2.13709	1160.4
	2.1757	77.3678	2.1456	13.0581	2.14349	1161.83
	2.18219	82.9202	2.152	27.4059	2.14989	1162.13
	2.18869	84.1279	2.15841	30.9876	2.15629	1181.91
	2.19518	82.9168	2.16481	39.2696	2.16268	1209.81
	2.20168	84.6642	2.17122	50.2023	2.16908	1232.89
	2.20817	92.9922	2.17762	51.056	2.17548	1258.98
	2.21467	99.0609	2.18403	54.0156	2.18188	1304.42
	2.22116	96.3273	2.19043	66.3483	2.18828	1334.22
	2.22766	90.0057	2.19684	75.0613	2.19468	1359.91
	2.23415	83.5572	2.20324	87.706	2.20108	1379.46
	2.24064	83.0968	2.20965	104.48	2.20747	1401.14
	2.24714	72.6697	2.21605	115.731	2.21387	1415.53
	2.25363	54.114	2.22246	117.712	2.22027	1437.07
	2.26013	42.4349	2.22886	114.76	2.22667	1458.78
	2.26662	41.4904	2.23527	111.441	2.23307	1461.09
	2.27312	41.1567	2.24167	115.597	2.23947	1448.2
	2.27961	35.0268	2.24807	121.172	2.24586	1445.7
	2.28611	21.972	2.25448	124.181	2.25226	1440.19
	2.2926	7.72838	2.26088	127.224	2.25866	1414.89
	2.2991	0.09998	2.26729	126.507	2.26506	1379.26
	2.30559	5.11096	2.27369	108.108	2.27146	1353
	2.31209	10.1195	2.2801	88.4891	2.27786	1332.24
	2.31858	7.41856	2.2865	77.3387	2.28426	1318.74
	2.32508	10.9694	2.29291	68.6074	2.29065	1297.03
	2.33157	21.5821	2.29931	52.3761	2.29705	1267.53
	2.33806	34.6769	2.30572	42.9611	2.30345	1243.28
	2.34456	39.1057	2.31212	43.4848	2.30985	1223.86
	2.35105	41.5217	2.31853	30.3104	2.31625	1215.05
	2.35755	49.4531	2.32493	12.1531	2.32265	1207.37
	2.36404	65.853	2.33134	8.91314	2.32904	1182.66
	2.37054	72.7265	2.33774	18.7668	2.33544	1152.59
	2.37703	84.5006	2.34415	14.8035	2.34184	1149.88
	2.38353	94.9707	2.35055	4.04812	2.34824	1171.28
	2.39002	98.5076	2.35696	2.59279	2.35464	1190.26
	2.39652	101.338	2.36336	18.1423	2.36104	1198.73
	2.40301	107.234	2.36977	13.8628	2.36744	1214.81
	2.40951	111.817	2.37617	10.2772	2.37383	1234.6
	2.416	105.237	2.38257	19.1856	2.38023	1264.41
	2.4225	97.5001	2.38898	25.9142	2.38663	1299.14
	2.42899	95.4184	2.39538	32.7806	2.39303	1339.15
	2.43548	93.1464	2.40179	45.0191	2.39943	1366.78
	2.44198	82.8885	2.40819	55.1975	2.40583	1387.95
	2.44847	69.2195	2.4146	57.219	2.41223	1420.03
	2.45497	52.5267	2.421	61.1595	2.41862	1453.01
	2.46146	46.0312	2.42741	74.6779	2.42502	1474.43
	2.46796	54.0471	2.43381	95.8733	2.43142	1493.44
	2.47445	51.5746	2.44022	106.032	2.43782	1502.48
	2.48095	33.9987	2.44662	115.433	2.44422	1514.18
	2.48744	19.9476	2.45303	120.824	2.45062	1520.76
	2.49394	8.9103	2.45943	120.736	2.45701	1509.01
	2.50043	4.99715	2.46584	114.958	2.46341	1502.96
	2.50692	4.56005	2.47224	101.366	2.46981	1492.66
	2.51342	3.3102	2.47865	88.1196	2.47621	1471.49
	2.51991	6.91122	2.48505	72.693	2.48261	1433.2
	2.52641	14.5037	2.49146	52.5194	2.48901	1391.64
	2.5329	17.0573	2.49786	46.441	2.49541	1357.87
	2.5394	16.29	2.50427	56.9254	2.5018	1327.23
	2.54589	12.865	2.51067	56.0549	2.5082	1310.63
	2.55239	14.8794	2.51707	33.7213	2.5146	1278.66
	2.55888	20.4255	2.52348	15.8178	2.521	1241.19
	2.56538	33.9401	2.52988	13.2588	2.5274	1216.34
	2.57187	52.429	2.53629	8.9942	2.5338	1184.84
	2.57837	68.0866	2.54269	2.08059	2.54019	1177.7
	2.58486	86.7067	2.5491	13.313	2.54659	1186.43
	2.59136	100.316	2.5555	21.0902	2.55299	1198.9
	2.59785	110.183	2.56191	29.1216	2.55939	1200.75
	2.60434	123.986	2.56831	28.442	2.56579	1195.4
	2.61084	125.675	2.57472	22.9844	2.57219	1201.01
	2.61733	119.34	2.58112	28.4146	2.57859	1212.14
	2.62383	119.688	2.58753	49.301	2.58498	1226.56
	2.63032	110.417	2.59393	56.1204	2.59138	1247.11
	2.63682	109.947	2.60034	54.5398	2.59778	1268.09
	2.64331	112.033	2.60674	59.0462	2.60418	1277.4
	2.64981	110.829	2.61315	63.4624	2.61058	1287.36
	2.6563	98.7133	2.61955	70.5548	2.61698	1316.97
	2.6628	82.1729	2.62596	84.6302	2.62337	1346.17
	2.66929	73.0558	2.63236	104.666	2.62977	1364.34
	2.67578	58.2403	2.63877	109.567	2.63617	1384.32
	2.68228	46.5112	2.64517	112.155	2.64257	1419.72
	2.68877	40.9753	2.65158	103.344	2.64897	1447.28
	2.69527	30.729	2.65798	101.462	2.65537	1442.57
	2.70176	22.6513	2.66438	96.8583	2.66177	1446.04
	2.70826	11.0604	2.67079	91.1637	2.66816	1463.3
	2.71475	-7.56967	2.67719	93.1881	2.67456	1462.86
	2.72125	-17.2734	2.6836	95.0885	2.68096	1454.15
	2.72774	-9.86496	2.69	84.8179	2.68736	1439.92
	2.73424	4.63209	2.69641	93.8111	2.69376	1423.67
	2.74073	8.22057	2.70281	99.6765	2.70016	1395.15
	2.74723	3.19001	2.70922	110.705	2.70655	1362.93
	2.75372	-0.06986	2.71562	105.718	2.71295	1327.14
	2.76022	5.89467	2.72203	88.5875	2.71935	1294.32
	2.76671	9.30016	2.72843	73.9809	2.72575	1260.67
	2.7732	15.1373	2.73484	54.6053	2.73215	1226.86
	2.7797	24.6409	2.74124	31.6892	2.73855	1212.49
	2.78619	29.2934	2.74765	11.7954	2.74495	1205.48
	2.79269	41.6185	2.75405	6.6666	2.75134	1203.98
	2.79918	60.536	2.76046	4.35782	2.75774	1187.81
	2.80568	77.2855	2.76686	1.15104	2.76414	1186.93
	2.81217	86.0156	2.77327	4.67026	2.77054	1198.13
	2.81867	92.34	2.77967	13.7264	2.77694	1211.51
	2.82516	99.6044	2.78608	20.3997	2.78334	1236.75
	2.83166	101.852	2.79248	30.1049	2.78973	1251.44
	2.83815	105.755	2.79888	37.0871	2.79613	1261.05
	2.84465	116.072	2.80529	37.0703	2.80253	1277.76
	2.85114	116.729	2.81169	35.0125	2.80893	1299.97
	2.85764	112.547	2.8181	41.4527	2.81533	1318.18
	2.86413	112.434	2.8245	55.8979	2.82173	1339.22
	2.87062	110.263	2.83091	70.0921	2.82813	1364.26
	2.87712	97.8642	2.83731	76.8323	2.83452	1392.88
	2.88361	80.0621	2.84372	88.8415	2.84092	1433.98
	2.89011	63.7623	2.85012	106.378	2.84732	1470.22
	2.8966	55.239	2.85653	113.28	2.85372	1499.17
	2.9031	47.1765	2.86293	118.027	2.86012	1504.23
	2.90959	36.7294	2.86934	115.917	2.86652	1498.23
	2.91609	30.7168	2.87574	115.956	2.87292	1499.07
	2.92258	29.775	2.88215	108.816	2.87931	1517.29
	2.92908	28.5895	2.88855	102.993	2.88571	1522.41
	2.93557	22.2745	2.89496	99.1562	2.89211	1487.76
	2.94206	13.9214	2.90136	95.9714	2.89851	1453.1
	2.94856	16.3144	2.90777	105.229	2.90491	1433.47
	2.95505	13.573	2.91417	107.474	2.91131	1407.13
	2.96155	7.55045	2.92058	87.6571	2.9177	1373.84
	2.96804	10.5018	2.92698	81.5353	2.9241	1337.12
	2.97454	17.2298	2.93338	78.2945	2.9305	1292.78
	2.98103	28.1708	2.93979	62.4537	2.9369	1263.19
	2.98753	44.368	2.94619	54.9439	2.9433	1238.78
	2.99402	59.456	2.9526	64.7191	2.9497	1204.53
	3.00052	69.8566	2.959	66.8163	2.9561	1180.93
	3.00701	72.2834	2.96541	68.3766	2.96249	1172.32
	3.01351	76.531	2.97181	60.9487	2.96889	1170.87
	3.02	81.8053	2.97822	52.4759	2.97529	1158.01
	3.0265	100.812	2.98462	37.7592	2.98169	1145.2
	3.03299	106.371	2.99103	26.4294	2.98809	1158.05
	3.03948	104.635	2.99743	15.8056	2.99449	1185.5
	3.04598	98.673	3.00384	4.4695	3.00088	1199
	3.05247	96.8036	3.01024	15.0326	3.00728	1207.91
	3.05897	103.754	3.01665	17.5696	3.01368	1225.48
	3.06546	110.155	3.02305	18.2007	3.02008	1242.7
	3.07196	101.444	3.02946	25.2778	3.02648	1261.38
	3.07845	85.5249	3.03586	37.2579	3.03288	1295.04
	3.08495	68.3565	3.04227	52.585	3.03928	1336.49
	3.09144	64.9066	3.04867	63.792	3.04567	1363.75
	3.09794	61.6795	3.05508	56.2882	3.05207	1382.77
	3.10443	41.3059	3.06148	44.8142	3.05847	1404.56
	3.11093	27.1115	3.06789	49.9943	3.06487	1416.99
	3.11742	25.0211	3.07429	58.6644	3.07127	1425.01
	3.12391	20.7521	3.08069	58.7905	3.07767	1432.14
	3.13041	11.8494	3.0871	63.1986	3.08406	1443.87
	3.1369	4.54595	3.0935	70.0906	3.09046	1453.48
	3.1434	6.11557	3.09991	74.0917	3.09686	1457.71
	3.14989	13.5838	3.10631	80.6968	3.10326	1458.07
	3.15639	16.7653	3.11272	81.0659	3.10966	1463.34
	3.16288	13.12	3.11912	68.094	3.11606	1445.17
	3.16938	6.52131	3.12553	60.6651	3.12246	1409.26
	3.17587	9.90091	3.13193	58.9611	3.12885	1373.78
	3.18237	13.0324	3.13834	66.5623	3.13525	1340.42
	3.18886	9.98737	3.14474	70.4803	3.14165	1315.18
	3.19536	16.9375	3.15115	74.8714	3.14805	1291.46
	3.20185	38.2349	3.15755	81.1775	3.15445	1272.56
	3.20834	50.5647	3.16396	92.8546	3.16085	1236.06
	3.21484	68.2394	3.17036	100.972	3.16724	1199.63
	3.22133	84.6362	3.17677	94.4817	3.17364	1178.13
	3.22783	91.8273	3.18317	62.9918	3.18004	1157.18
	3.23432	98.849	3.18958	43.6069	3.18644	1145.23
	3.24082	106.934	3.19598	41.459	3.19284	1152.36
	3.24731	108.097	3.20239	36.3731	3.19924	1167.73
	3.25381	102.454	3.20879	32.7501	3.20564	1182.52
	3.2603	105.682	3.21519	39.4002	3.21203	1198.72
	3.2668	108.94	3.2216	41.3403	3.21843	1210.52
	3.27329	108.428	3.228	32.4794	3.22483	1241.01
	3.27979	111.35	3.23441	20.3325	3.23123	1279.97
	3.28628	114.593	3.24081	14.4386	3.23763	1312.28
	3.29278	104.89	3.24722	10.8226	3.24403	1328.55
	3.29927	83.2274	3.25362	10.6387	3.25042	1342.46
	3.30576	68.6826	3.26003	1.74181	3.25682	1367.69
	3.31226	51.8808	3.26643	7.93645	3.26322	1403.85
	3.31875	44.4872	3.27284	12.0193	3.26962	1439.32
	3.32525	32.4029	3.27924	10.1421	3.27602	1464.17
	3.33174	22.2473	3.28565	22.3399	3.28242	1488.03
	3.33824	15.1799	3.29205	32.4337	3.28882	1504.05
	3.34473	7.37714	3.29846	31.8405	3.29521	1499.07
	3.35123	6.50721	3.30486	28.9684	3.30161	1486.16
	3.35772	7.42731	3.31127	27.7452	3.30801	1484.49
	3.36422	6.85583	3.31767	27.007	3.31441	1470.91
	3.37071	4.98497	3.32408	20.1288	3.32081	1450.21
	3.3772	12.2977	3.33048	10.7066	3.32721	1431.43
	3.3837	18.1612	3.33689	8.56445	3.33361	1415.18
	3.39019	5.82088	3.34329	16.4763	3.34	1400.54
	3.39669	0.71192	3.34969	20.5481	3.3464	1386.97
	3.40318	14.2166	3.3561	25.5279	3.3528	1359.84
	3.40968	30.2052	3.3625	25.6007	3.3592	1321.2
	3.41617	36.2831	3.36891	13.5716	3.3656	1289.2
	3.42267	36.6463	3.37531	16.6524	3.372	1262.11
	3.42916	43.8164	3.38172	16.3942	3.37839	1237.69
	3.43566	59.5948	3.38812	12.412	3.38479	1220.47
	3.44215	73.7297	3.39453	14.0728	3.39119	1196.43
	3.44865	80.2566	3.40093	24.4386	3.39759	1177.12
	3.45514	95.0356	3.40734	25.4055	3.40399	1164.77
	3.46164	96.2911	3.41374	20.2143	3.41039	1166.74
	3.46813	97.8132	3.42015	23.7271	3.41679	1164.96
	3.47462	99.7994	3.42655	30.1429	3.42318	1160.45
	3.48112	102.102	3.43296	27.0147	3.42958	1183.44
	3.48761	104.902	3.43936	30.7836	3.43598	1213.61
	3.49411	107.352	3.44577	42.6054	3.44238	1240.07
	3.5006	102.094	3.45217	44.5132	3.44878	1261.41
			3.45858	34.142	3.45518	1283.55
			3.46498	33.0768	3.46157	1298.64
			3.47139	44.2236	3.46797	1332.83
			3.47779	47.8255	3.47437	1365.53
			3.4842	30.9803	3.48077	1384.82
			3.4906	19.1731	3.48717	1412.31
			3.497	23.0649	3.49357	1429.66
			3.50341	28.4467	3.49997	1447.88
					3.50636	1459.26
					3.51276	1454.06
					3.51916	1438.77
					3.52556	1430.7
					3.53196	1432.53

## Sheet: Fig. 2f inset
	X1	Y1	X2	Y2	X3	Y3
	0.04243	2.4569	0.04184	7.3613	0.04033	240.363
	0.0495	8.1902	0.04881	17.9627	0.04705	243.835
	0.05657	20.0129	0.05578	29.5336	0.05377	247.89
	0.06363	28.4031	0.06276	43.7946	0.06049	257.224
	0.07071	44.3007	0.06973	56.1462	0.06721	270.402
	0.07778	66.3439	0.0767	69.8333	0.07393	285.335
	0.08485	84.5205	0.08368	87.9531	0.08065	298.344
	0.09192	96.5331	0.09065	100.608	0.08737	313.925
	0.09899	116.935	0.09762	112.927	0.09409	335.24
	0.10606	133.333	0.10459	120.099	0.10081	354.626
	0.11313	143.211	0.11157	126.613	0.10753	369.223
	0.1202	145.824	0.11854	129.6	0.11426	381.332
	0.12728	154.625	0.12551	138.453	0.12098	389.886
	0.13435	162.456	0.13249	142.451	0.1277	396.626
	0.14141	162.801	0.13946	141.159	0.13442	402.736
	0.14848	153.703	0.14643	133.853	0.14114	410.167
	0.15556	142.541	0.15341	123.418	0.14786	411.138
	0.16263	126.291	0.16038	109.343	0.15458	397.79
	0.1697	107.554	0.16735	94.7362	0.1613	383.842
	0.17676	91.6874	0.17432	79.9985	0.16802	367.66
	0.18384	77.7177	0.1813	64.4642	0.17474	348.545
	0.19091	64.2842	0.18827	53.7241	0.18147	327.616
	0.19798	51.3532	0.19524	48.7756	0.18819	306.528
	0.20505	40.792	0.20222	40.7339	0.19491	287.423
	0.21213	29.645	0.20919	30.8342	0.20163	274.738
	0.21919	18.0827	0.21616	24.8761	0.20835	262.53
	0.22626	9.57216	0.22314	13.8392	0.21507	249.557
	0.23333	4.42707	0.23011	5.96241	0.22179	242.404
	0.24041	0.53208	0.23708	7.46499	0.22851	246.028
	0.24748	2.73014	0.24405	14.9854	0.23523	247.384
	0.25454	0.98659	0.25103	27.4386	0.24195	246.305
	0.26161	-0.54038	0.258	44.7025	0.24867	249.657
	0.26869	7.08372	0.26497	57.9806	0.2554	258.473
	0.27576	19.621	0.27195	69.2285	0.26212	269.722
	0.28283	33.5207	0.27892	81.125	0.26884	277.203
	0.28989	45.8875	0.28589	92.4863	0.27556	286.856
	0.29697	62.6391	0.29286	115.636	0.28228	305.124
	0.30404	82.6064	0.29984	133.879	0.289	322.606
	0.31111	98.4664	0.30681	143.191	0.29572	337.318
	0.31818	106.979	0.31378	146.924	0.30244	355.079
	0.32526	122.884	0.32076	154.197	0.30916	376.758
	0.33232	135.594	0.32773	160.756	0.31588	390.049
	0.33939	141.71	0.3347	167.311	0.3226	395.969
	0.34646	150.841	0.34168	173.988	0.32933	399.64
	0.35354	153.749	0.34865	169.829	0.33605	408.084
	0.36061	150.741	0.35562	161.437	0.34277	421.904
	0.36767	140.075	0.36259	149.723	0.34949	431.456
	0.37474	130.33	0.36957	139.51	0.35621	425.212
	0.38182	120.672	0.37654	125.783	0.36293	405.415
	0.38889	97.8812	0.38351	107.332	0.36965	385.148
	0.39596	83.4597	0.39049	90.0413	0.37637	366.612
	0.40304	66.3696	0.39746	78.1314	0.38309	344.329
	0.4101	49.2724	0.40443	67.4584	0.38981	320.748
	0.41717	39.5515	0.41141	54.0506	0.39654	304.057
	0.42424	36.1278	0.41838	46.7606	0.40326	290.198
	0.43132	39.485	0.42535	39.8957	0.40998	274.309
	0.43839	35.5926	0.43232	28.647	0.4167	263.063
	0.44545	24.3952	0.4393	16.1907	0.42342	253.322
	0.45252	15.5716	0.44627	7.33933	0.43014	242.945
	0.4596	9.88082	0.45324	3.4552	0.43686	234.48
	0.46667	4.02861	0.46022	5.73081	0.44358	226.842
	0.47374	4.86371	0.46719	11.818	0.4503	227.989
	0.48081	12.3796	0.47416	27.6046	0.45702	232.618
	0.48788	22.9346	0.48114	38.6413	0.46374	241.186
	0.49495	32.1472	0.48811	47.5148	0.47047	256.632
	0.50202	47.9399	0.49508	60.1731	0.47719	270.601
	0.50909	65.6594	0.50205	69.1883	0.48391	286.95
	0.51617	88.5642	0.50903	84.2978	0.49063	299.073
	0.52323	105.492	0.516	94.7649	0.49735	310.275
	0.5303	117.372	0.52297	118.498	0.50407	328.135
	0.53737	131.422	0.52995	133.248	0.51079	348.746
	0.54445	145.817	0.53692	140.6	0.51751	366.457
	0.55152	158.147	0.54389	141.203	0.52423	384.827
	0.55859	170.676	0.55086	142.475	0.53095	397.047
	0.56565	179.904	0.55784	142.013	0.53767	405.953
	0.57273	176.105	0.56481	140.893	0.5444	410.348
	0.5798	166.37	0.57178	133.387	0.55112	413.523
	0.58687	153.32	0.57876	124.808	0.55784	410.218
	0.59394	140.904	0.58573	115.426	0.56456	401.422
	0.60101	123.552	0.5927	106.347	0.57128	393.457
	0.60808	100.187	0.59968	93.6953	0.578	384.297
	0.61515	85.2953	0.60665	80.0983	0.58472	367.099
	0.62222	76.8423	0.61362	56.3274	0.59144	342.64
	0.6293	69.5215	0.62059	38.4693	0.59816	319.218
	0.63637	60.4105	0.62757	28.9887	0.60488	296.804
	0.64343	48.8886	0.63454	21.4122	0.61161	277.333
	0.6505	40.9696	0.64151	16.9478	0.61833	263.009
	0.65758	31.5694	0.64849	15.6511	0.62505	257.095
	0.66465	19.2712	0.65546	8.1447	0.63177	248.366
	0.67172	15.1807	0.66243	5.73173	0.63849	241.673
	0.67878	12.4212	0.66941	4.30311	0.64521	242.977
	0.68586	7.49262	0.67638	3.13458	0.65193	249.357
	0.69293	11.1809	0.68335	8.27471	0.65865	257.529
	0.7	22.4871	0.69032	15.021	0.66537	263.419
	0.70707	26.3768	0.6973	26.2157	0.67209	266.084
	0.71415	40.4941	0.70427	44.4471	0.67881	268.025
	0.72121	58.2188	0.71124	61.0716	0.68554	273.658
	0.72828	80.1499	0.71822	71.4986	0.69226	282.932
	0.73535	95.0453	0.72519	77.9158	0.69898	300.394
	0.74243	104.845	0.73216	85.494	0.7057	321.923
	0.7495	114.744	0.73913	99.8029	0.71242	340.838
	0.75656	128.456	0.74611	116	0.71914	358.069
	0.76363	142.56	0.75308	128.662	0.72586	372.975
	0.77071	149.489	0.76005	133.275	0.73258	387.731
	0.77778	151.214	0.76703	131.1	0.7393	406.12
	0.78485	151.589	0.774	132.211	0.74602	421.485
	0.79191	142.069	0.78097	137.615	0.75274	424.116
	0.79899	129.671	0.78795	138.431	0.75947	421.178
	0.80606	117.623	0.79492	123.434	0.76619	412.894
	0.81313	107.249	0.80189	104.113	0.77291	408.077
	0.82021	100.835	0.80886	95.5864	0.77963	402.014
	0.82728	96.5127	0.81584	80.3533	0.78635	386.966
	0.83434	82.9653	0.82281	66.2374	0.79307	371.938
	0.84141	68.0981	0.82978	54.1571	0.79979	354.19
	0.84849	54.7598	0.83676	44.1011	0.80651	330.258
	0.85556	42.105	0.84373	34.8356	0.81323	306.99
	0.86263	33.9921	0.8507	27.5195	0.81995	284.389
	0.86969	23.7454	0.85768	15.5257	0.82667	269.514
	0.87677	15.772	0.86465	3.98971	0.8334	262.218
	0.88384	8.80355	0.87162	-0.49421	0.84012	254.681
	0.89091	3.63228	0.87859	-0.776	0.84684	244.987
	0.89798	3.75195	0.88557	1.25613	0.85356	240.847
	0.90506	10.3493	0.89254	2.989	0.86028	239.903
	0.91212	16.7455	0.89951	10.2899	0.867	242.726
	0.91919	26.9119	0.90649	19.466	0.87372	245.283
	0.92626	40.6956	0.91346	28.8832	0.88044	250.201
	0.93334	57.4818	0.92043	46.0309	0.88716	264.325
	0.94041	77.7155	0.92741	77.251	0.89388	282.721
	0.94747	98.3729	0.93438	92.1057	0.90061	302.208
	0.95454	113.916	0.94135	101.511	0.90733	319.373
	0.96162	130.284	0.94832	114.021	0.91405	335.762
	0.96869	146.455	0.9553	130.902	0.92077	355.547
	0.97576	160.43	0.96227	145.846	0.92749	367.411
	0.98283	174.391	0.96924	168.669	0.93421	385.204
	0.9899	175.905	0.97622	173.964	0.94093	409.537
	0.99697	175.906	0.98319	166.605	0.94765	423.396
	1.00404	176.555	0.99016	159.67	0.95437	429.391
	1.01111	163.574	0.99713	153.115	0.96109	436.925
	1.01819	139.716	1.00411	147.633	0.96781	442.528
	1.02525	129.776	1.01108	142.041	0.97454	441.991
	1.03232	122.319	1.01805	130.281	0.98126	426.128
	1.03939	99.3907	1.02503	121.943	0.98798	405.317
	1.04647	70.0396	1.032	111.662	0.9947	388.495
	1.05354	52.2489	1.03897	96.3194	1.00142	373.931
	1.06061	40.7959	1.04595	76.579	1.00814	353.007
	1.06767	30.7903	1.05292	57.9102	1.01486	330.973
	1.07475	20.0129	1.05989	46.8754	1.02158	308.852
	1.08182	13.3861	1.06686	38.4763	1.0283	286.332
	1.08889	12.6137	1.07384	37.2573	1.03502	268.348
	1.09596	8.31831	1.08081	27.5317	1.04174	258.08
	1.10303	4.17468	1.08778	11.4287	1.04847	250.073
	1.1101	0.38347	1.09476	8.12384	1.05519	242.17
	1.11717	-0.77638	1.10173	5.0677	1.06191	233.753
	1.12424	-0.49141	1.1087	5.31646	1.06863	233.826
	1.13132	13.6418	1.11568	7.48486	1.07535	239.937
	1.13839	33.8214	1.12265	12.3153	1.08207	244.011
	1.14545	54.3714	1.12962	17.5614	1.08879	251.995
	1.15252	74.4702	1.13659	28.5268	1.09551	264.273
	1.1596	87.1475	1.14357	48.9815	1.10223	277.764
	1.16667	101.942	1.15054	69.9447	1.10895	290.997
	1.17374	121.265	1.15751	90.0804	1.11568	305.12
	1.1808	135.135	1.16449	105.522	1.1224	317.501
	1.18788	141.056	1.17146	120.93	1.12912	330.821
	1.19495	139.985	1.17843	128.074	1.13584	346.053
	1.20202	136.112	1.18541	133.939	1.14256	367.005
	1.2091	139.665	1.19238	138.373	1.14928	385.283
	1.21617	141.605	1.19935	135.223	1.156	393.545
	1.22323	147.107	1.20632	141.031	1.16272	406.556
	1.2303	141.611	1.2133	143.876	1.16944	418.155
	1.23738	117.147	1.22027	135.438	1.17616	425.834
	1.24445	96.2314	1.22724	124.615	1.18288	419.259
	1.25152	81.2676	1.23422	109.932	1.1896	408.488
	1.25858	67.381	1.24119	98.0112	1.19633	397.08
	1.26566	52.5225	1.24816	84.6155	1.20305	374.377
	1.27273	39.1815	1.25513	76.0838	1.20977	357.232
	1.2798	29.9666	1.26211	66.1053	1.21649	338.108
	1.28687	20.8623	1.26908	47.9527	1.22321	317.394
	1.29395	8.58591	1.27605	30.3403	1.22993	300.889
	1.30101	5.51296	1.28303	14.8164	1.23665	285.256
	1.30808	5.4837	1.29	8.76488	1.24337	268.35
	1.31515	0.32198	1.29697	6.80638	1.25009	251.751
	1.32223	-0.64873	1.30395	5.19293	1.25681	239.854
	1.3293	6.63901	1.31092	2.60387	1.26354	234.409
	1.33636	16.9839	1.31789	-1.10608	1.27026	231.463
	1.34343	26.9878	1.32487	-0.69346	1.27698	231.03
	1.35051	32.4425	1.33184	3.27599	1.2837	236.12
	1.35758	37.8231	1.33881	17.9203	1.29042	244.188
	1.36465	52.1176	1.34578	30.7113	1.29714	254.233
	1.37172	68.9694	1.35276	44.2365	1.30386	265.462
	1.37879	86.9828	1.35973	64.4849	1.31058	276.844
	1.38586	105.735	1.3667	86.0722	1.3173	294.822
	1.39293	119.413	1.37368	106.375	1.32402	308.047
	1.4	130.523	1.38065	117.501	1.33075	324.615
	1.40708	138.177	1.38762	136.829	1.33747	350.123
	1.41414	140.188	1.39459	153.04	1.34419	369.406
	1.42121	140.924	1.40157	166.245	1.35091	385.456
	1.42828	134.836	1.40854	172.543	1.35763	404.787
	1.43536	122.718	1.41551	170.892	1.36435	426.399
	1.44243	106.998	1.42249	157.122	1.37107	441.659
	1.4495	93.1899	1.42946	150.223	1.37779	444.7
	1.45656	78.2626	1.43643	153.585	1.38451	440.455
	1.46364	59.7234	1.4434	150.21	1.39123	429.452
	1.47071	41.2711	1.45038	133.963	1.39795	417.307
	1.47778	25.0694	1.45735	114.399	1.40467	403.525
	1.48485	14.5667	1.46432	95.0963	1.4114	381.195
	1.49192	8.15105	1.4713	82.4074	1.41812	356.914
	1.49899	3.00583	1.47827	67.3393	1.42484	335.194
	1.50606	7.43686	1.48524	51.7171	1.43156	312.534
	1.51313	12.0455	1.49222	37.3507	1.43828	287.96
	1.52021	8.71016	1.49919	25.3691	1.445	271.744
	1.52727	10.6994	1.50616	12.2346	1.45172	262.678
	1.53434	17.0886	1.51313	9.41823	1.45844	252.091
	1.54141	21.6664	1.52011	9.55777	1.46516	246.267
	1.54849	32.1134	1.52708	7.06798	1.47188	243.717
	1.55556	47.5258	1.53405	2.43442	1.47861	236.43
	1.56263	53.5235	1.54103	3.67813	1.48533	231.402
	1.56969	64.8713	1.548	12.1353	1.49205	233.564
	1.57677	76.2614	1.55497	23.6629	1.49877	237.804
	1.58384	85.705	1.56195	38.7251	1.50549	247.065
	1.59091	95.1225	1.56892	56.2531	1.51221	262.873
	1.59799	104.001	1.57589	74.9849	1.51893	274.983
	1.60505	113.64	1.58286	96.2075	1.52565	286.376
	1.61212	122.813	1.58984	107.512	1.53237	296.763
	1.61919	127.072	1.59681	112.624	1.53909	314.026
	1.62627	128.497	1.60378	126.054	1.54582	337.156
	1.63334	124.6	1.61076	140.468	1.55254	362.37
	1.64041	116.532	1.61773	154.706	1.55926	380.236
	1.64747	100.082	1.6247	166.841	1.56598	393.45
	1.65455	83.0339	1.63168	158.579	1.5727	411.272
	1.66162	72.4851	1.63865	149.232	1.57942	425.326
	1.66869	58.6649	1.64562	141.719	1.58614	435.499
	1.67576	44.9417	1.65259	122.605	1.59286	435.987
	1.68282	31.7428	1.65957	105.281	1.59958	424.179
	1.6899	26.3545	1.66654	91.1047	1.6063	413.171
	1.69697	15.0578	1.67351	79.4113	1.61302	398.786
	1.70404	5.40389	1.68049	73.1857	1.61974	377.158
	1.71112	0.76988	1.68746	66.0359	1.62647	355.776
	1.71819	0.86915	1.69443	52.3296	1.63319	335.202
	1.72525	7.11255	1.7014	43.6076	1.63991	317.63
	1.73232	19.9989	1.70838	40.9528	1.64663	297.892
	1.7394	29.0565	1.71535	35.0876	1.65335	278.757
	1.74647	34.7531	1.72232	25.014	1.66007	257.055
	1.75354	42.7803	1.7293	14.2315	1.66679	242.889
	1.7606	54.6534	1.73627	4.2316	1.67351	240.009
	1.76768	70.0657	1.74324	7.0732	1.68023	240.511
	1.77475	68.457	1.75022	10.5413	1.68695	240.001
	1.78182	66.6546	1.75719	11.1451	1.69368	236.475
	1.78889	77.2669	1.76416	13.5727	1.7004	235.271
	1.79597	89.1323	1.77114	20.2998	1.70712	243.27
	1.80303	99.3591	1.77811	28.0101	1.71384	251.887
	1.8101	109.621	1.78508	46.2375	1.72056	263.829
	1.81717	119.682	1.79205	64.0683	1.72728	277.135
	1.82425	121.438	1.79903	74.1698	1.734	289.737
	1.83132	112.561	1.806	91.1904	1.74072	308.74
	1.83838	101.952	1.81297	115.022	1.74744	329.538
	1.84545	94.5939	1.81995	137.355	1.75416	346.651
	1.85253	85.4262	1.82692	146.218	1.76088	360.462
	1.8596	78.3238	1.83389	150.64	1.76761	372.323
	1.86667	69.2245	1.84086	148.289	1.77433	386.337
	1.87374	54.3305	1.84784	146.524	1.78105	398.529
	1.88081	48.4438	1.85481	145.787	1.78777	405.024
	1.88788	36.5403	1.86178	135.116	1.79449	410.016
	1.89495	23.2354	1.86876	121.741	1.80121	411.951
	1.90202	12.1326	1.87573	111.157	1.80793	407.76
	1.9091	2.9785	1.8827	95.4326	1.81465	393.796
	1.91616	3.6219	1.88968	85.0382	1.82137	374.337
	1.92323	2.45817	1.89665	77.2554	1.82809	350.652
	1.9303	5.14091	1.90362	63.8062	1.83481	332.851
	1.93738	18.0974	1.91059	50.2962	1.84154	317.024
	1.94445	30.6152	1.91757	44.9715	1.84826	302.135
	1.95152	40.1968	1.92454	43.9699	1.85498	290.369
	1.95858	55.8783	1.93151	37.7267	1.8617	280.64
	1.96566	74.6875	1.93849	34.426	1.86842	270.624
	1.97273	88.3738	1.94546	30.2533	1.87514	263.562
	1.9798	112.823	1.95243	15.8838	1.88186	255.209
	1.98688	128.543	1.95941	11.3946	1.88858	246.257
	1.99394	130.518	1.96638	9.33056	1.8953	238.847
	2.00101	133.3	1.97335	1.66654	1.90202	237.906
	2.00808	141.52	1.98032	-0.42347	1.90875	241.175
	2.01516	143.873	1.9873	4.01095	1.91547	250.571
	2.02223	131.873	1.99427	14.2717	1.92219	258.615
	2.02929	127.304	2.00124	32.5502	1.92891	268.402
	2.03636	124.304	2.00822	48.7417	1.93563	284.324
	2.04343	111.974	2.01519	62.1759	1.94235	300.16
	2.05051	97.0129	2.02216	80.453	1.94907	315.793
	2.05758	86.8452	2.02913	102.586	1.95579	336.218
	2.06465	73.3573	2.03611	129.214	1.96251	355.657
	2.07171	58.1736	2.04308	151.413	1.96923	377.289
	2.07879	45.1533	2.05005	167.517	1.97595	394.52
	2.08586	34.4466	2.05703	166.385	1.98268	411.431
	2.09293	16.3148	2.064	164.905	1.9894	429.887
	2.10001	2.69504	2.07097	156.306	1.99612	437.172
	2.10707	-2.76957	2.07795	144.53	2.00284	441.921
	2.11414	5.35272	2.08492	130.253	2.00956	434.464
	2.12121	10.5064	2.09189	122.158	2.01628	419.178
	2.12829	15.3571	2.09886	110.382	2.023	407.926
	2.13536	28.4058	2.10584	88.2822	2.02972	392.318
	2.14243	46.7408	2.11281	67.0391	2.03644	372.183
	2.14949	65.2959	2.11978	57.9788	2.04316	349.159
	2.15657	82.4801	2.12676	52.8187	2.04988	320.707
	2.16364	121.197	2.13373	42.0309	2.05661	297.29
	2.17071	153.782	2.1407	36.169	2.06333	285.823
	2.17778	181.691	2.14767	32.1187	2.07005	278.91
	2.18485	204.086	2.15465	27.4273	2.07677	269.176
	2.19192	221.758	2.16162	23.9677	2.08349	257.363
	2.19899	232.75	2.16859	17.3354	2.09021	242.252
	2.20606	240.394	2.17557	8.61677	2.09693	229.645
	2.21314	257.776	2.18254	3.90493	2.10365	228.105
	2.22021	274.179	2.18951	9.28293	2.11037	236.475
	2.22727	275.01	2.19649	14.4294	2.11709	245.125
	2.23434	271.289	2.20346	23.8338	2.12382	251.19
	2.24142	269.198	2.21043	32.7655	2.13054	255.918
	2.24849	255.965	2.21741	42.5518	2.13726	260.817
	2.25556	227.842	2.22438	49.8194	2.14398	270.014
	2.26262	202.03	2.23135	60.3366	2.1507	291.313
	2.2697	176.313	2.23832	72.3637	2.15742	317.574
	2.27677	143.397	2.2453	91.2564	2.16414	342.031
	2.28384	111.928	2.25227	114.427	2.17086	362.535
	2.29091	81.901	2.25924	139.927	2.17758	374.47
	2.29799	59.3455	2.26622	151.655	2.1843	388.579
	2.30505	47.2038	2.27319	163.701	2.19102	405.958
	2.31212	36.3378	2.28016	169.962	2.19775	412.561
	2.31919	21.4373	2.28713	168.923	2.20447	414.731
	2.32627	6.42024	2.29411	156.418	2.21119	415.011
	2.33334	3.02124	2.30108	134.556	2.21791	413.405
	2.3404	1.91006	2.30805	121.416	2.22463	403.255
	2.34747	12.1431	2.31503	107.627	2.23135	388.243
	2.35455	38.6617	2.322	95.299	2.23807	370.134
	2.36162	67.9965	2.32897	83.3202	2.24479	350.981
	2.36869	90.1913	2.33595	74.0636	2.25151	334.179
	2.37577	113.523	2.34292	63.9373	2.25823	314.943
	2.38283	138.969	2.34989	61.6704	2.26495	294.771
	2.3899	172.236	2.35686	47.1181	2.27168	276.703
	2.39697	209.235	2.36384	28.8181	2.2784	258.81
	2.40405	236.602	2.37081	24.4508	2.28512	245.653
	2.41112	260.952	2.37778	20.7241	2.29184	240.356
	2.41818	293.859	2.38476	13.2177	2.29856	238.705
	2.42525	322.948	2.39173	5.53441	2.30528	237.806
	2.43232	334.124	2.3987	1.32321	2.312	234.005
	2.4394	338.731	2.40568	0.56953	2.31872	232.113
	2.44647	333.728	2.41265	7.7405	2.32544	235.313
	2.45354	320.323	2.41962	15.9091	2.33216	238.333
	2.4606	309.205	2.42659	23.6736	2.33889	246.823
	2.46768	295.845	2.43357	31.8124	2.34561	253.151
	2.47475	270.256	2.44054	51.3609	2.35233	263.877
	2.48182	237.717	2.44751	74.758	2.35905	282.495
	2.4889	198.373	2.45449	97.6032	2.36577	303.061
	2.49596	158.656	2.46146	114.544	2.37249	317.137
	2.50303	126.656	2.46843	127.549	2.37921	329.339
	2.5101	94.9648	2.47541	137.522	2.38593	346.012
	2.51718	64.6213	2.48238	148.569	2.39265	366.764
	2.52425	44.1361	2.48935	160.105	2.39937	380.323
	2.53131	20.8447	2.49632	166.768	2.40609	386.726
	2.53838	8.15833	2.5033	154.724	2.41282	389.713
	2.54546	-1.1085	2.51027	133.533	2.41954	392.557
	2.55253	3.26547	2.51724	117.32	2.42626	399.613
	2.5596	13.4187	2.52422	104.133	2.43298	401.088
	2.56667	22.3648	2.53119	90.6541	2.4397	386.977
	2.57374	41.9872	2.53816	77.2419	2.44642	367.789
	2.58081	66.8277	2.54513	65.3538	2.45314	348.478
	2.58788	79.6876	2.55211	55.1266	2.45986	330.005
	2.59495	104.516	2.55908	51.581	2.46658	307.394
	2.60203	136.625	2.56605	40.5444	2.4733	288.715
	2.60909	173.834	2.57303	33.4903	2.48002	270.952
	2.61616	211.98	2.58	27.931	2.48675	258.592
	2.62323	245.204	2.58697	16.1742	2.49347	247.014
	2.63031	274.11	2.59394	11.0611	2.50019	235.056
	2.63738	298.714	2.60092	10.6126	2.50691	225.826
	2.64445	314.58	2.60789	8.83046	2.51363	219.373
	2.65151	326.994	2.61486	9.90425	2.52035	221.693
	2.65859	337.51	2.62184	10.3536	2.52707	225.377
	2.66566	341.452	2.62881	3.4912	2.53379	232.864
	2.67273	331.138	2.63578	5.19158	2.54051	240.829
	2.6798	307.772	2.64276	17.1339	2.54723	254.235
	2.68687	273.341	2.64973	15.0534	2.55396	264.925
	2.69394	257.67	2.6567	16.3711	2.56068	274.741
	2.70101	241.971	2.66368	28.1737	2.5674	290.618
	2.70808	214.667	2.67065	45.1498	2.57412	306.925
	2.71516	182.405	2.67762	64.7184	2.58084	324.846
	2.72223	148.893	2.68459	73.3059	2.58756	345.24
	2.72929	122.254	2.69157	77.0327	2.59428	363.619
	2.73636	102.19	2.69854	82.7117	2.601	382.432
	2.74344	84.3101	2.70551	87.5165	2.60772	402.488
	2.75051	56.6939	2.71249	87.4684	2.61444	419.93
	2.75758	24.9438	2.71946	74.1137	2.62116	429.878
	2.76464	9.4572	2.72643	54.6212	2.62789	432.91
	2.77172	1.8606	2.7334	40.3042	2.63461	426.58
	2.77879	1.11207	2.74038	35.7888	2.64133	416.624
	2.78586	5.26725	2.74735	32.3716	2.64805	401.76
	2.79294	23.1783	2.75432	26.9962	2.65477	385.066
	2.80001	47.6515	2.7613	16.429	2.66149	362.931
	2.80707	67.2978	2.76827	13.3147	2.66821	340.267
	2.81414	73.9823	2.77524	13.8042	2.67493	321.669
	2.82121	98.7661	2.78222	12.2415	2.68165	301.845
	2.82829	135.732	2.78919	16.6655	2.68837	284.256
	2.83536	147.408	2.79616	24.5094	2.69509	268.032
	2.84242	155.373	2.80313	26.1791	2.70182	250.235
	2.84949	172.715	2.81011	14.9522	2.70854	234.845
	2.85657	183.675	2.81708	3.58015	2.71526	231.356
	2.86364	201.111	2.82405	0.62303	2.72198	229.648
	2.87071	198.591	2.83103	1.4501	2.7287	228.075
	2.87777	187.178	2.838	9.68957	2.73542	230.037
	2.88485	189.345	2.84497	16.3833	2.74214	233.082
	2.89192	189.739	2.85195	19.4313	2.74886	234.873
	2.89899	186.15	2.85892	26.9525	2.75558	244.498
	2.90607	174.852	2.86589	39.0766	2.7623	259.505
	2.91314	163.289	2.87286	47.8529	2.76903	275.898
	2.9202	139.143	2.87984	53.5241	2.77575	292.951
	2.92727	120.352	2.88681	62.4339	2.78247	311.926
	2.93435	101.886	2.89378	63.2052	2.78919	328.861
	2.94142	82.0735	2.90076	61.6159	2.79591	344.214
	2.94849	58.1354	2.90773	60.5404	2.80263	362.065
	2.95555	48.4001	2.9147	57.1859	2.80935	381.377
	2.96263	41.7578	2.92168	59.2664	2.81607	394.689
	2.9697	23.7411	2.92865	62.6251	2.82279	408.416
	2.97677	5.6043	2.93562	58.2034	2.82951	415.325
	2.98384	2.09937	2.94259	45.7355	2.83623	413.173
	2.99092	6.52712	2.94957	32.9899	2.84295	404.19
	2.99798	8.73901	2.95654	22.4162	2.84968	393.046
	3.00505	1.64869	2.96351	16.8293	2.8564	381.646
	3.01212	-3.25188	2.97049	6.66204	2.86312	370.33
	3.0192	11.5652	2.97746	2.67411	2.86984	353.31
	3.02627	28.6726	2.98443	4.67865	2.87656	333.614
	3.03333	44.5347	2.9914	6.0038	2.88328	310.456
	3.0404	58.9518	2.99838	8.06561	2.89	295.302
	3.04748	71.7911	3.00535	13.5471	2.89672	279.804
	3.05455	77.5694	3.01232	21.7161	2.90344	262.828
	3.06162	84.2163	3.0193	26.6524	2.91016	252.348
	3.06869	90.293	3.02627	35.3484	2.91689	242.257
	3.07576	97.6394	3.03324	42.536	2.92361	228.918
	3.08283	103.713	3.04021	45.7694	2.93033	219.479
	3.0899	110.458	3.04719	54.0315	2.93705	218.992
	3.09697	110.512	3.05416	57.128	2.94377	226.343
	3.10405	105.792	3.06113	55.2536	2.95049	229.923
	3.11111	110.049	3.06811	56.8769	2.95721	233.906
	3.11818	108.253	3.07508	54.4329	2.96393	246.067
	3.12525	107.63	3.08205	50.0402	2.97065	260.184
	3.13233	104.375	3.08903	51.1127	2.97737	275.259
	3.1394	90.625	3.096	55.4025	2.9841	293.619
	3.14647	72.9374	3.10297	60.099	2.99082	309.163
	3.15353	57.6786	3.10995	57.9856	2.99754	324.907
	3.16061	42.9669	3.11692	48.5997	3.00426	342.09
	3.16768	30.9779	3.12389	42.7379	3.01098	365.018
	3.17475	20.5616	3.13086	38.3138	3.0177	391.402
	3.18183	14.068	3.13784	37.2193	3.02442	411.949
	3.18889	6.60489	3.14481	34.8549	3.03114	427.178
	3.19596	5.45252	3.15178	30.8096	3.03786	434.209
	3.20303	5.21235	3.15876	14.4173	3.04458	433.464
	3.2101	2.29811	3.16573	14.4177	3.0513	428.16
	3.21718	3.9969	3.1727	13.6236	3.05802	425.513
	3.22425	10.5778	3.17967	9.47473	3.06475	418.258
	3.23131	13.2146	3.18665	6.29552	3.07147	396.159
	3.23838	13.346	3.19362	18.3215	3.07819	370.454
	3.24546	12.2961	3.20059	36.1919	3.08491	349.144
	3.25253	10.4269	3.20757	47.942	3.09163	325.09
	3.2596	9.16554	3.21454	57.5409	3.09835	304.11
	3.26666	9.76481	3.22151	69.3755	3.10507	289.454
	3.27374	22.7169	3.22849	87.938	3.11179	268.799
	3.28081	34.496	3.23546	107.817	3.11851	253.299
	3.28788	48.3942	3.24243	126.712	3.12523	246.183
	3.29496	53.6589	3.2494	144.377	3.13196	244.096
	3.30203	53.1534	3.25638	156.79	3.13868	237.42
	3.30909	57.7578	3.26335	161.036	3.1454	225.156
	3.31616	56.9381	3.27032	162.154	3.15212	219.055
	3.32324	52.6135	3.2773	152.018	3.15884	220.951
	3.33031	52.3088	3.28427	140.891	3.16556	224.198
	3.33738	48.596	3.29124	131.851	3.17228	234.959
	3.34444	41.0758	3.29822	128.005	3.179	251.252
	3.35152	35.3906	3.30519	116.62	3.18572	268.971
	3.35859	30.0622	3.31216	103.826	3.19244	289.223
	3.36566	28.3568	3.31913	88.9555	3.19916	312.104
	3.37273	16.4125	3.32611	78.2713	3.20589	332.288
	3.37981	13.5941	3.33308	65.202	3.21261	352.169
	3.38687	15.9642	3.34005	46.7526	3.21933	370.315
	3.39394	9.2437	3.34703	35.1463	3.22605	384.921
	3.40101	0.0699	3.354	26.7147	3.23277	398.96
	3.40809	5.58389	3.36097	16.7953	3.23949	407.056
	3.41516	10.2402	3.36795	7.21331	3.24621	411.26
	3.42222	6.07302	3.37492	-0.1172	3.25293	416.909
	3.42929	13.9353	3.38189	-0.14477	3.25965	415.026
	3.43637	21.4235	3.38886	1.52086	3.26637	403.298
	3.44344	26.9259	3.39584	13.8331	3.27309	385.614
	3.45051	31.4203	3.40281	25.8318	3.27982	366.737
	3.45757	37.252	3.40978	46.4911	3.28654	346.395
	3.46465	41.3905	3.41676	73.0648	3.29326	319.854
	3.47172	42.7174	3.42373	102.397	3.29998	299.729
	3.47879	49.1614	3.4307	131.412	3.3067	285.604
	3.48586	55.4796	3.43767	159.382	3.31342	272.443
	3.49294	63.3622	3.44465	187.303	3.32014	253.371
	3.5062	66.3856	3.45162	209.226	3.32686	239.924
		59.509	3.45859	234.637	3.33358	231.698
			3.46557	257.538	3.3403	221.731
			3.47254	285.57	3.34703	217.425
			3.47951	310.942	3.35375	218.167
			3.48649	325.779	3.36047	227.193
			3.49346	328.354	3.36719	231.544
			3.50043	326.019	3.37391	235.963
					3.38063	244.514
					3.38735	254.798
					3.39407	267.508
					3.40079	281.296
					3.40751	299.163
					3.41423	318.726
					3.42096	334.692
					3.42768	349.764
					3.4344	365.31
					3.44112	378.069
					3.44784	384.341
					3.45456	387.904
					3.46128	388.936
					3.468	385.207
					3.47472	379.253
					3.48144	368.078
					3.48816	353.299
					3.49489	337.16
					3.50161	317.46
