# Supplementary material for: Non-oxidized bare copper nanoparticles with surface excess electrons in air
Source: Nat Nanotechnol. 2022 Feb 10;17(3):285–91. doi: 10.1038/s41565-021-01070-4 (PMC8930766; doi:10.1038/s41565-021-01070-4)
Supplement: Source Data Fig. 3 — Source data of EELS mapping data without subtracting the background (Fig. 3c); source data for interatomic distance profiles (Fig. 3f); source data for X-ray-excited AES data of three samples and the fitted peaks, background and envelope (Fig. 3g). [file 41565_2021_1070_MOESM4_ESM.xlsx]

## Sheet: Fig. 3c
	X1	Y11	Y12	X2	Y21	Y22	X3	Y31	Y32	X4	Y41	Y42	X5	Y51	Y52	X6	Y61	Y62
	450	7920.73	7348.41	450	5121.16	4695.98	450	3295.27	2967.06	450	5121.16	4695.98	450	212.457	43.3137	450	1540.71	1514.14
	450.5	7444.71	7339.95	450.5	4734.88	4691.23	450.5	2984.43	2963.95	450.5	4734.88	4691.23	450.5	23.26	43.0179	450.5	1505.32	1514.35
	451	7588.61	7331.01	451	4811.08	4686.11	451	3015.68	2960.6	451	4811.08	4686.11	451	-17.284	42.7029	451	1482.38	1513.89
	451.5	7512.12	7321.59	451.5	4720.81	4680.6	451.5	2922.1	2957	451.5	4720.81	4680.6	451.5	-115.682	42.3678	451.5	1452.81	1513.15
	452	7745.47	7311.67	452	4970.69	4674.69	452	3171.28	2953.14	452	4970.69	4674.69	452	127.689	42.0121	452	1566.44	1512.41
	452.5	7530.39	7301.27	452.5	4781.93	4668.37	452.5	3005.43	2949.01	452.5	4781.93	4668.37	452.5	2.87064	41.635	452.5	1490.06	1511.75
	453	7638.29	7290.36	453	4948.85	4661.65	453	3204.4	2944.62	453	4948.85	4661.65	453	245.592	41.2362	453	1646.82	1510.94
	453.5	7100.54	7278.97	453.5	4526.61	4654.51	453.5	2860.58	2939.96	453.5	4526.61	4654.51	453.5	44.3644	40.8152	453.5	1411.66	1509.54
	454	7114.6	7267.08	454	4547.36	4646.95	454	2889.89	2935.03	454	4547.36	4646.95	454	80.8865	40.372	454	1501.36	1506.95
	454.5	7293.87	7254.71	454.5	4599.57	4638.97	454.5	2866.23	2929.82	454.5	4599.57	4638.97	454.5	-67.4083	39.9064	454.5	1486.75	1502.59
	455	7153.68	7241.85	455	4470.46	4630.57	455	2752.37	2924.34	455	4470.46	4630.57	455	-158.014	39.4184	455	1483.72	1496.1
	455.5	7310.75	7228.52	455.5	4670.01	4621.76	455.5	2966.54	2918.6	455.5	4670.01	4621.76	455.5	78.3293	38.9085	455.5	1557.32	1487.45
	456	7521.28	7214.73	456	4807.08	4612.55	456	3047.76	2912.59	456	4807.08	4612.55	456	74.6383	38.3769	456	1487.44	1476.97
	456.5	7664.07	7200.48	456.5	4918.54	4602.93	456.5	3128.69	2906.32	456.5	4918.54	4602.93	456.5	112.606	37.8244	456.5	1416.16	1465.32
	457	7464.3	7185.79	457	4774.66	4592.91	457	3034.93	2899.8	457	4774.66	4592.91	457	89.7574	37.2517	457	1537.59	1453.38
	457.5	7143.63	7170.67	457.5	4507.65	4582.52	457.5	2810.02	2893.04	457.5	4507.65	4582.52	457.5	-61.5021	36.6599	457.5	1436.8	1442.03
	458	6859.88	7155.13	458	4298.09	4571.76	458	2652.86	2886.03	458	4298.09	4571.76	458	-130.157	36.0501	458	1377.38	1431.99
	458.5	6896	7139.19	458.5	4358.03	4560.65	458.5	2720.97	2878.8	458.5	4358.03	4560.65	458.5	-46.1983	35.4237	458.5	1365.29	1423.66
	459	7285.67	7122.88	459	4752.36	4549.2	459	3094.57	2871.35	459	4752.36	4549.2	459	294.468	34.7823	459	1435.74	1417.1
	459.5	7262.73	7106.2	459.5	4629.7	4537.43	459.5	2922.07	2863.7	459.5	4629.7	4537.43	459.5	39.6268	34.1277	459.5	1395.31	1412.04
	460	7136.29	7089.17	460	4594.93	4525.36	460	2943.78	2855.86	460	4594.93	4525.36	460	151.922	33.4618	460	1433.69	1407.96
	460.5	6853.11	7071.82	460.5	4358.39	4513.01	460.5	2749.35	2847.84	460.5	4358.39	4513.01	460.5	24.4635	32.7868	460.5	1420.06	1404.24
	461	7040.32	7054.17	461	4502.46	4500.41	461	2860.03	2839.66	461	4502.46	4500.41	461	80.8058	32.1048	461	1435.55	1400.29
	461.5	7286.86	7036.24	461.5	4647.01	4487.57	461.5	2931.19	2831.33	461.5	4647.01	4487.57	461.5	39.1072	31.4185	461.5	1350.88	1395.65
	462	7320.36	7018.05	462	4666.82	4474.52	462	2944.75	2822.87	462	4666.82	4474.52	462	39.2328	30.7303	462	1391.32	1390
	462.5	7043.79	6999.62	462.5	4495.74	4461.29	462.5	2846.23	2814.3	462.5	4495.74	4461.29	462.5	57.252	30.0428	462.5	1409.14	1383.17
	463	6846.42	6980.98	463	4454.43	4447.9	463	2897.34	2805.63	463	4454.43	4447.9	463	259.589	29.359	463	1439.35	1375.06
	463.5	6547.75	6962.14	463.5	4135.75	4434.38	463.5	2576.94	2796.88	463.5	4135.75	4434.38	463.5	-53.9522	28.6817	463.5	1248.61	1365.68
	464	6953.88	6943.14	464	4419.03	4420.74	464	2778.09	2788.07	464	4419.03	4420.74	464	7.09149	28.0137	464	1347.56	1355.09
	464.5	7008.02	6923.99	464.5	4435.33	4407.03	464.5	2778.4	2779.21	464.5	4435.33	4407.03	464.5	-26.571	27.358	464.5	1437.89	1343.5
	465	6928.27	6904.72	465	4370.51	4393.26	465	2717.06	2770.32	465	4370.51	4393.26	465	-72.0296	26.7177	465	1302.25	1331.3
	465.5	6754.73	6885.35	465.5	4257.17	4379.46	465.5	2643.85	2761.42	465.5	4257.17	4379.46	465.5	-78.3148	26.0955	465.5	1278.32	1319.15
	466	6839.08	6865.9	466	4361.36	4365.65	466	2759.65	2752.53	466	4361.36	4365.65	466	49.4254	25.4946	466	1392.04	1308
	466.5	6719.52	6846.4	466.5	4240.22	4351.86	466.5	2636.65	2743.66	466.5	4240.22	4351.86	466.5	-67.5342	24.9175	466.5	1254.23	1299.03
	467	6876.9	6826.85	467	4420.2	4338.12	467	2819.7	2734.83	467	4420.2	4338.12	467	120.173	24.3672	467	1301.92	1293.43
	467.5	6562.99	6807.29	467.5	4149.46	4324.43	467.5	2587.36	2726.04	467.5	4149.46	4324.43	467.5	-47.045	23.8462	467.5	1228.05	1292.22
	468	6636.68	6787.72	468	4200.39	4310.84	468	2622.18	2717.33	468	4200.39	4310.84	468	-38.5078	23.3569	468	1231.9	1295.97
	468.5	6779.82	6768.18	468.5	4254.86	4297.34	468.5	2632.71	2708.69	468.5	4254.86	4297.34	468.5	-111.796	22.9017	468.5	1368.56	1304.57
	469	6820.19	6748.66	469	4344.19	4283.97	469	2740.15	2700.14	469	4344.19	4283.97	469	31.0748	22.4827	469	1327.46	1317.15
	469.5	6507.34	6729.2	469.5	4132.07	4270.74	469.5	2595.67	2691.7	469.5	4132.07	4270.74	469.5	0.28765	22.1018	469.5	1271.23	1332.15
	470	6471.9	6709.8	470	4115.5	4257.67	470	2597.46	2683.37	470	4115.5	4257.67	470	24.6039	21.7605	470	1365.43	1347.52
	470.5	6593.23	6690.47	470.5	4176.41	4244.76	470.5	2617.36	2675.15	470.5	4176.41	4244.76	470.5	-19.5278	21.4604	470.5	1325.33	1361.13
	471	6957.62	6671.23	471	4445.49	4232.03	471	2821.7	2667.07	471	4445.49	4232.03	471	72.3748	21.2024	471	1437.69	1371.1
	471.5	6942.63	6652.09	471.5	4370.02	4219.49	471.5	2715.59	2659.12	471.5	4370.02	4219.49	471.5	-83.8099	20.9875	471.5	1406.27	1376.2
	472	6557.52	6633.05	472	4167.26	4207.15	472	2625.31	2651.31	472	4167.26	4207.15	472	14.9554	20.8161	472	1347.84	1376.07
	472.5	6788.38	6614.12	472.5	4368.38	4195.01	472.5	2803.46	2643.64	472.5	4368.38	4195.01	472.5	148.965	20.6886	472.5	1463.27	1371.19
	473	6450.99	6595.31	473	4047.01	4183.07	473	2506.41	2636.11	473	4047.01	4183.07	473	-104.484	20.6048	473	1353.33	1362.72
	473.5	6685.39	6576.61	473.5	4313.99	4171.34	473.5	2777.46	2628.73	473.5	4313.99	4171.34	473.5	172.602	20.5644	473.5	1424.58	1352.17
	474	6740.57	6558.04	474	4282.81	4159.82	474	2688.65	2621.49	474	4282.81	4159.82	474	0.52873	20.5666	474	1260.14	1341.04
	474.5	6577.15	6539.6	474.5	4204.49	4148.5	474.5	2665.87	2614.4	474.5	4204.49	4148.5	474.5	66.384	20.6106	474.5	1293.06	1330.47
	475	6579.22	6521.27	475	4206.15	4137.38	475	2666.61	2607.44	475	4206.15	4137.38	475	66.3025	20.6949	475	1284.79	1321.02
	475.5	6461.68	6503.08	475.5	4109.81	4126.45	475.5	2587.99	2600.62	475.5	4109.81	4126.45	475.5	16.7	20.8181	475.5	1269.62	1312.67
	476	6210.89	6485	476	3913.37	4115.7	476	2436.34	2593.92	476	3913.37	4115.7	476	-64.1873	20.9782	476	1273.8	1304.98
	476.5	6309.07	6467.03	476.5	4065.21	4105.13	476.5	2617.6	2587.35	476.5	4065.21	4105.13	476.5	156.991	21.1733	476.5	1420.4	1297.33
	477	6610.34	6449.18	477	4283.47	4094.72	477	2769.08	2580.89	477	4283.47	4094.72	477	206.558	21.4009	477	1353.79	1289.22
	477.5	6538.89	6431.43	477.5	4200.38	4084.46	477.5	2680.58	2574.53	477.5	4200.38	4084.46	477.5	113.18	21.6585	477.5	1284.69	1280.51
	478	6538.63	6413.78	478	4159.6	4074.34	478	2618.23	2568.26	478	4159.6	4074.34	478	16.1261	21.9434	478	1258.52	1271.46
	478.5	6075.21	6396.23	478.5	3798.23	4064.34	478.5	2333.72	2562.08	478.5	3798.23	4064.34	478.5	-139.512	22.2526	478.5	1170.65	1262.7
	479	6020.87	6378.75	479	3814.7	4054.44	479	2394.59	2555.98	479	3814.7	4054.44	479	-11.1421	22.5833	479	1255.67	1254.99
	479.5	5999.8	6361.35	479.5	3795.83	4044.63	479.5	2378.24	2549.93	479.5	3795.83	4044.63	479.5	-23.5713	22.9322	479.5	1254.7	1249.01
	480	6410.07	6344.01	480	4122.41	4034.9	480	2638.01	2543.94	480	4122.41	4034.9	480	126.698	23.2961	480	1303.81	1245.09
	480.5	6459.1	6326.73	480.5	4081.08	4025.21	480.5	2538.91	2537.98	480.5	4081.08	4025.21	480.5	-57.7277	23.6718	480.5	1158.92	1243.09
	481	6485.69	6309.49	481	4149.7	4015.56	481	2629	2532.04	481	4149.7	4015.56	481	66.1827	24.0561	481	1199.74	1242.46
	481.5	6329.7	6292.28	481.5	4017.99	4005.93	481.5	2523.07	2526.12	481.5	4017.99	4005.93	481.5	-2.4559	24.4457	481.5	1238.78	1242.4
	482	6560.11	6275.1	482	4219.83	3996.29	482	2700.83	2520.19	482	4219.83	3996.29	482	131.356	24.8375	482	1329.92	1242.09
	482.5	6298.82	6257.93	482.5	4005.8	3986.64	482.5	2525.03	2514.26	482.5	4005.8	3986.64	482.5	19.5912	25.2284	482.5	1279.06	1240.93
	483	5771.51	6240.77	483	3637.1	3976.95	483	2268.57	2508.29	483	3637.1	3976.95	483	-52.7769	25.6154	483	1236.78	1238.77
	483.5	5892.3	6223.6	483.5	3715.49	3967.2	483.5	2317.29	2502.3	483.5	3715.49	3967.2	483.5	-51.7765	25.9958	483.5	1232.37	1235.86
	484	6021.06	6206.42	484	3821.32	3957.38	484	2398.53	2496.25	484	3821.32	3957.38	484	-4.65586	26.3669	484	1172.98	1232.82
	484.5	6069.73	6189.21	484.5	3778.18	3947.48	484.5	2311.44	2490.15	484.5	3778.18	3947.48	484.5	-171.229	26.7262	484.5	1234.37	1230.36
	485	6136.39	6171.96	485	3923.32	3937.47	485	2491.85	2483.98	485	3923.32	3937.47	485	68.8667	27.0714	485	1259.67	1229.01
	485.5	5915.84	6154.68	485.5	3750.89	3927.36	485.5	2357.69	2477.74	485.5	3750.89	3927.36	485.5	-3.39939	27.4008	485.5	1245.04	1228.95
	486	6126.72	6137.35	486	3891.57	3917.12	486	2443.58	2471.41	486	3891.57	3917.12	486	0.02182	27.7124	486	1168.07	1229.87
	486.5	6117.05	6119.97	486.5	3876.41	3906.74	486.5	2427.24	2465	486.5	3876.41	3906.74	486.5	-19.5503	28.0048	486.5	1179.37	1231.02
	487	6099.68	6102.53	487	3895.44	3896.22	487	2470.42	2458.48	487	3895.44	3896.22	487	58.2788	28.2768	487	1252.69	1231.42
	487.5	6356.25	6085.02	487.5	4052.01	3885.55	487.5	2557.48	2451.87	487.5	4052.01	3885.55	487.5	34.8807	28.5276	487.5	1219.89	1230.06
	488	6302.93	6067.45	488	4007.92	3874.73	488	2528.07	2445.15	488	4007.92	3874.73	488	21.6182	28.7564	488	1310.34	1226.24
	488.5	6195.91	6049.81	488.5	3980.5	3863.74	488.5	2548.02	2438.33	488.5	3980.5	3863.74	488.5	119.228	28.963	488.5	1322.52	1219.67
	489	6223.48	6032.1	489	3971.97	3852.59	489	2511.95	2431.4	489	3971.97	3852.59	489	46.3825	29.1473	489	1209.12	1210.6
	489.5	6261.9	6014.32	489.5	3970.96	3841.28	489.5	2485.28	2424.36	489.5	3970.96	3841.28	489.5	-18.8505	29.3094	489.5	1156.88	1199.74
	490	6575.17	5996.46	490	4242.84	3829.81	490	2714.42	2417.22	490	4242.84	3829.81	490	144.165	29.4499	490	1155.92	1188.04
	490.5	6224.93	5978.54	490.5	3997.94	3818.18	490.5	2545.26	2409.97	490.5	3997.94	3818.18	490.5	97.8462	29.5695	490.5	1144.83	1176.56
	491	6033.82	5960.54	491	3841.11	3806.39	491	2412.91	2402.62	491	3841.11	3806.39	491	10.4662	29.669	491	1059.9	1166.19
	491.5	6199.56	5942.49	491.5	3999.5	3794.46	491.5	2565.6	2395.17	491.5	3999.5	3794.46	491.5	145.082	29.7497	491.5	1199.23	1157.59
	492	6124.49	5924.37	492	3979.67	3782.39	492	2579.88	2387.63	492	3979.67	3782.39	492	213.91	29.8128	492	1224.74	1151.09
	492.5	5931.73	5906.19	492.5	3777.25	3770.18	492.5	2381.52	2380.01	492.5	3777.25	3770.18	492.5	24.427	29.8598	492.5	1152.56	1146.81
	493	5452.43	5887.97	493	3359.81	3757.86	493	2025.68	2372.3	493	3359.81	3757.86	493	-232.952	29.8923	493	1110.35	1144.64
	493.5	5670.86	5869.7	493.5	3595.99	3745.43	493.5	2261.99	2364.53	493.5	3595.99	3745.43	493.5	-0.34598	29.9119	493.5	1212.04	1144.38
	494	5954.09	5851.4	494	3776.16	3732.9	494	2364.73	2356.69	494	3776.16	3732.9	494	-15.481	29.9204	494	1114.56	1145.71
	494.5	6022.89	5833.06	494.5	3884.04	3720.29	494.5	2485.93	2348.81	494.5	3884.04	3720.29	494.5	131.046	29.9196	494.5	1103.26	1148.23
	495	5869.15	5814.7	495	3766.78	3707.62	495	2401.75	2340.87	495	3766.78	3707.62	495	94.8511	29.9112	495	1163.8	1151.39
	495.5	5738.47	5796.33	495.5	3601.28	3694.89	495.5	2224.53	2332.91	495.5	3601.28	3694.89	495.5	-100.287	29.8969	495.5	1105.21	1154.47
	496	5916.09	5777.96	496	3813.75	3682.13	496	2444.23	2324.92	496	3813.75	3682.13	496	132.082	29.8785	496	1147.54	1156.68
	496.5	6019.99	5759.59	496.5	3822.87	3669.35	496.5	2402.89	2316.92	496.5	3822.87	3669.35	496.5	2.69496	29.8574	496.5	1193.59	1157.23
	497	5926.12	5741.23	497	3788.85	3656.57	497	2402.33	2308.91	497	3788.85	3656.57	497	60.3776	29.835	497	1158.51	1155.54
	497.5	5678.49	5722.89	497.5	3681.31	3643.8	497.5	2383.1	2300.92	497.5	3681.31	3643.8	497.5	184.133	29.8127	497.5	1189.89	1151.47
	498	5462.33	5704.59	498	3498.8	3631.06	498	2232.42	2292.94	498	3498.8	3631.06	498	83.2569	29.7914	498	1188.54	1145.44
	498.5	5444.23	5686.32	498.5	3469.1	3618.36	498.5	2196.31	2285	498.5	3469.1	3618.36	498.5	38.2948	29.7721	498.5	1159.28	1138.45
	499	5169.33	5668.1	499	3230.54	3605.73	499	1992.26	2277.09	499	3230.54	3605.73	499	-109.178	29.7553	499	1117.2	1131.97
	499.5	5367.17	5649.93	499.5	3337.51	3593.17	499.5	2039.02	2269.23	499.5	3337.51	3593.17	499.5	-159.035	29.7414	499.5	1093.16	1127.63
	500	5396.49	5631.83	500	3447.77	3580.71	500	2186.03	2261.42	500	3447.77	3580.71	500	52.3169	29.7304	500	1084.14	1126.79
	500.5	5540.7	5613.79	500.5	3570.03	3568.35	500.5	2286.41	2253.68	500.5	3570.03	3568.35	500.5	119.464	29.7223	500.5	1072.56	1130.2
	501	5507.22	5595.82	501	3503.88	3556.1	501	2209.21	2246.01	501	3503.88	3556.1	501	19.5419	29.7164	501	1107.99	1137.65
	501.5	5716.55	5577.94	501.5	3655.92	3543.98	501.5	2324.68	2238.42	501.5	3655.92	3543.98	501.5	69.2001	29.712	501.5	1199.15	1147.94
	502	5490.98	5560.14	502	3417.89	3532	502	2095.48	2230.91	502	3417.89	3532	502	-148.323	29.7081	502	1180.85	1159.01
	502.5	5733.01	5542.42	502.5	3648.08	3520.16	502.5	2300.94	2223.49	502.5	3648.08	3520.16	502.5	22.1329	29.7032	502.5	1158.38	1168.36
	503	5612.86	5524.8	503	3491.87	3508.47	503	2133.9	2216.15	503	3491.87	3508.47	503	-163.84	29.6956	503	1131.77	1173.59
	503.5	5757.57	5507.26	503.5	3675.43	3496.94	503.5	2335.73	2208.91	503.5	3675.43	3496.94	503.5	60.5628	29.6836	503.5	1269.82	1172.88
	504	5758.4	5489.82	504	3694.87	3485.56	504	2358.28	2201.77	504	3694.87	3485.56	504	95.7268	29.6649	504	1185.78	1165.49
	504.5	5578.87	5472.46	504.5	3592.46	3474.35	504.5	2309.77	2194.72	504.5	3592.46	3474.35	504.5	131.326	29.637	504.5	1234.24	1151.85
	505	5576	5455.2	505	3579.52	3463.3	505	2283.43	2187.76	505	3579.52	3463.3	505	92.6554	29.5975	505	1110.21	1133.48
	505.5	5522.72	5438.02	505.5	3583.46	3452.4	505.5	2321.28	2180.89	505.5	3583.46	3452.4	505.5	184.706	29.5434	505.5	1141.31	1112.65
	506	5007.77	5420.92	506	3161.97	3441.67	506	1974.96	2174.11	506	3161.97	3441.67	506	-35.3122	29.4718	506	1036.22	1091.88
	506.5	5128.24	5403.89	506.5	3234.45	3431.08	506.5	2016.89	2167.41	506.5	3234.45	3431.08	506.5	-44.8547	29.3797	506.5	1057.71	1073.4
	507	4787.99	5386.94	507	2973.24	3420.63	507	1811.86	2160.79	507	2973.24	3420.63	507	-152.919	29.2639	507	960.941	1058.79
	507.5	4980.37	5370.05	507.5	3159.86	3410.32	507.5	1988.44	2154.24	507.5	3159.86	3410.32	507.5	2.67226	29.1212	507.5	1054.72	1048.77
	508	5015.15	5353.22	508	3196	3400.13	508	2016.26	2147.76	508	3196	3400.13	508	25	28.9483	508	962.176	1043.21
	508.5	4881.09	5336.43	508.5	3149.83	3390.05	508.5	2035.05	2141.33	508.5	3149.83	3390.05	508.5	136.704	28.7421	508.5	1139.79	1041.42
	509	5233.47	5319.68	509	3321.84	3380.07	509	2088.25	2134.95	509	3321.84	3380.07	509	1.1385	28.4995	509	1060.85	1042.41
	509.5	5606.34	5302.96	509.5	3666.23	3370.18	509.5	2400.55	2128.6	509.5	3666.23	3370.18	509.5	256.259	28.2175	509.5	1182.8	1045.26
	510	5187.66	5286.24	510	3243.72	3360.35	510	1988.67	2122.29	510	3243.72	3360.35	510	-125.168	27.8932	510	932.861	1049.23
	510.5	4796.41	5269.54	510.5	3006.42	3350.57	510.5	1857.84	2115.99	510.5	3006.42	3350.57	510.5	-86.4633	27.5241	510.5	979.728	1053.92
	511	5141.44	5252.82	511	3303.82	3340.83	511	2112.84	2109.69	511	3303.82	3340.83	511	96.7498	27.1076	511	1059.61	1059.06
	511.5	5303.49	5236.08	511.5	3380.01	3331.11	511.5	2136.66	2103.38	511.5	3380.01	3331.11	511.5	33.1041	26.6417	511.5	1075.85	1064.42
	512	5249.5	5219.31	512	3354.49	3321.38	512	2131.82	2097.06	512	3354.49	3321.38	512	58.8939	26.1244	512	1117.5	1069.57
	512.5	5357	5202.49	512.5	3433.74	3311.63	512.5	2185.13	2090.71	512.5	3433.74	3311.63	512.5	75.628	25.5544	512.5	1054.09	1073.83
	513	5542.85	5185.6	513	3534.61	3301.83	513	2232.07	2084.31	513	3534.61	3301.83	513	33.3196	24.9304	513	1066.31	1076.3
	513.5	5782.1	5168.64	513.5	3678.57	3291.98	513.5	2311.31	2077.85	513.5	3678.57	3291.98	513.5	8.38266	24.2516	513.5	1051.12	1076.06
	514	5708.03	5151.6	514	3676.08	3282.04	514	2351.31	2071.33	514	3676.08	3282.04	514	116.712	23.5178	514	1083.36	1072.43
	514.5	5807.69	5134.45	514.5	3781.9	3272	514.5	2459.14	2064.73	514.5	3781.9	3272	514.5	222.62	22.729	514.5	1170.95	1065.21
	515	5500.08	5117.19	515	3474.92	3261.84	515	2166.94	2058.05	515	3474.92	3261.84	515	-41.761	21.8858	515	1062.76	1054.84
	515.5	5126.45	5099.81	515.5	3193.27	3251.55	515.5	1953.81	2051.26	515.5	3193.27	3251.55	515.5	-142.015	20.989	515.5	1017.63	1042.39
	516	5308.09	5082.29	516	3505.03	3241.1	516	2321.24	2044.36	516	3505.03	3241.1	516	318.347	20.0401	516	1092.19	1029.4
	516.5	4916.41	5064.63	516.5	3102.41	3230.47	516.5	1932.59	2037.35	516.5	3102.41	3230.47	516.5	-44.2833	19.041	516.5	966.698	1017.52
	517	5011.3	5046.81	517	3150.93	3219.66	517	1952.92	2030.2	517	3150.93	3219.66	517	-71.6298	17.9941	517	984.451	1008.14
	517.5	5009.92	5028.83	517.5	3154	3208.65	517.5	1950.22	2022.93	517.5	3154	3208.65	517.5	-74.3636	16.9019	517.5	870.023	1002.11
	518	5065.16	5010.67	518	3299.45	3197.43	518	2146.82	2015.51	518	3299.45	3197.43	518	197.392	15.7679	518	1028.15	999.532
	518.5	4802.03	4992.34	518.5	3021.69	3185.98	518.5	1878.58	2007.95	518.5	3021.69	3185.98	518.5	-57.6661	14.5954	518.5	996.546	999.746
	519	5030.67	4973.83	519	3214.57	3174.3	519	2040.24	2000.24	519	3214.57	3174.3	519	52.3989	13.3885	519	1034.09	1001.54
	519.5	5088.59	4955.14	519.5	3249.54	3162.37	519.5	2059.6	1992.38	519.5	3249.54	3162.37	519.5	46.6243	12.1515	519.5	1030.23	1003.47
	520	5086	4936.26	520	3191.97	3150.21	520	1977.26	1984.36	520	3191.97	3150.21	520	-80.4647	10.8889	520	1056.72	1004.19
	520.5	4956.97	4917.19	520.5	3162.24	3137.79	520.5	2001.77	1976.19	520.5	3162.24	3137.79	520.5	38.2931	9.60583	520.5	1007.47	1002.77
	521	4754.37	4897.94	521	3009.42	3125.11	521	1887.41	1967.87	521	3009.42	3125.11	521	-14.2783	8.30727	521	1002.58	998.875
	521.5	4602.42	4878.5	521.5	2855.73	3112.19	521.5	1742.35	1959.39	521.5	2855.73	3112.19	521.5	-146.201	6.99863	521.5	982.166	992.784
	522	4964.64	4858.88	522	3170.5	3099.02	522	2006.71	1950.77	522	3170.5	3099.02	522	41.4704	5.68542	522	963.904	985.276
	522.5	4435.47	4839.09	522.5	2750.43	3085.6	522.5	1676.17	1942.01	522.5	2750.43	3085.6	522.5	-145.504	4.37326	522.5	940.213	977.412
	523	4564.33	4819.13	523	2902.99	3071.95	523	1831.55	1933.11	523	2902.99	3071.95	523	16.941	3.06786	523	947.497	970.297
	523.5	4726.16	4799.02	523.5	3018.16	3058.06	523.5	1917.85	1924.08	523.5	3018.16	3058.06	523.5	50.6514	1.77493	523.5	1025.96	964.876
	524	4423.04	4778.76	524	2780.51	3043.96	524	1727.51	1914.93	524	2780.51	3043.96	524	-57.5966	0.50016	524	935.047	961.809
	524.5	4564.27	4758.36	524.5	2906.3	3029.65	524.5	1834.75	1905.67	524.5	2906.3	3029.65	524.5	22.1131	-0.75085	524.5	922.402	961.429
	525	4630.28	4737.84	525	2989.68	3015.16	525	1930.81	1896.32	525	2989.68	3015.16	525	130.356	-1.97261	525	1049.97	963.774
	525.5	4471.47	4717.21	525.5	2807.48	3000.49	525.5	1738.27	1886.87	525.5	2807.48	3000.49	525.5	-70.7216	-3.1598	525.5	902.664	968.65
	526	4257.19	4696.49	526	2624.55	2985.66	526	1589.99	1877.35	526	2624.55	2985.66	526	-169.333	-4.30733	526	959.574	975.695
	526.5	4587.49	4675.69	526.5	2886.69	2970.7	526.5	1797.42	1867.76	526.5	2886.69	2970.7	526.5	-50.9862	-5.41035	526.5	991.329	984.421
	527	4892.67	4654.84	527	3154.17	2955.62	527	2027.14	1858.13	527	3154.17	2955.62	527	117.767	-6.46432	527	1027.47	994.243
	527.5	4899.86	4633.96	527.5	3135.98	2940.46	527.5	1994.12	1848.47	527.5	3135.98	2940.46	527.5	61.9004	-7.46503	527.5	999.839	1004.49
	528	4770.07	4613.05	528	3013.19	2925.22	528	1881.82	1838.79	528	3013.19	2925.22	528	-32.5961	-8.40863	528	968.049	1014.45
	528.5	4849.38	4592.15	528.5	3073.1	2909.95	528.5	1929.52	1829.11	528.5	3073.1	2909.95	528.5	-7.63976	-9.29169	528.5	1009.82	1023.44
	529	5160.31	4571.28	529	3302.62	2894.66	529	2098.17	1819.44	529	3302.62	2894.66	529	62.282	-10.1112	529	1026.24	1030.91
	529.5	4852.55	4550.46	529.5	3048.57	2879.37	529.5	1891.79	1809.81	529.5	3048.57	2879.37	529.5	-68.5678	-10.8645	529.5	1017.58	1036.58
	530	4884.35	4529.7	530	3178.31	2864.13	530	2075.36	1800.23	530	3178.31	2864.13	530	197.628	-11.5496	530	1136.37	1040.54
	530.5	4747.31	4509.04	530.5	3041.09	2848.95	530.5	1946.51	1790.71	530.5	3041.09	2848.95	530.5	81.7576	-12.1647	530.5	1116.67	1043.3
	531	5029.1	4488.5	531	3226.69	2833.87	531	2063.09	1781.28	531	3226.69	2833.87	531	88.7393	-12.7088	531	1090.08	1045.76
	531.5	4496.12	4468.09	531.5	2747.01	2818.9	531.5	1635.56	1771.94	531.5	2747.01	2818.9	531.5	-246.494	-13.1812	531.5	917.845	1049.03
	532	4317.69	4447.85	532	2697.77	2804.08	532	1670.84	1762.72	532	2697.77	2804.08	532	-81.159	-13.5816	532	1041.68	1054.25
	532.5	4456.48	4427.8	532.5	2784.6	2789.44	532.5	1719.43	1753.64	532.5	2784.6	2789.44	532.5	-91.3414	-13.9104	532.5	999.858	1062.32
	533	4611.58	4407.95	533	2896.03	2775	533	1799.02	1744.7	533	2896.03	2775	533	-63.5501	-14.1682	533	1008.22	1073.7
	533.5	4807.23	4388.33	533.5	3082.51	2760.78	533.5	1976.05	1735.92	533.5	3082.51	2760.78	533.5	90.5217	-14.3563	533.5	1137.5	1088.26
	534	4313.12	4368.95	534	2708.98	2746.82	534	1697.54	1727.31	534	2708.98	2746.82	534	-37.2088	-14.4763	534	1148.05	1105.3
	534.5	4356.72	4349.85	534.5	2794.28	2733.13	534.5	1802.3	1718.89	534.5	2794.28	2733.13	534.5	99.0749	-14.5301	534.5	1180.01	1123.62
	535	4119.95	4331.03	535	2507.36	2719.73	535	1505.35	1710.68	535	2507.36	2719.73	535	-217.16	-14.5203	535	1143.61	1141.77
	535.5	4369.95	4312.52	535.5	2755.48	2706.65	535.5	1730.92	1702.67	535.5	2755.48	2706.65	535.5	-20.1054	-14.4494	535.5	1090.9	1158.26
	536	4038.23	4294.33	536	2511.49	2693.91	536	1558.27	1694.89	536	2511.49	2693.91	536	-83.821	-14.3205	536	1158.41	1171.83
	536.5	4012.64	4276.47	536.5	2523.24	2681.51	536.5	1596.02	1687.33	536.5	2523.24	2681.51	536.5	-9.4304	-14.137	536.5	1243.38	1181.59
	537	3839.62	4258.96	537	2405.32	2669.48	537	1516.18	1680.01	537	2405.32	2669.48	537	-26.4247	-13.9023	537	1225.96	1187.14
	537.5	3903.33	4241.81	537.5	2415.46	2657.84	537.5	1494	1672.94	537.5	2415.46	2657.84	537.5	-100.539	-13.6202	537.5	1203.05	1188.49
	538	4138.94	4225.04	538	2617.89	2646.58	538	1658.64	1666.12	538	2617.89	2646.58	538	10.408	-13.2944	538	1136.02	1186.07
	538.5	3985.13	4208.64	538.5	2533.57	2635.72	538.5	1622.55	1659.54	538.5	2533.57	2635.72	538.5	49.4202	-12.9291	538.5	1183	1180.54
	539	4093.82	4192.63	539	2624.3	2625.27	539	1696.35	1653.23	539	2624.3	2625.27	539	97.1165	-12.5281	539	1177.86	1172.69
	539.5	3848.16	4177.01	539.5	2430.42	2615.23	539.5	1549.51	1647.16	539.5	2430.42	2615.23	539.5	20.2385	-12.0955	539.5	1236.89	1163.36
	540	3775.54	4161.78	540	2351.82	2605.6	540	1466	1641.36	540	2351.82	2605.6	540	-64.4436	-11.6352	540	1134.26	1153.33
	540.5	3872.41	4146.95	540.5	2452.29	2596.38	540.5	1560.34	1635.81	540.5	2452.29	2596.38	540.5	22.7117	-11.1513	540.5	1120.95	1143.3
	541	3844.82	4132.51	541	2416.44	2587.57	541	1520.51	1630.51	541	2416.44	2587.57	541	-22.1759	-10.6474	541	1093.51	1133.78
	541.5	3785.17	4118.47	541.5	2342.97	2579.16	541.5	1446.73	1625.46	541.5	2342.97	2579.16	541.5	-100.453	-10.1273	541.5	1124.27	1125.1
	542	3940.67	4104.81	542	2493.45	2571.15	542	1586.49	1620.64	542	2493.45	2571.15	542	20.8575	-9.59442	542	1165.14	1117.32
	542.5	4024.82	4091.53	542.5	2561.05	2563.53	542.5	1639.07	1616.07	542.5	2561.05	2563.53	542.5	50.709	-9.05193	542.5	1152.13	1110.21
	543	3964.51	4078.63	543	2470.36	2556.28	543	1527.9	1611.72	543	2470.36	2556.28	543	-84.5897	-8.50285	543	1010.09	1103.25
	543.5	4265.12	4066.09	543.5	2698.01	2549.39	543.5	1705.92	1607.59	543.5	2698.01	2549.39	543.5	5.87623	-7.94988	543.5	1117.31	1095.74
	544	3868.95	4053.91	544	2393.77	2542.86	544	1472.5	1603.66	544	2393.77	2542.86	544	-112.085	-7.39542	544	1082.39	1086.94
	544.5	3966.69	4042.06	544.5	2488.66	2536.65	544.5	1556.67	1599.94	544.5	2488.66	2536.65	544.5	-41.2381	-6.84155	544.5	1049.36	1076.25
	545	3983.16	4030.54	545	2539.24	2530.75	545	1626.86	1596.4	545	2539.24	2530.75	545	57.7815	-6.29001	545	1108.53	1063.45
	545.5	3932.65	4019.33	545.5	2468.6	2525.14	545.5	1548.14	1593.03	545.5	2468.6	2525.14	545.5	-33.5847	-5.7422	545.5	1081.57	1048.84
	546	4106.81	4008.42	546	2617.56	2519.8	546	1673.17	1589.82	546	2617.56	2519.8	546	53.2994	-5.19915	546	1093.92	1033.28
	546.5	3962.93	3997.78	546.5	2484.53	2514.7	546.5	1545.06	1586.75	546.5	2484.53	2514.7	546.5	-56.4565	-4.66155	546.5	941.408	1018.07
	547	3816.3	3987.4	547	2423.64	2509.83	547	1544.55	1583.82	547	2423.64	2509.83	547	33.2847	-4.12973	547	1056.07	1004.75
	547.5	3823.85	3977.26	547.5	2403.9	2505.15	547.5	1504.17	1581.01	547.5	2403.9	2505.15	547.5	-33.9172	-3.60367	547.5	959.347	994.723
	548	4235.01	3967.34	548	2712.46	2500.65	548	1732.81	1578.29	548	2712.46	2500.65	548	67.4771	-3.08301	548	954.129	988.912
	548.5	4250.69	3957.61	548.5	2703.03	2496.29	548.5	1705.06	1575.66	548.5	2703.03	2496.29	548.5	14.7884	-2.56707	548.5	883.641	987.48
	549	4343.36	3948.06	549	2785.46	2492.04	549	1781.33	1573.1	549	2785.46	2492.04	549	75.8281	-2.05488	549	961.695	989.723
	549.5	4237.06	3938.66	549.5	2649.21	2487.89	549.5	1642.33	1570.6	549.5	2649.21	2487.89	549.5	-75.4372	-1.54516	549.5	1022.04	994.168
	550	4251.38	3929.39	550	2759.3	2483.8	550	1801.11	1568.14	550	2759.3	2483.8	550	163.337	-1.03638	550	1064.7	998.876
	550.5	4100.14	3920.24	550.5	2604.69	2479.76	550.5	1656.61	1565.7	550.5	2604.69	2479.76	550.5	31.6862	-0.5268	550.5	1077.6	1001.88
	551	3773.61	3911.17	551	2364.99	2475.73	551	1476.61	1563.28	551	2364.99	2475.73	551	-45.8942	-0.01447	551	990.882	1001.69
	551.5	3590.99	3902.16	551.5	2265.9	2471.68	551.5	1433.62	1560.85	551.5	2265.9	2471.68	551.5	0.34864	0.50275	551.5	1023.05	997.629
	552	3784.34	3893.2	552	2382.65	2467.6	552	1492.98	1558.4	552	2382.65	2467.6	552	-26.6966	1.02711	552	935.227	990.085
	552.5	4062.46	3884.27	552.5	2571.03	2463.47	552.5	1620.15	1555.93	552.5	2571.03	2463.47	552.5	-1.23975	1.56095	552.5	971.225	980.426
	553	3870.26	3875.34	553	2420.07	2459.25	553	1504.35	1553.41	553	2420.07	2459.25	553	-62.6547	2.10668	553	989.011	970.7
	553.5	3939.46	3866.4	553.5	2501.84	2454.93	553.5	1586.68	1550.84	553.5	2501.84	2454.93	553.5	22.9206	2.66674	553.5	980.54	963.162
	554	3729.06	3857.42	554	2371.01	2450.49	554	1506.83	1548.21	554	2371.01	2450.49	554	29.2706	3.24354	554	938.677	959.727
	554.5	3789.79	3848.39	554.5	2425.66	2445.92	554.5	1553.68	1545.5	554.5	2425.66	2445.92	554.5	64.6999	3.83944	554.5	931.846	961.504
	555	3764.24	3839.29	555	2363.4	2441.19	555	1474.6	1542.71	555	2363.4	2441.19	555	-42.827	4.45671	555	921.192	968.514
	555.5	4038.55	3830.12	555.5	2499.25	2436.29	555.5	1524.28	1539.83	555.5	2499.25	2436.29	555.5	-135.878	5.0975	555.5	936.278	979.669
	556	3807.25	3820.85	556	2378.47	2431.21	556	1479.78	1536.85	556	2378.47	2431.21	556	-62.0154	5.76378	556	1018.52	992.996
	556.5	3954.01	3811.47	556.5	2504.36	2425.95	556.5	1585.99	1533.77	556.5	2504.36	2425.95	556.5	12.5064	6.45734	556.5	1033.2	1006.07
	557	3969.36	3801.97	557	2509.14	2420.48	557	1583.93	1530.58	557	2509.14	2420.48	557	-0.21173	7.17976	557	1024.89	1016.54
	557.5	3812.77	3792.35	557.5	2428.68	2414.81	557.5	1554.73	1527.28	557.5	2428.68	2414.81	557.5	51.3219	7.93234	557.5	1065.96	1022.6
	558	3622.61	3782.58	558	2249.76	2408.92	558	1390.82	1523.87	558	2249.76	2408.92	558	-86.0596	8.71612	558	1007.2	1023.32
	558.5	4021.97	3772.68	558.5	2586.8	2402.83	558.5	1672.78	1520.35	558.5	2586.8	2402.83	558.5	105.589	9.53184	558.5	1064.06	1018.79
	559	3833.99	3762.63	559	2447.59	2396.52	559	1571.15	1516.71	559	2447.59	2396.52	559	63.7618	10.3799	559	1068.32	1010.05
	559.5	3670.65	3752.43	559.5	2360.26	2390	559.5	1529.33	1512.95	559.5	2360.26	2390	559.5	100.262	11.2604	559.5	1021.46	998.739
	560	3607.59	3742.07	560	2316.81	2383.27	560	1495.93	1509.08	560	2316.81	2383.27	560	87.6261	12.1731	560	963.88	986.779
	560.5	3608.28	3731.56	560.5	2282.4	2376.34	560.5	1436.66	1505.11	560.5	2282.4	2376.34	560.5	-4.7452	13.1174	560.5	854.381	975.962
	561	3698.81	3720.9	561	2380.22	2369.22	561	1537.4	1501.03	561	2380.22	2369.22	561	95.8043	14.0923	561	937.695	967.642
	561.5	3739.83	3710.09	561.5	2394.67	2361.91	561.5	1539.02	1496.85	561.5	2394.67	2361.91	561.5	72.599	15.0965	561.5	981.653	962.56
	562	3613.51	3699.13	562	2265.69	2354.42	562	1416.73	1492.57	562	2265.69	2354.42	562	-39.7156	16.1283	562	966.327	960.802
	562.5	3598.25	3688.04	562.5	2229.74	2346.77	562.5	1372.97	1488.21	562.5	2229.74	2346.77	562.5	-98.6589	17.1857	562.5	983.252	961.9
	563	3812.62	3676.8	563	2397.09	2338.97	563	1502.29	1483.76	563	2397.09	2338.97	563	-30.0276	18.2662	563	987.395	964.995
	563.5	3970.31	3665.45	563.5	2546.05	2331.03	563.5	1634.34	1479.24	563.5	2546.05	2331.03	563.5	78.2184	19.3673	563.5	968.28	969.039
	564	3474.47	3653.97	564	2143.53	2322.97	564	1313.82	1474.66	564	2143.53	2322.97	564	-114.043	20.486	564	980.985	972.975
	564.5	3671.9	3642.39	564.5	2295.8	2314.81	564.5	1429.49	1470.01	564.5	2295.8	2314.81	564.5	-56.1472	21.6189	564.5	975.214	975.873
	565	3731.34	3630.71	565	2328.88	2306.56	565	1443.48	1465.32	565	2328.88	2306.56	565	-71.0971	22.7626	565	947.331	977.017
	565.5	3909.31	3618.94	565.5	2435.2	2298.24	565.5	1503.47	1460.59	565.5	2435.2	2298.24	565.5	-88.1874	23.9132	565.5	967.072	975.957
	566	3725.4	3607.1	566	2364.2	2289.87	566	1502.4	1455.83	566	2364.2	2289.87	566	24.3453	25.0668	566	990.719	972.527
	566.5	3780.36	3595.2	566.5	2374.38	2281.47	566.5	1484.76	1451.05	566.5	2374.38	2281.47	566.5	-37.2118	26.2192	566.5	961.726	966.861
	567	3592.81	3583.25	567	2292.71	2273.05	567	1468.27	1446.26	567	2292.71	2273.05	567	53.6375	27.3663	567	962.892	959.389
	567.5	3612.16	3571.27	567.5	2373.69	2264.64	567.5	1580.77	1441.47	567.5	2373.69	2264.64	567.5	217.043	28.5035	567.5	1003.29	950.817
	568	3592.2	3559.26	568	2298.54	2256.25	568	1479.83	1436.69	568	2298.54	2256.25	568	71.8757	29.6264	568	999.213	942.067
	568.5	3587.08	3547.25	568.5	2295.33	2247.9	568.5	1468.61	1431.93	568.5	2295.33	2247.9	568.5	58.2515	30.7305	568.5	866.211	934.183
	569	3759.39	3535.26	569	2424.32	2239.61	569	1566.72	1427.19	569	2424.32	2239.61	569	104.11	31.8113	569	903.749	928.187
	569.5	3432.63	3523.28	569.5	2168.56	2231.39	569.5	1369	1422.48	569.5	2168.56	2231.39	569.5	-1.44884	32.8644	569.5	903.005	924.907
	570	3189.45	3511.34	570	2040.26	2223.27	570	1314.54	1417.82	570	2040.26	2223.27	570	64.6752	33.8854	570	908.113	924.821
	570.5	3128.82	3499.45	570.5	1956.18	2215.24	570.5	1224.12	1413.21	570.5	1956.18	2215.24	570.5	-38.87	34.8699	570.5	918.622	927.942
	571	3388.18	3487.62	571	2140.81	2207.34	571	1355.26	1408.65	571	2140.81	2207.34	571	4.52627	35.8139	571	941.211	933.783
	571.5	3714.35	3475.87	571.5	2409.14	2199.57	571.5	1573.62	1404.16	571.5	2409.14	2199.57	571.5	142.558	36.7135	571.5	964.764	941.417
	572	3554.83	3464.21	572	2284.99	2191.94	572	1473.39	1399.73	572	2284.99	2191.94	572	85.6052	37.5648	572	896.614	949.643
	572.5	3648.36	3452.65	572.5	2344.96	2184.47	572.5	1511.57	1395.38	572.5	2344.96	2184.47	572.5	86.9658	38.3644	572.5	915.045	957.204
	573	3295.65	3441.2	573	2025.06	2177.15	573	1240.21	1391.1	573	2025.06	2177.15	573	-117.997	39.1091	573	1017.9	963.025
	573.5	3397.76	3429.88	573.5	2169.68	2170.01	573.5	1401.47	1386.91	573.5	2169.68	2170.01	573.5	70.0446	39.7959	573.5	1064.1	966.419
	574	3376.96	3418.68	574	2176.45	2163.03	574	1421.81	1382.79	574	2176.45	2163.03	574	114.845	40.4222	574	1044.46	967.196
	574.5	3182.72	3407.63	574.5	2012.51	2156.24	574.5	1276.17	1378.76	574.5	2012.51	2156.24	574.5	9.02475	40.9859	574.5	896.056	965.671
	575	3306.33	3396.72	575	2066.36	2149.62	575	1285.66	1374.82	575	2066.36	2149.62	575	-52.895	41.4848	575	875.156	962.554
	575.5	3122.86	3385.97	575.5	1984.3	2143.19	575.5	1272.74	1370.95	575.5	1984.3	2143.19	575.5	40.482	41.9176	575.5	967.936	958.759
	576	2845.97	3375.38	576	1756.56	2136.93	576	1085.02	1367.18	576	1756.56	2136.93	576	-80.1819	42.283	576	913.39	955.186
	576.5	3181.98	3364.95	576.5	2021.99	2130.86	576.5	1297.4	1363.48	576.5	2021.99	2130.86	576.5	42.1021	42.5803	576.5	991.681	952.514
	577	3492.89	3354.69	577	2333.93	2124.96	577	1587.65	1359.87	577	2333.93	2124.96	577	301.991	42.8092	577	993.243	951.076
	577.5	3281.98	3344.61	577.5	2107.9	2119.23	577.5	1363.68	1356.33	577.5	2107.9	2119.23	577.5	83.8564	42.9695	577.5	912.227	950.818
	578	3497.65	3334.7	578	2289.15	2113.67	578	1518.31	1352.86	578	2289.15	2113.67	578	190.77	43.0619	578	992.506	951.36
	578.5	3333.42	3324.96	578.5	2120.99	2108.26	578.5	1359.31	1349.47	578.5	2120.99	2108.26	578.5	44.6644	43.087	578.5	982.504	952.128
	579	3159.31	3315.4	579	2000.48	2103	579	1272.88	1346.14	579	2000.48	2103	579	18.3149	43.0461	579	917.408	952.522
	579.5	3213.73	3306.01	579.5	2028.6	2097.88	579.5	1285.27	1342.87	579.5	2028.6	2097.88	579.5	3.74625	42.9407	579.5	931.695	952.064
	580	3111.28	3296.79	580	1967.34	2092.9	580	1250.51	1339.66	580	1967.34	2092.9	580	13.2433	42.7728	580	918.319	950.504
	580.5	2733.9	3287.74	580.5	1654.41	2088.03	580.5	992.154	1336.49	580.5	1654.41	2088.03	580.5	-155.224	42.5447	580.5	862.197	947.855
	581	3361.71	3278.86	581	2216.47	2083.27	581	1490.54	1333.37	581	2216.47	2083.27	581	231.583	42.2588	581	1053.8	944.354
	581.5	3373.43	3270.14	581.5	2162.39	2078.61	581.5	1404.55	1330.29	581.5	2162.39	2078.61	581.5	89.9601	41.9182	581.5	1068.53	940.379
	582	3531.17	3261.58	582	2252.68	2074.03	582	1438.83	1327.24	582	2252.68	2074.03	582	46.3317	41.5258	582	900.367	936.344
	582.5	3380.45	3253.17	582.5	2174.46	2069.52	582.5	1407.01	1324.21	582.5	2174.46	2069.52	582.5	90.3417	41.0852	582.5	903.618	932.595
	583	3274.06	3244.9	583	2047.81	2065.07	583	1275.12	1321.2	583	2047.81	2065.07	583	-49.2236	40.5999	583	861.024	929.349
	583.5	3269.02	3236.78	583.5	2020.51	2060.67	583.5	1237.56	1318.21	583.5	2020.51	2060.67	583.5	-104.758	40.0738	583.5	864.27	926.66
	584	3609.2	3228.79	584	2374.84	2056.3	584	1582.9	1315.22	584	2374.84	2056.3	584	222.296	39.5108	584	985.743	924.433
	584.5	3347.49	3220.92	584.5	2134.66	2051.95	584.5	1369.12	1312.23	584.5	2134.66	2051.95	584.5	51.4349	38.9149	584.5	944.571	922.453
	585	3410.75	3213.18	585	2150.03	2047.62	585	1352.14	1309.24	585	2150.03	2047.62	585	-14.0458	38.2904	585	881.209	920.433
	585.5	3432.21	3205.54	585.5	2213.95	2043.29	585.5	1440.52	1306.24	585.5	2213.95	2043.29	585.5	110.183	37.6414	585.5	956.567	918.049
	586	3039.26	3198.02	586	1950.63	2038.94	586	1268.37	1303.22	586	1950.63	2038.94	586	85.7129	36.9723	586	952.842	914.983
	586.5	2838.12	3190.58	586.5	1798.76	2034.58	586.5	1150.64	1300.19	586.5	1798.76	2034.58	586.5	27.2821	36.2873	586.5	891.241	910.951
	587	2982.48	3183.24	587	1901.66	2030.19	587	1227.66	1297.13	587	1901.66	2030.19	587	57.4201	35.5905	587	958.225	905.744
	587.5	3109.5	3175.98	587.5	1972.51	2025.77	587.5	1255.03	1294.06	587.5	1972.51	2025.77	587.5	21.7299	34.8862	587.5	859.111	899.276
	588	3180.8	3168.8	588	2029.45	2021.3	588	1299.12	1290.95	588	2029.45	2021.3	588	46.3031	34.1783	588	848.656	891.64
	588.5	3408.7	3161.68	588.5	2169.24	2016.79	588.5	1381.1	1287.82	588.5	2169.24	2016.79	588.5	32.5031	33.4707	588.5	870.353	883.157
	589	3474.41	3154.63	589	2200.4	2012.23	589	1390.95	1284.66	589	2200.4	2012.23	589	7.0164	32.7671	589	874.099	874.399
	589.5	3317.77	3147.63	589.5	2099.07	2007.61	589.5	1328.1	1281.46	589.5	2099.07	2007.61	589.5	6.23238	32.0712	589.5	877.546	866.167
	590	3058.01	3140.69	590	1866.51	2002.93	590	1130.8	1278.24	590	1866.51	2002.93	590	-140.589	31.3861	590	925.347	859.393
	590.5	2899.8	3133.79	590.5	1799.77	1998.2	590.5	1113.57	1274.99	590.5	1799.77	1998.2	590.5	-68.6291	30.7151	590.5	833.404	854.985
	591	2877.03	3126.93	591	1780.07	1993.41	591	1097.81	1271.71	591	1780.07	1993.41	591	-79.1517	30.0609	591	844.832	853.63
	591.5	3239.09	3120.1	591.5	2060.73	1988.56	591.5	1314.2	1268.4	591.5	2060.73	1988.56	591.5	33.5213	29.4261	591.5	865.086	855.586
	592	3034.28	3113.31	592	1911.1	1983.66	592	1203.24	1265.07	592	1911.1	1983.66	592	-12.1698	28.8129	592	823.204	860.53
	592.5	3107.89	3106.54	592.5	1933.96	1978.71	592.5	1194.11	1261.72	592.5	1933.96	1978.71	592.5	-72.0408	28.2234	592.5	795.365	867.505
	593	3292.64	3099.8	593	2173.55	1973.71	593	1451.21	1258.35	593	2173.55	1973.71	593	214.207	27.6591	593	852.581	875.009
	593.5	3118.7	3093.09	593.5	1981.72	1968.67	593.5	1264.52	1254.97	593.5	1981.72	1968.67	593.5	30.7484	27.1214	593.5	872.327	881.22
	594	3342.61	3086.39	594	2198.51	1963.6	594	1469.78	1251.58	594	2198.51	1963.6	594	211.417	26.6114	594	986.477	884.337
	594.5	3248.26	3079.72	594.5	2076.86	1958.5	594.5	1334.02	1248.18	594.5	2076.86	1958.5	594.5	58.6824	26.1297	594.5	878.616	882.963
	595	3293.42	3073.07	595	2111.52	1953.38	595	1365.05	1244.78	595	2111.52	1953.38	595	78.6845	25.6766	595	945.951	876.455
	595.5	3295.51	3066.43	595.5	2139.97	1948.24	595.5	1404.74	1241.39	595.5	2139.97	1948.24	595.5	139.471	25.2523	595.5	925.161	865.135
	596	2935.77	3059.81	596	1825.6	1943.11	596	1133.72	1238.01	596	1825.6	1943.11	596	-59.6687	24.8564	596	859.825	850.322
	596.5	3004.06	3053.22	596.5	1896.97	1937.98	596.5	1196.78	1234.64	596.5	1896.97	1937.98	596.5	-3.29291	24.4885	596.5	789.583	834.143
	597	2741.39	3046.64	597	1694.01	1932.86	597	1040.21	1231.3	597	1694.01	1932.86	597	-84.3271	24.1476	597	767.093	819.15
	597.5	2786.91	3040.08	597.5	1716.14	1927.77	597.5	1045.21	1227.98	597.5	1716.14	1927.77	597.5	-104.629	23.8327	597.5	732.025	807.827
	598	3095.69	3033.55	598	1931.05	1922.72	598	1194.82	1224.7	598	1931.05	1922.72	598	-63.2094	23.5424	598	769.859	802.09
	598.5	3096.85	3027.04	598.5	2015.44	1917.7	598.5	1324.52	1221.45	598.5	2015.44	1917.7	598.5	138.199	23.2751	598.5	838.01	802.882
	599	2830.57	3020.55	599	1775.04	1912.74	599	1117.55	1218.24	599	1775.04	1912.74	599	-19.5366	23.0291	599	862.307	809.976
	599.5	2828.01	3014.1	599.5	1783.6	1907.84	599.5	1124.87	1215.08	599.5	1783.6	1907.84	599.5	-5.9828	22.8024	599.5	764.808	822.01
	600	2918.39	3007.67	600	1860.26	1903.01	600	1188.02	1211.96	600	1860.26	1903.01	600	36.4508	22.5928	600	759.995	836.778
	600.5	3014.64	3001.27	600.5	1963.59	1898.25	600.5	1297.19	1208.91	600.5	1963.59	1898.25	600.5	146.339	22.3982	600.5	892.495	851.67
	601	3028.81	2994.91	601	1959.91	1893.57	601	1289.73	1205.9	601	1959.91	1893.57	601	125.434	22.216	601	977.298	864.2
	601.5	2829.34	2988.58	601.5	1750.07	1888.99	601.5	1078.89	1202.96	601.5	1750.07	1888.99	601.5	-78.9673	22.0441	601.5	831.063	872.46
	602	3038.7	2982.29	602	1934.25	1884.49	602	1238.74	1200.08	602	1934.25	1884.49	602	40.225	21.8799	602	873.427	875.438
	602.5	2820.74	2976.04	602.5	1765.75	1880.1	602.5	1110.38	1197.27	602.5	1765.75	1880.1	602.5	-24.7182	21.7209	602.5	878.812	873.109
	603	2794.01	2969.82	603	1764.63	1875.81	603	1127.94	1194.52	603	1764.63	1875.81	603	18.992	21.5647	603	939.502	866.307
	603.5	2707.02	2963.64	603.5	1762.38	1871.62	603.5	1167.6	1191.84	603.5	1762.38	1871.62	603.5	135.433	21.409	603.5	858.833	856.44
	604	2954.85	2957.51	604	1908.93	1867.54	604	1242.96	1189.22	604	1908.93	1867.54	604	99.3352	21.2514	604	801.815	845.115
	604.5	3408.55	2951.41	604.5	2230.12	1863.57	604.5	1470.47	1186.66	604.5	2230.12	1863.57	604.5	172.228	21.0897	604.5	851.817	833.799
	605	2843.47	2945.35	605	1758.5	1859.7	605	1078.02	1184.17	605	1758.5	1859.7	605	-88.6731	20.922	605	752.591	823.587
	605.5	3020.84	2939.33	605.5	1883.39	1855.94	605.5	1170.5	1181.74	605.5	1883.39	1855.94	605.5	-55.0105	20.7464	605.5	837.026	815.13
	606	3339.02	2933.35	606	2160.18	1852.27	606	1405.14	1179.37	606	2160.18	1852.27	606	113.463	20.5611	606	849.247	808.71
	606.5	2988.95	2927.4	606.5	1910.63	1848.71	606.5	1225.24	1177.06	606.5	1910.63	1848.71	606.5	50.5641	20.3647	606.5	785.142	804.418
	607	2929.95	2921.49	607	1864.93	1845.24	607	1190.53	1174.8	607	1864.93	1845.24	607	33.031	20.156	607	788.826	802.339
	607.5	2671.97	2915.6	607.5	1620.04	1841.85	607.5	966.606	1172.59	607.5	1620.04	1841.85	607.5	-155.908	19.934	607.5	732.917	802.683
	608	3208.6	2909.74	608	2044.05	1838.54	608	1300.26	1170.41	608	2044.05	1838.54	608	31.1876	19.698	608	776.92	805.777
	608.5	2910.7	2903.9	608.5	1826.78	1835.31	608.5	1152.99	1168.28	608.5	1826.78	1835.31	608.5	-14.2676	19.4476	608.5	909.421	811.935
	609	3005.19	2898.08	609	1914.61	1832.13	609	1230.38	1166.18	609	1914.61	1832.13	609	47.858	19.1826	609	903.564	821.232
	609.5	2552.49	2892.27	609.5	1540.44	1829.01	609.5	917.529	1164.11	609.5	1540.44	1829.01	609.5	-158.451	18.9032	609.5	768.617	833.26
	610	2850.22	2886.47	610	1803.97	1825.94	610	1144.13	1162.06	610	1803.97	1825.94	610	10.1808	18.6099	610	784.447	846.971
	610.5	2849.24	2880.66	610.5	1752.85	1822.89	610.5	1066.53	1160.02	610.5	1752.85	1822.89	610.5	-110.212	18.3033	610.5	754.638	860.678
	611	2924.41	2874.85	611	1881.06	1819.87	611	1224.86	1157.99	611	1881.06	1819.87	611	89.5148	17.9846	611	892.098	872.253
	611.5	2680.46	2869.03	611.5	1688.93	1816.86	611.5	1079.86	1155.96	611.5	1688.93	1816.86	611.5	14.4425	17.6552	611.5	953.904	879.505
	612	2679.01	2863.19	612	1697.41	1813.85	612	1093.04	1153.92	612	1697.41	1813.85	612	35.9437	17.3166	612	950.587	880.646
	612.5	2725.85	2857.32	612.5	1728.29	1810.83	612.5	1111.32	1151.87	612.5	1728.29	1810.83	612.5	35.4769	16.9708	612.5	929.657	874.75
	613	2878.74	2851.41	613	1862.4	1807.78	613	1220.35	1149.81	613	1862.4	1807.78	613	111.047	16.6199	613	859.154	862.055
	613.5	2833.31	2845.46	613.5	1839.1	1804.69	613.5	1213.03	1147.71	613.5	1839.1	1804.69	613.5	127.7	16.2662	613.5	886.68	844.034
	614	2810.4	2839.46	614	1829.25	1801.56	614	1208.22	1145.59	614	1829.25	1801.56	614	134.665	15.9125	614	844.282	823.176
	614.5	2770.98	2833.39	614.5	1750.8	1798.37	614.5	1109.47	1143.43	614.5	1750.8	1798.37	614.5	5.30911	15.5614	614.5	785.904	802.535
	615	2959.4	2827.26	615	1937.4	1795.1	615	1277.39	1141.22	615	1937.4	1795.1	615	150.677	15.2159	615	725.125	785.112
	615.5	2772.81	2821.05	615.5	1661.32	1791.76	615.5	964.058	1138.96	615.5	1661.32	1791.76	615.5	-221.99	14.8791	615.5	625.489	773.242
	616	2777.58	2814.76	616	1745.65	1788.32	616	1098.31	1136.65	616	1745.65	1788.32	616	-16.229	14.554	616	788.667	768.113
	616.5	2804.62	2808.37	616.5	1754.31	1784.78	616.5	1099	1134.28	616.5	1754.31	1784.78	616.5	-32.1895	14.2441	616.5	830.692	769.543
	617	2791.38	2801.88	617	1769.67	1781.14	617	1126.78	1131.85	617	1769.67	1781.14	617	19.6044	13.9524	617	795.135	776.061
	617.5	2824.66	2795.29	617.5	1773.85	1777.37	617.5	1105.47	1129.35	617.5	1773.85	1777.37	617.5	-33.6623	13.6822	617.5	668.252	785.275
	618	2862.24	2788.58	618	1823.73	1773.49	618	1167.31	1126.78	618	1823.73	1773.49	618	38.8589	13.4368	618	791.729	794.436
	618.5	2825.79	2781.75	618.5	1813.99	1769.47	618.5	1180.24	1124.14	618.5	1813.99	1769.47	618.5	81.1626	13.2193	618.5	891.73	801.05
	619	2710.8	2774.8	619	1752.59	1765.31	619	1151.99	1121.42	619	1752.59	1765.31	619	108.636	13.0326	619	874.129	803.4
	619.5	2851.31	2767.71	619.5	1846.63	1761.02	619.5	1210.47	1118.63	619.5	1846.63	1761.02	619.5	112.804	12.8797	619.5	834.099	800.854
	620	2813.63	2760.48	620	1752.96	1756.58	620	1087	1115.76	620	1752.96	1756.58	620	-56.1449	12.7632	620	760.047	793.907
	620.5	2807.55	2753.12	620.5	1790	1752	620.5	1148.1	1112.82	620.5	1790	1752	620.5	42.8325	12.6856	620.5	797.106	783.946
	621	2712.47	2745.61	621	1708.75	1747.27	621	1079.5	1109.8	621	1708.75	1747.27	621	-5.10119	12.6491	621	783.885	772.844
	621.5	2738.03	2737.96	621.5	1680.28	1742.4	621.5	1019.03	1106.7	621.5	1680.28	1742.4	621.5	-115.103	12.6555	621.5	729.572	762.465
	622	2837.42	2730.16	622	1741.01	1737.38	622	1048.34	1103.53	622	1741.01	1737.38	622	-130.714	12.7066	622	652.138	754.236
	622.5	2861.15	2722.21	622.5	1766.49	1732.22	622.5	1079.14	1100.28	622.5	1766.49	1732.22	622.5	-97.854	12.8036	622.5	740.101	748.866
	623	2650.14	2714.11	623	1607.42	1726.92	623	962.96	1096.97	623	1607.42	1726.92	623	-148.254	12.9474	623	774.466	746.285
	623.5	2976.14	2705.87	623.5	1959.52	1721.49	623.5	1306.51	1093.59	623.5	1959.52	1721.49	623.5	185.303	13.1386	623.5	804.535	745.776
	624	2870.43	2697.48	624	1838.22	1715.92	624	1179.08	1090.14	624	1838.22	1715.92	624	52.5376	13.3773	624	717.406	746.266
	624.5	2707.63	2688.95	624.5	1699.51	1710.23	624.5	1065.76	1086.64	624.5	1699.51	1710.23	624.5	-23.3237	13.6634	624.5	745.336	746.666
	625	3124.85	2680.29	625	2076.98	1704.43	625	1401.11	1083.08	625	2076.98	1704.43	625	240.327	13.9961	625	848.162	746.181
	625.5	2685.43	2671.49	625.5	1669.46	1698.51	625.5	1028.87	1079.46	625.5	1669.46	1698.51	625.5	-66.7672	14.3743	625.5	679.86	744.497
	626	2911.53	2662.57	626	1869.68	1692.49	626	1203.38	1075.8	626	1869.68	1692.49	626	64.892	14.7967	626	724.462	741.824
	626.5	2770.24	2653.53	626.5	1757.26	1686.37	626.5	1115.58	1072.1	626.5	1757.26	1686.37	626.5	15.6112	15.2612	626.5	730.15	738.786
	627	2688.43	2644.37	627	1697.31	1680.18	627	1069.17	1068.36	627	1697.31	1680.18	627	-5.74983	15.7657	627	687.529	736.214
	627.5	2701.82	2635.12	627.5	1697.58	1673.91	627.5	1068.35	1064.59	627.5	1697.58	1673.91	627.5	-15.8522	16.3074	627.5	776.914	734.899
	628	2576.83	2625.77	628	1573.12	1667.57	628	949.745	1060.8	628	1573.12	1667.57	628	-123.066	16.8834	628	728.903	735.381
	628.5	2650.67	2616.33	628.5	1683.81	1661.19	628.5	1075.64	1056.98	628.5	1683.81	1661.19	628.5	27.4072	17.4901	628.5	764.818	737.814
	629	2480.39	2606.83	629	1544.3	1654.76	629	961.161	1053.15	629	1544.3	1654.76	629	-45.312	18.1239	629	733.513	741.94
	629.5	2414.27	2597.26	629.5	1506.94	1648.3	629.5	940.589	1049.31	629.5	1506.94	1648.3	629.5	-36.1666	18.7807	629.5	705.166	747.161
	630	2454.47	2587.64	630	1556.34	1641.82	630	993.421	1045.46	630	1556.34	1641.82	630	21.184	19.4563	630	731.261	752.672
	630.5	2865.17	2577.99	630.5	1920.98	1635.33	630.5	1312.28	1041.62	630.5	1920.98	1635.33	630.5	263.232	20.1462	630.5	819.157	757.631
	631	2504.93	2568.32	631	1612.48	1628.85	631	1048.95	1037.78	631	1612.48	1628.85	631	76.4899	20.8456	631	734.788	761.3
	631.5	2435.69	2558.63	631.5	1559.88	1622.38	631.5	1006.33	1033.96	631.5	1559.88	1622.38	631.5	53.2428	21.5496	632.5	816.561	761.816
	632	2503.79	2548.95	632	1554.94	1615.93	632	960.807	1030.15	632	1554.94	1615.93	632	-60.1709	22.2534	633	790.491	761.592
	632.5	2671.7	2539.29	632.5	1710.6	1609.52	632.5	1107.36	1026.36	632.5	1710.6	1609.52	632.5	63.5708	22.9518	633.5	658.521	759.273
	633	2448.56	2529.66	633	1529.26	1603.16	633	960.598	1022.6	633	1529.26	1603.16	633	-26.707	23.6397	634	782.207	755.05
	633.5	2327.39	2520.07	633.5	1451.63	1596.85	633.5	903.639	1018.87	633.5	1451.63	1596.85	633.5	-39.5962	24.3122	634.5	723.306	749.258
	634	2516.74	2510.55	634	1657.46	1590.61	634	1112.6	1015.17	634	1657.46	1590.61	634	168.268	24.9642	635	854.252	742.301
	634.5	2443.13	2501.1	634.5	1562.52	1584.44	634.5	1008.4	1011.51	634.5	1562.52	1584.44	634.5	51.6753	25.5908	635.5	731.771	734.593
	635	2315.06	2491.74	635	1490.46	1578.35	635	982.048	1007.9	635	1490.46	1578.35	635	89.4294	26.1873	636	680.562	726.508
	635.5	2172.62	2482.48	635.5	1354.03	1572.36	635.5	850.169	1004.33	635.5	1354.03	1572.36	635.5	-27.2598	26.7493	636.5	692.524	718.338
	636	2372.32	2473.33	636	1517.35	1566.47	636	977.821	1000.81	636	1517.35	1566.47	636	48.1775	27.2724	637	731.069	710.276
	636.5	2598.44	2464.32	636.5	1668.75	1560.68	636.5	1077.39	997.336	636.5	1668.75	1560.68	636.5	63.0008	27.7526	637.5	733.928	702.408
	637	2546.97	2455.44	637	1665.05	1555	637	1103.39	993.92	637	1665.05	1555	637	135.375	28.1863	638.5	624.328	694.06
	637.5	2550.25	2446.71	637.5	1616.09	1549.44	637.5	1028.9	990.561	637.5	1616.09	1549.44	637.5	17.0198	28.57	639	687.814	686.52
	638	656.211	2438.14	638	341.524	1544.01	638	150.774	987.26	638	341.524	1544.01	638	-173.309	28.9009	639.5	704.171	679.07
	638.5	2614.08	2429.74	638.5	1680.82	1538.7	638.5	1081.81	984.019	638.5	1680.82	1538.7	638.5	60.5439	29.1765	640	697.212	671.736
	639	2508.85	2421.53	639	1564.43	1533.53	639	971.977	980.841	639	1564.43	1533.53	639	-45.8693	29.3945	640.5	655.744	664.673
	639.5	2604.99	2413.5	639.5	1614.58	1528.49	639.5	993.936	977.726	639.5	1614.58	1528.49	639.5	-71.4419	29.5534	641	674.959	658.196
	640	2781.59	2405.67	640	1816.07	1523.59	640	1194.42	974.675	640	1816.07	1523.59	640	131.832	29.652	641.5	663.258	652.759
	640.5	2471.38	2398.04	640.5	1577.24	1518.83	640.5	1009.76	971.69	640.5	1577.24	1518.83	640.5	36.5916	29.6895	642	602.152	648.894
	641	2310.39	2390.62	641	1435.42	1514.21	641	890.19	968.77	641	1435.42	1514.21	641	-50.1132	29.6657	642.5	593.758	647.093
	641.5	2421.96	2383.41	641.5	1522.87	1509.73	641.5	957.036	965.918	641.5	1522.87	1509.73	641.5	-15.0426	29.581	643	692.413	647.675
	642	2409.09	2376.41	642	1499.38	1505.39	642	925.01	963.133	642	1499.38	1505.39	642	-56.715	29.4359	643.5	611.886	650.672
	642.5	2321.5	2369.63	642.5	1439.72	1501.2	642.5	884.667	960.415	642.5	1439.72	1501.2	642.5	-65.2027	29.2318	644	699.985	655.75
	643	2622.13	2363.07	643	1774.27	1497.14	643	1221.11	957.764	643	1774.27	1497.14	643	272.669	28.9702	644.5	626.7	662.222
	643.5	2441.83	2356.73	643.5	1574.01	1493.23	643.5	1018.4	955.18	643.5	1574.01	1493.23	643.5	68.6924	28.6533	645	684.169	669.135
	644	2536.94	2350.6	644	1614.36	1489.45	644	1031.39	952.663	644	1614.36	1489.45	644	29.3748	28.2835	645.5	684.14	675.443
	644.5	2266.52	2344.69	644.5	1407.75	1485.81	644.5	870.177	950.211	644.5	1407.75	1485.81	644.5	-53.8254	27.8638	646	662.852	680.204
	645	2310.34	2338.99	645	1520.7	1482.3	645	1017.74	947.826	645	1520.7	1482.3	645	149.021	27.3975	646.5	708.149	682.78
	645.5	2333.5	2333.5	645.5	1509.3	1478.92	645.5	987.821	945.505	645.5	1509.3	1478.92	645.5	87.903	26.888	647	671.42	682.965
	646	2248.65	2328.2	646	1422.6	1475.66	646	904.801	943.247	646	1422.6	1475.66	646	11.1454	26.3393	647.5	713.305	681.023
	646.5	2423.45	2323.11	646.5	1564.43	1472.52	646.5	1021.19	941.052	646.5	1564.43	1472.52	646.5	83.9523	25.7555	648	691.606	677.612
	647	2409.82	2318.19	647	1511.66	1469.5	647	947.728	938.918	647	1511.66	1469.5	647	-22.0722	25.1409	648.5	676.088	673.611
	647.5	2673.05	2313.46	647.5	1740.43	1466.59	647.5	1143.74	936.843	647.5	1740.43	1466.59	647.5	120.092	24.4999	649	661.77	669.899
	648	2298.76	2308.9	648	1434.23	1463.78	648	896.089	934.826	648	1434.23	1463.78	648	-33.7625	23.8373	649.5	657.339	667.134
	648.5	2352.91	2304.5	648.5	1501.24	1461.07	648.5	964.391	932.865	648.5	1501.24	1461.07	648.5	39.2953	23.1575	650	669.51	665.59
	649	2323.06	2300.25	649	1488.87	1458.45	649	961.687	930.958	649	1488.87	1458.45	649	53.7099	22.4654	650.5	589.205	665.104
	649.5	2216.48	2296.14	649.5	1398.34	1455.93	649.5	886.327	929.102	649.5	1398.34	1455.93	649.5	2.33457	21.7656	651	667.717	665.13
	650	2200.22	2292.15	650	1385.1	1453.48	650	876.581	927.295	650	1385.1	1453.48	650	-2.84263	21.0626	651.5	663.138	664.902
	650.5	2313.19	2288.28	650.5	1437.67	1451.1	650.5	885.946	925.534	650.5	1437.67	1451.1	650.5	-58.0152	20.3611	652	724.28	663.642
	651	2286.49	2284.51	651	1439.7	1448.79	651	909.419	923.817	651	1439.7	1448.79	651	-5.19091	19.6652	652.5	706.383	660.784
	651.5	2155.65	2280.84	651.5	1349.85	1446.53	651.5	848.621	922.14	651.5	1349.85	1446.53	651.5	-18.7562	18.9792	653	665.175	656.132
	652	2229.83	2277.23	652	1429.61	1444.33	652	930.083	920.5	652	1429.61	1444.33	652	61.9854	18.307	653.5	646.943	649.922
	652.5	2209.94	2273.69	652.5	1405.25	1442.17	652.5	903.707	918.894	652.5	1405.25	1442.17	652.5	33.2685	17.6523	654	587.092	642.782
	653	2092.43	2270.2	653	1316.95	1440.05	653	835.205	917.317	653	1316.95	1440.05	653	-0.41042	17.0183	654.5	695.657	635.591
	653.5	2181.62	2266.75	653.5	1397.27	1437.95	653.5	903.509	915.766	653.5	1397.27	1437.95	653.5	50.8859	16.4081	655	564.708	629.284
	654	2008.85	2263.32	654	1232.63	1435.87	654	751.035	914.238	654	1232.63	1435.87	654	-79.4403	15.8245	655.5	578.768	624.653
	654.5	2269.39	2259.9	654.5	1530.27	1433.8	654.5	1055.69	912.727	654.5	1530.27	1433.8	654.5	233.658	15.2697	656	622.161	622.189
	655	1887.17	2256.48	655	1162.5	1431.73	655	713.216	911.229	655	1162.5	1431.73	655	-62.7244	14.7458	656.5	643.938	621.999
	655.5	2030.5	2253.04	655.5	1283.13	1429.66	655.5	813.478	909.74	655.5	1283.13	1429.66	655.5	4.64062	14.2543	657	675.504	623.821
	656	2487.69	2249.58	656	1615.33	1427.57	656	1054.94	908.256	656	1615.33	1427.57	656	97.1834	13.7963	657.5	642.338	627.1
	656.5	2413.1	2246.07	656.5	1537.29	1425.46	656.5	982.091	906.771	656.5	1537.29	1425.46	656.5	29.6853	13.3727	658	610.467	631.13
	657	2222.16	2242.52	657	1414.36	1423.33	657	908.254	905.282	657	1414.36	1423.33	657	32.9359	12.984	658.5	575.601	635.196
	657.5	2189.39	2238.91	657.5	1376.19	1421.15	657.5	867.479	903.782	657.5	1376.19	1421.15	657.5	-10.1734	12.6301	659	615.823	638.694
	658	2143.89	2235.23	658	1299.7	1418.93	658	776.905	902.268	658	1299.7	1418.93	658	-123.131	12.3108	659.5	663.561	641.213
	658.5	2197.58	2231.47	658.5	1365.67	1416.66	658.5	842.556	900.735	658.5	1365.67	1416.66	658.5	-53.8177	12.0253	660	700.482	642.56
	659	2300.32	2227.62	659	1455.34	1414.33	659	921.307	899.178	659	1455.34	1414.33	659	5.05193	11.7728	660.5	656.25	642.737
	659.5	2397.27	2223.68	659.5	1540.22	1411.94	659.5	996.695	897.593	659.5	1540.22	1411.94	659.5	62.2268	11.552	661	631.322	641.903
	660	2625.28	2219.64	660	1756.65	1409.47	660	1193.71	895.975	660	1756.65	1409.47	660	227.883	11.3613	661.5	606.838	640.317
	660.5	2278.91	2215.49	660.5	1463.88	1406.93	660.5	948.828	894.32	660.5	1463.88	1406.93	660.5	61.1139	11.199	662	698.446	638.287
	661	2166.58	2211.23	661	1387.5	1404.31	661	896.296	892.624	661	1387.5	1404.31	661	49.0572	11.0632	662.5	569.086	636.133
	661.5	2025.65	2206.86	661.5	1244.9	1401.6	661.5	761.277	890.883	661.5	1244.9	1401.6	661.5	-74.0018	10.9517	663	628.402	634.157
	662	2119.09	2202.36	662	1307.97	1398.8	662	809.252	889.095	662	1307.97	1398.8	662	-57.6873	10.8624	663.5	663.233	632.612
	662.5	2052.77	2197.75	662.5	1219.07	1395.91	662.5	705.017	887.256	662.5	1219.07	1395.91	662.5	-178.497	10.7929	664	654.193	631.669
	663	2165.98	2193.02	663	1338.6	1392.92	663	823.673	885.363	663	1338.6	1392.92	663	-63.9417	10.7408	664.5	590.083	631.378
	663.5	2329	2188.16	663.5	1494.16	1389.83	663.5	966.338	883.414	663.5	1494.16	1389.83	663.5	57.2715	10.7039	665	627.035	631.641
	664	2348.42	2183.18	664	1491.54	1386.65	664	950.941	881.408	664	1491.54	1386.65	664	21.2088	10.6798	665.5	656.89	632.198
	664.5	2289.73	2178.09	664.5	1394.8	1383.36	664.5	835.357	879.344	664.5	1394.8	1383.36	664.5	-122.42	10.6663	666	632.352	632.648
	665	2187.7	2172.87	665	1375.74	1379.98	665	866.678	877.219	665	1375.74	1379.98	665	-10.2898	10.6612	666.5	601.548	632.513
	665.5	2261.27	2167.55	665.5	1470.3	1376.49	665.5	968.298	875.035	665.5	1470.3	1376.49	665.5	102.476	10.6625	667	668.599	631.339
	666	2050.54	2162.11	666	1287.59	1372.91	666	812.66	872.791	666	1287.59	1372.91	666	-9.3869	10.6685	667.5	625.14	628.814
	666.5	2154.42	2156.57	666.5	1348.51	1369.23	666.5	843	870.489	666.5	1348.51	1369.23	666.5	-26.4326	10.6776	668	600.31	624.88
	667	2467.14	2150.93	667	1603.33	1365.46	667	1051.85	868.129	667	1603.33	1365.46	667	104.871	10.6883	668.5	652.836	619.803
	667.5	2219.55	2145.2	667.5	1383.11	1361.61	667.5	859.69	865.714	667.5	1383.11	1361.61	667.5	-40.9911	10.6996	669	669.427	614.166
	668	2060.99	2139.37	668	1277.86	1357.67	668	790.08	863.246	668	1277.86	1357.67	668	-50.9642	10.7106	669.5	546.501	608.789
	668.5	2192.09	2133.48	668.5	1389.84	1353.65	668.5	887.011	860.728	668.5	1389.84	1353.65	668.5	18.5897	10.7207	670	629.086	604.574
	669	2242.27	2127.5	669	1434.45	1349.56	669	926.465	858.165	669	1434.45	1349.56	669	48.8993	10.7296	670.5	520.55	602.306
	669.5	2317.78	2121.47	669.5	1490.23	1345.4	669.5	958.591	855.56	669.5	1490.23	1345.4	669.5	52.787	10.7374	671	623.773	602.462
	670	2308.91	2115.38	670	1475.74	1341.19	670	947.783	852.918	670	1475.74	1341.19	670	40.9743	10.7444	671.5	653.263	605.077
	670.5	2142.74	2109.25	670.5	1310.4	1336.93	670.5	787.146	850.244	670.5	1310.4	1336.93	670.5	-105.937	10.7511	672	574.517	609.695
	671	2256.05	2103.07	671	1449.79	1332.63	671	938.385	847.544	671	1449.79	1332.63	671	59.1943	10.7585	672.5	577.189	615.442
	671.5	2316.87	2096.87	671.5	1523.85	1328.3	671.5	1016.6	844.823	671.5	1523.85	1328.3	671.5	143.344	10.7677	673	618.253	621.195
	672	1938.37	2090.66	672	1205.73	1323.94	672	749.563	842.088	672	1205.73	1323.94	672	-37.8573	10.7801	673.5	676.059	625.812
	672.5	1915.92	2084.43	672.5	1181.96	1319.58	672.5	726.954	839.346	672.5	1181.96	1319.58	672.5	-59.2142	10.7974	674	599.302	628.376
	673	2022.56	2078.2	673	1273.33	1315.2	673	806.103	836.603	673	1273.33	1315.2	673	-2.15543	10.8214	674.5	712.342	628.386
	673.5	2000.23	2071.99	673.5	1317.62	1310.84	673.5	888.547	833.867	673.5	1317.62	1310.84	673.5	140.135	10.8541	675	607.724	625.85
	674	1616.82	2065.79	674	970.018	1306.49	674	580.541	831.144	674	970.018	1306.49	674	-101.991	10.8977	675.5	601.502	621.256
	674.5	2040.36	2059.62	674.5	1319.46	1302.17	674.5	871.375	828.442	674.5	1319.46	1302.17	674.5	88.1789	10.9544	676	610.325	615.433
	675	1841.02	2053.48	675	1133.46	1297.89	675	698.849	825.768	675	1133.46	1297.89	675	-56.6987	11.0266	676.5	640.67	609.338
	675.5	1908.68	2047.39	675.5	1210.29	1293.66	675.5	774.853	823.13	675.5	1210.29	1293.66	675.5	19.9383	11.1167	677	573.808	603.826
	676	1915.55	2041.36	676	1221.27	1289.48	676	787.973	820.533	676	1221.27	1289.48	676	36.1083	11.227	677.5	626.279	599.456
	676.5	2179.5	2035.38	676.5	1459.47	1285.37	676.5	996.799	817.984	676.5	1459.47	1285.37	676.5	197.899	11.36	678	535.112	596.392
	677	2167.72	2029.47	677	1352	1281.33	677	838.808	815.491	677	1352	1281.33	677	-41.0924	11.5178	678.5	599.621	594.414
	677.5	2303.63	2023.63	677.5	1534.23	1277.38	677.5	1037.56	813.059	677.5	1534.23	1277.38	677.5	184.449	11.7026	679	610.68	593.02
	678	1934.51	2017.87	678	1187.89	1273.52	678	722.427	810.694	678	1187.89	1273.52	678	-77.6127	11.9163	679.5	595.612	591.609
	678.5	1863.85	2012.2	678.5	1193.97	1269.76	678.5	775.541	808.4	678.5	1193.97	1269.76	678.5	48.8964	12.1609	680	526.498	589.659
	679	1901.53	2006.61	679	1186.02	1266.1	679	743.398	806.184	679	1186.02	1266.1	679	-24.7735	12.4377	680.5	645.834	586.878
	679.5	2013.66	2001.12	679.5	1297.89	1262.56	679.5	846.04	804.048	679.5	1297.89	1262.56	679.5	65.8583	12.7482	681	673.003	583.266
	680	1918.24	1995.72	680	1187.86	1259.12	680	730.869	801.997	680	1187.86	1259.12	680	-54.2693	13.0934	681.5	517.062	579.088
	680.5	1886.46	1990.43	680.5	1184.17	1255.81	680.5	751.55	800.032	680.5	1184.17	1255.81	680.5	-2.86786	13.474	682	580.255	574.769
	681	1986.67	1985.23	681	1307.51	1252.62	681	880.879	798.157	681	1307.51	1252.62	681	136.608	13.8902	682.5	553.972	570.745
	681.5	1935.41	1980.14	681.5	1189.98	1249.56	681.5	723.769	796.372	681.5	1189.98	1249.56	681.5	-75.9747	14.3423	683	602.341	567.322
	682	2174.44	1975.16	682	1393.87	1246.62	682	897.793	794.679	682	1393.87	1246.62	682	46.7912	14.8298	683.5	490.409	564.586
	682.5	2180.28	1970.27	682.5	1374.77	1243.8	682.5	864.262	793.077	682.5	1374.77	1243.8	682.5	-9.05601	15.352	684	546.395	562.393
	683	2131.48	1965.49	683	1371.6	1241.12	683	890.244	791.564	683	1371.6	1241.12	683	61.5898	15.9079	684.5	512.356	560.44
	683.5	2033.37	1960.81	683.5	1282.45	1238.55	683.5	804.646	790.141	683.5	1282.45	1238.55	683.5	-10.4567	16.4959	685	589.918	558.39
	684	1784.74	1956.24	684	1103	1236.1	684	680.721	788.804	684	1103	1236.1	684	-49.6818	17.1144	685.5	692.554	556.016
	684.5	1671.28	1951.76	684.5	1014.69	1233.77	684.5	610.429	787.55	684.5	1014.69	1233.77	684.5	-88.7065	17.761	686	541.603	553.309
	685	1835.4	1947.37	685	1123.64	1231.55	685	686.139	786.375	685	1123.64	1231.55	685	-72.951	18.4334	686.5	558.878	550.519
	685.5	2110.74	1943.08	685.5	1407.08	1229.44	685.5	960.967	785.275	685.5	1407.08	1229.44	685.5	184.413	19.1286	687	510.138	548.105
	686	1853.35	1938.88	686	1141.77	1227.42	686	699.68	784.245	686	1141.77	1227.42	686	-62.7043	19.8435	687.5	507.483	546.611
	686.5	1783.94	1934.75	686.5	1114.32	1225.5	686.5	698.89	783.278	686.5	1114.32	1225.5	686.5	-20.8803	20.5748	688	530.247	546.493
	687	1882.62	1930.71	687	1232.09	1223.66	687	815.464	782.37	687	1232.09	1223.66	687	100.043	21.3188	688.5	479.48	547.957
	687.5	1563.05	1926.73	687.5	943.193	1221.9	687.5	564.279	781.513	687.5	943.193	1221.9	687.5	-93.4492	22.0717	689	545.916	550.849
	688	1867.83	1922.83	688	1176.23	1220.2	688	742.041	780.699	688	1176.23	1220.2	688	-5.50319	22.8295	689.5	583.302	554.636
	688.5	2010.75	1918.98	688.5	1266.85	1218.56	688.5	793.337	779.922	688.5	1266.85	1218.56	688.5	-13.9923	23.5881	690	631.421	558.493
	689	2012.47	1915.19	689	1255.95	1216.96	689	780.815	779.174	689	1255.95	1216.96	689	-34.9718	24.3434	690.5	637.448	561.475
	689.5	1855.77	1911.44	689.5	1153.96	1215.4	689.5	719.378	778.446	689.5	1153.96	1215.4	689.5	-33.6806	25.091	691	533.446	562.733
	690	1902.15	1907.73	690	1212.58	1213.87	690	784.027	777.731	690	1212.58	1213.87	690	38.1604	25.8267	691.5	529.63	561.718
	690.5	1986.1	1904.06	690.5	1286.22	1212.35	690.5	847.033	777.021	690.5	1286.22	1212.35	690.5	84.3109	26.5465	692	572.226	558.325
	691	2038.65	1900.41	691	1298.72	1210.83	691	828.927	776.307	691	1298.72	1210.83	691	23.9401	27.2463	692.5	447.739	552.929
	691.5	1834.83	1896.79	691.5	1137.35	1209.31	691.5	702.615	775.58	691.5	1137.35	1209.31	691.5	-46.5478	27.922	693	547.148	546.303
	692	2070.73	1893.17	692	1334.67	1207.77	692	867.183	774.835	692	1334.67	1207.77	692	63.5136	28.5701	693.5	607.295	539.445
	692.5	1879.67	1889.56	692.5	1141.67	1206.2	692.5	678.217	774.061	692.5	1141.67	1206.2	692.5	-112.067	29.1869	694	606.543	533.347
	693	1671.63	1885.94	693	1024.28	1204.6	693	626.952	773.253	693	1024.28	1204.6	693	-63.3138	29.7693	694.5	495.239	528.763
	693.5	1968.21	1882.32	693.5	1336.98	1202.95	693.5	930.452	772.403	693.5	1336.98	1202.95	693.5	225.844	30.3142	695	547.38	526.045
	694	1745.6	1878.68	694	1148.77	1201.25	694	774.934	771.505	694	1148.77	1201.25	694	121.427	30.819	695.5	486.977	525.078
	694.5	1691.06	1875.01	694.5	1072.08	1199.48	694.5	683.543	770.553	694.5	1072.08	1199.48	694.5	13.2463	31.2814	696	436.336	525.334
	695	2151.44	1871.32	695	1450.73	1197.64	695	992.959	769.54	695	1450.73	1197.64	695	209.854	31.6995	696.5	543.295	526.03
	695.5	2069.69	1867.59	695.5	1335.97	1195.72	695.5	863.724	768.463	695.5	1335.97	1195.72	695.5	59.2265	32.0717	697	531.477	526.352
	696	1894.04	1863.82	696	1151.36	1193.72	696	683.784	767.316	696	1151.36	1193.72	696	-112.251	32.397	697.5	489.495	525.681
	696.5	1916.79	1860.01	696.5	1220.97	1191.63	696.5	782.129	766.097	696.5	1220.97	1191.63	696.5	26.5781	32.6746	698	635.22	523.777
	697	1789.51	1856.14	697	1128.29	1189.44	697	714.628	764.802	697	1128.29	1189.44	697	0.37728	32.9042	698.5	585.768	520.854
	697.5	1820.97	1852.22	697.5	1147.1	1187.16	697.5	722.067	763.428	697.5	1147.1	1187.16	697.5	-7.34116	33.0859	699	476.089	517.549
	698	2286.81	1848.23	698	1516.13	1184.78	698	1020.67	761.974	698	1516.13	1184.78	698	168.488	33.2202	699.5	471.623	514.771
	698.5	2265.74	1844.19	698.5	1510.84	1182.29	698.5	1021.12	760.44	698.5	1510.84	1182.29	698.5	182.557	33.308	700	517.121	513.489
	699	1683.97	1840.07	699	1034.36	1179.71	699	630.045	758.825	699	1034.36	1179.71	699	-65.7738	33.3507	700.5	484.214	514.484
	699.5	1882.07	1835.89	699.5	1252.63	1177.02	699.5	843.622	757.129	699.5	1252.63	1177.02	699.5	144.559	33.3498	701	471.286	518.151
	700	1860.22	1831.63	700	1218.21	1174.22	700	807.844	755.353	700	1218.21	1174.22	700	102.034	33.3074	701.5	501.591	524.384
	700.5	1597.85	1827.31	700.5	1003.52	1171.33	700.5	632.923	753.5	700.5	1003.52	1171.33	700.5	-7.78129	33.2257	702	573.001	532.567
	701	1800.41	1822.9	701	1127.73	1168.34	701	703.466	751.572	701	1127.73	1168.34	701	-23.5032	33.1072	702.5	550.85	541.685
	701.5	1741.92	1818.42	701.5	1102.1	1165.25	701.5	700.201	749.571	701.5	1102.1	1165.25	701.5	7.60061	32.9548	703	540.71	550.519
	702	1719.76	1813.86	702	1163.7	1162.07	702	809.25	747.501	702	1163.7	1162.07	702	191.249	32.7713	703.5	631.001	557.875
	702.5	1652.08	1809.23	702.5	1074.13	1158.8	702.5	712.314	745.365	702.5	1074.13	1158.8	702.5	82.0973	32.56	704	533.761	562.8
	703	1707.86	1804.52	703	1094.87	1155.45	703	711.24	743.169	703	1094.87	1155.45	703	45.7978	32.324	704.5	594.746	564.733
	703.5	1864.66	1799.74	703.5	1228.71	1152.03	703.5	828.97	740.916	703.5	1228.71	1152.03	703.5	131.644	32.0667	705	541.451	563.559
	704	1849.28	1794.88	704	1154.16	1148.54	704	719.831	738.612	704	1154.16	1148.54	704	-28.671	31.7914	705.5	547.245	559.567
	704.5	1829.51	1789.95	704.5	1193.78	1144.98	704.5	794.125	736.261	704.5	1193.78	1144.98	704.5	99.2836	31.5013	706	543.033	553.329
	705	1597.53	1784.96	705	968.529	1141.36	705	585.062	733.87	705	968.529	1141.36	705	-82.6235	31.1998	706.5	593.64	545.533
	705.5	1655.64	1779.9	705.5	1042.6	1137.7	705.5	663.151	731.443	705.5	1042.6	1137.7	705.5	3.13948	30.89	707	540.314	536.827
	706	1987.31	1774.78	706	1267.73	1133.99	706	812.223	728.986	706	1267.73	1133.99	706	29.7209	30.5748	707.5	531.179	527.708
	706.5	2086.17	1769.6	706.5	1378.42	1130.25	706.5	925.141	726.505	706.5	1378.42	1130.25	706.5	144.293	30.2572	708	505.353	518.482
	707	1981.51	1764.36	707	1285.74	1126.48	707	842.072	724.004	707	1285.74	1126.48	707	79.9473	29.9396	708.5	479.904	509.304
	707.5	1653.03	1759.08	707.5	1016.88	1122.68	707.5	625.225	721.49	707.5	1016.88	1122.68	707.5	-54.3633	29.6246	709	506.516	500.266
	708	1846.37	1753.75	708	1164.27	1118.87	708	734.514	718.967	708	1164.27	1118.87	708	-3.78202	29.3141	709.5	515.525	491.508
	708.5	1699.15	1748.38	708.5	1057.83	1115.06	708.5	656.736	716.44	708.5	1057.83	1115.06	708.5	-33.5576	29.0099	710	462.694	483.301
	709	1761.58	1742.97	709	1148.47	1111.24	709	758.531	713.914	709	1148.47	1111.24	709	86.4239	28.7137	710.5	471.248	476.082
	709.5	1722.38	1737.53	709.5	1103.67	1107.42	709.5	714.447	711.394	709.5	1103.67	1107.42	709.5	41.9113	28.4264	711	498.578	470.402
	710	1558.26	1732.07	710	934.25	1103.62	710	550.511	708.882	710	934.25	1103.62	710	-111.724	28.149	711.5	493.385	466.825
	710.5	1769.36	1726.6	710.5	1118.63	1099.83	710.5	707.307	706.383	710.5	1118.63	1099.83	710.5	1.79717	27.8819	712	415.947	465.77
	711	1802.35	1721.1	711	1162.58	1096.07	711	756.155	703.9	711	1162.58	1096.07	711	57.4099	27.6254	712.5	435.325	467.374
	711.5	1636.42	1715.6	711.5	993.127	1092.32	711.5	596.523	701.436	711.5	993.127	1092.32	711.5	-88.6456	27.3792	713	407.436	471.398
	712	1649.94	1710.1	712	1007.3	1088.61	712	604.615	698.993	712	1007.3	1088.61	712	-83.9926	27.1428	713.5	464.227	477.208
	712.5	1728.59	1704.61	712.5	1083.94	1084.93	712.5	675.989	696.574	712.5	1083.94	1084.93	712.5	-21.5585	26.9155	714	572.131	483.863
	713	1483.26	1699.12	713	859.894	1081.29	713	477.969	694.179	713	859.894	1081.29	713	-178.065	26.6962	714.5	558.346	490.269
	713.5	1600.94	1693.65	713.5	1005.55	1077.68	713.5	632.819	691.811	713.5	1005.55	1077.68	713.5	-9.75975	26.4836	715	484.287	495.384
	714	1666.53	1688.2	714	1106.45	1074.12	714	753.802	689.47	714	1106.45	1074.12	714	137.776	26.2762	715.5	428.453	498.42
	714.5	1637.81	1682.78	714.5	1060.04	1070.59	714.5	699.864	687.157	714.5	1060.04	1070.59	714.5	71.489	26.0721	716	457.402	498.978
	715	1661.35	1677.39	715	1048.85	1067.12	715	664.846	684.871	715	1048.85	1067.12	715	2.58159	25.8696	716.5	574.846	497.111
	715.5	1686.48	1672.04	715.5	1073.44	1063.68	715.5	683.449	682.613	715.5	1073.44	1063.68	715.5	16.3076	25.6666	717	487.918	493.276
	716	1746.85	1666.74	716	1118.67	1060.29	716	718.986	680.382	716	1118.67	1060.29	716	34.1028	25.461	717.5	507.127	488.198
	716.5	2081.25	1661.48	716.5	1387.62	1056.94	716.5	940.266	678.178	716.5	1387.62	1056.94	716.5	171.068	25.2508	718	509.279	482.687
	717	1561.41	1656.27	717	983.096	1053.64	717	623.188	675.999	717	983.096	1053.64	717	-0.3492	25.0338	718.5	503.736	477.453
	717.5	1636.19	1651.12	717.5	1045.68	1050.38	717.5	675.804	673.846	717.5	1045.68	1050.38	717.5	35.2081	24.8079	719	389.22	472.958
	718	1463.42	1646.03	718	962.629	1047.16	718	649.07	671.716	718	962.629	1047.16	718	100.867	24.5712	719.5	448.632	469.348
	718.5	1659.22	1641.01	718.5	1096.09	1043.99	718.5	737.686	669.609	718.5	1096.09	1043.99	718.5	117.528	24.3218	720	489.453	466.468
	719	1436.65	1636.05	719	849.29	1040.86	719	487	667.523	719	849.29	1040.86	719	-134.885	24.0582	720.5	411.627	463.955
	719.5	1519.8	1631.16	719.5	971.167	1037.76	719.5	625.967	665.457	719.5	971.167	1037.76	719.5	30.0717	23.7788	721	494.55	461.366
	720	1486.56	1626.35	720	958.984	1034.71	720	629.305	663.411	720	958.984	1034.71	720	55.7247	23.4824	721.5	484.152	458.32
	720.5	1420.42	1621.61	720.5	838.734	1031.69	720.5	481.948	661.383	720.5	838.734	1031.69	720.5	-132.804	23.1682	722	505.235	454.604
	721	1667.06	1616.96	721	1057.5	1028.71	721	675.229	659.372	721	1057.5	1028.71	721	15.1841	22.8355	722.5	460.145	450.218
	721.5	2027.06	1612.38	721.5	1390.6	1025.76	721.5	968.646	657.377	721.5	1390.6	1025.76	721.5	249.561	22.484	723	425.058	445.375
	722	1886.24	1607.88	722	1250.05	1022.85	722	839.816	655.399	722	1250.05	1022.85	722	135.845	22.1138	723.5	382.486	440.441
	722.5	1381.08	1603.46	722.5	830.817	1019.97	722.5	495.584	653.436	722.5	830.817	1019.97	722.5	-87.3226	21.7254	724	440.743	435.858
	723	1433.59	1599.13	723	886.771	1017.12	723	546.986	651.489	723	886.771	1017.12	723	-39.5231	21.3194	724.5	461.64	432.068
	723.5	1466.62	1594.88	723.5	892.711	1014.31	723.5	534.359	649.558	723.5	892.711	1014.31	723.5	-79.5357	20.8972	725	423.093	429.449
	724	1720.45	1590.7	724	1153.38	1011.53	724	784.239	647.643	724	1153.38	1011.53	724	152.488	20.4601	725.5	382.551	428.29
	724.5	1684.11	1586.61	724.5	1122.28	1008.77	724.5	759.76	645.745	724.5	1122.28	1008.77	724.5	136.75	20.0102	726	395.565	428.777
	725	1779.91	1582.6	725	1163.66	1006.06	725	765.025	643.865	725	1163.66	1006.06	725	85.6172	19.5497	726.5	453.243	430.994
	725.5	1708.17	1578.67	725.5	1102.37	1003.37	725.5	711.121	642.004	725.5	1102.37	1003.37	725.5	46.2774	19.0812	727	522.05	434.914
	726	1346.02	1574.81	726	833.393	1000.72	726	514.505	640.163	726	833.393	1000.72	726	-35.6328	18.6075	727.5	449.009	440.382
	726.5	1509.23	1571.03	726.5	963.429	998.099	726.5	620.693	638.344	726.5	963.429	998.099	726.5	28.3829	18.132	728	410.995	447.084
	727	1703.93	1567.32	727	1140.98	995.515	727	780.741	636.549	727	1140.98	995.515	727	156.853	17.6579	728.5	359.915	454.522
	727.5	1529.05	1563.68	727.5	1000.24	992.967	727.5	664.074	634.779	727.5	1000.24	992.967	727.5	83.8162	17.189	729	485.378	462.021
	728	1625.99	1560.1	728	1007.6	990.456	728	618.106	633.037	728	1007.6	990.456	728	-48.0176	16.729	729.5	506.726	468.769
	728.5	1535.99	1556.58	728.5	941.199	987.984	728.5	566.099	631.325	728.5	941.199	987.984	728.5	-72.984	16.2819	730	452.825	473.919
	729	1671.42	1553.13	729	1052.95	985.552	729	665.379	629.645	729	1052.95	985.552	729	-2.85234	15.8516	730.5	475.742	476.731
	729.5	1868.31	1549.72	729.5	1227.68	983.16	729.5	816.681	627.999	729.5	1227.68	983.16	729.5	110.864	15.4424	731	527.299	476.721
	730	1528.05	1546.37	730	967.015	980.811	730	615.471	626.39	730	967.015	980.811	730	8.53518	15.058	731.5	470.568	473.799
	730.5	1346.1	1543.07	730.5	822.414	978.506	730.5	503.754	624.819	730.5	822.414	978.506	730.5	-52.9014	14.7025	732	522.76	468.333
	731	1603.23	1539.8	731	1070.04	976.246	731	731.903	623.289	731	1070.04	976.246	731	143.18	14.3797	732.5	486.558	461.123
	731.5	1598.29	1536.58	731.5	1051.45	974.03	731.5	703.041	621.8	731.5	1051.45	974.03	731.5	101.495	14.0933	733	408.606	453.278
	732	1633.66	1533.38	732	1073.52	971.862	732	719.737	620.356	732	1073.52	971.862	732	105.293	13.8465	733.5	402.018	446.012
	732.5	1274.16	1530.22	732.5	758.099	969.74	732.5	449.077	618.956	732.5	758.099	969.74	732.5	-93.6074	13.6426	734	462.166	440.401
	733	1192.96	1527.08	733	712.355	967.664	733	420.982	617.603	733	712.355	967.664	733	-86.5723	13.4843	734.5	379.725	437.164
	733.5	1378.09	1523.95	733.5	827.437	965.635	733.5	488.151	616.296	733.5	827.437	965.635	733.5	-96.7526	13.3742	735	418.688	436.519
	734	1643.7	1520.84	734	1053.89	963.653	734	680.667	615.036	734	1053.89	963.653	734	38.3748	13.3141	735.5	431.044	438.152
	734.5	1255.2	1517.74	734.5	728.74	961.715	734.5	408.506	613.823	734.5	728.74	961.715	734.5	-144.587	13.3058	736	507.022	441.313
	735	1431.97	1514.65	735	887.534	959.821	735	548.586	612.657	735	887.534	959.821	735	-35.9791	13.3503	736.5	467.293	445.013
	735.5	1544.2	1511.55	735.5	940.444	957.968	735.5	565.369	611.535	735.5	940.444	957.968	735.5	-79.6188	13.4483	737	449.271	448.266
	736	1640.89	1508.45	736	1040.2	956.155	736	665.022	610.458	736	1040.2	956.155	736	15.4514	13.6	737.5	415.679	450.33
	736.5	1392.82	1505.34	736.5	852.712	954.379	736.5	522.095	609.423	736.5	852.712	954.379	736.5	-53.264	13.8048	738	425.081	450.863
	737	1531.72	1502.22	737	1011.21	952.637	737	678.912	608.427	737	1011.21	952.637	737	105.321	14.062	738.5	457.887	449.971
	737.5	1709.89	1499.08	737.5	1131.44	950.925	737.5	755.738	607.469	737.5	1131.44	950.925	737.5	114.687	14.37	739	466.454	448.137
	738	1426.61	1495.93	738	903.906	949.239	738	576.392	606.544	738	903.906	949.239	738	10.7335	14.7269	739.5	531.806	446.05
	738.5	1531.81	1492.75	738.5	980.028	947.575	738.5	633.08	605.649	738.5	980.028	947.575	738.5	33.6599	15.1302	740	419.215	444.389
	739	1227.03	1489.55	739	692.435	945.928	739	376.341	604.781	739	692.435	945.928	739	-177.765	15.5769	740.5	377.977	443.629
	739.5	1450.96	1486.31	739.5	915.887	944.294	739.5	588.079	603.934	739.5	915.887	944.294	739.5	13.2595	16.0635	741	395.848	443.918
	740	1449.28	1483.05	740	859.238	942.666	740	496.837	603.104	740	859.238	942.666	740	-127.542	16.5863	741.5	434.901	445.058
	740.5	1632.95	1479.76	740.5	1011.88	941.04	740.5	618.261	602.286	740.5	1011.88	941.04	740.5	-51.9216	17.1409	742	494.989	446.592
	741	1617.6	1476.43	741	1022.14	939.409	741	643.379	601.475	741	1022.14	939.409	741	-3.25794	17.7228	742.5	526.246	447.968
	741.5	1473.6	1473.07	741.5	916.644	937.768	741.5	569.735	600.666	741.5	916.644	937.768	741.5	-28.9321	18.3269	743	402.329	448.717
	742	1539.9	1469.67	742	981.368	936.112	742	633.15	599.852	742	981.368	936.112	742	28.5371	18.9481	743.5	409.515	448.594
	742.5	1770.6	1466.24	742.5	1215.97	934.434	742.5	855.297	599.03	742.5	1215.97	934.434	742.5	231.789	19.5811	744	472.736	447.638
	743	1278.11	1462.77	743	797.3	932.729	743	499.281	598.192	743	797.3	932.729	743	-17.2184	20.2202	744.5	487.31	446.129
	743.5	1465.88	1459.26	743.5	916.601	930.991	743.5	572.211	597.334	743.5	916.601	930.991	743.5	-20.1278	20.86	745	450.978	444.461
	744	1578.98	1455.72	744	1015.06	929.216	744	659.845	596.451	744	1015.06	929.216	744	46.0409	21.4946	745.5	371.895	442.969
	744.5	1496.77	1452.15	744.5	946.315	927.398	744.5	604.595	595.538	744.5	946.315	927.398	744.5	10.8103	22.1186	746	477.761	441.773
	745	1515.66	1448.55	745	961.467	925.532	745	614.018	594.589	745	961.467	925.532	745	13.9773	22.7265	746.5	417.892	440.697
	745.5	1351.11	1444.91	745.5	905.568	923.616	745.5	617.378	593.6	745.5	905.568	923.616	745.5	121.95	23.3129	747	433.264	439.284
	746	1508.06	1441.25	746	994.865	921.645	746	669.837	592.569	746	994.865	921.645	746	105.706	23.8727	747.5	404.745	436.931
	746.5	1486.57	1437.57	746.5	938.784	919.617	746.5	594.223	591.49	746.5	938.784	919.617	746.5	1.33186	24.4012	748	502.976	433.086
	747	1394.1	1433.87	747	907.433	917.529	747	600.405	590.361	747	907.433	917.529	747	68.3908	24.8938	748.5	470.925	427.473
	747.5	1236.81	1430.14	747.5	756.832	915.379	747.5	462.351	589.18	747.5	756.832	915.379	747.5	-49.2194	25.3465	749	399.726	420.258
	748	1542.17	1426.41	748	1028.04	913.168	748	701.879	587.945	748	1028.04	913.168	748	134.394	25.7556	749.5	360.373	412.111
	748.5	1366.08	1422.67	748.5	870.163	910.895	748.5	563.274	586.654	748.5	870.163	910.895	748.5	27.6325	26.1179	750	503.085	404.126
	749	1379.53	1418.92	749	858.566	908.561	749	533.495	585.308	749	858.566	908.561	749	-26.8416	26.4308	750.5	359.41	397.614
	749.5	1170.97	1415.17	749.5	747.338	906.167	749.5	481.952	583.907	749.5	747.338	906.167	749.5	22.5572	26.6923	751	338.132	393.813
	750	1392.48	1411.43	750	996.157	903.716	750	738.211	582.452	750	996.157	903.716	750	284.177	26.9006	751.5	359.523	393.579
	750.5	1337.84	1407.7	750.5	878.275	901.211	750.5	583.322	580.944	750.5	878.275	901.211	750.5	77.097	27.0551	752	372.521	397.155
	751	1307.21	1403.99	751	814.743	898.657	751	504.445	579.385	751	814.743	898.657	751	-26.8996	27.1552	752.5	402.432	404.062
	751.5	1518.96	1400.29	751.5	992.835	896.058	751.5	652.42	577.78	751.5	992.835	896.058	751.5	72.3773	27.2012	753	454.465	413.161
	752	1437.61	1396.62	752	903.092	893.421	752	565.335	576.132	752	903.092	893.421	752	-13.0843	27.1942	753.5	440.059	422.872
	752.5	1637.99	1392.99	752.5	1064.27	890.75	752.5	695.117	574.444	752.5	1064.27	890.75	752.5	64.8148	27.1354	754	411.696	431.494
	753	1682.87	1389.39	753	1176.59	888.054	753	840.759	572.724	753	1176.59	888.054	753	264.023	27.027	754.5	433.182	437.567
	753.5	1314.99	1385.83	753.5	807.034	885.341	753.5	495.774	570.976	753.5	807.034	885.341	753.5	-45.8293	26.8716	755	482.68	440.174
	754	1384.67	1382.33	754	860.591	882.618	754	534.476	569.206	754	860.591	882.618	754	-28.5678	26.6723	755.5	450.73	439.123
	754.5	1537.51	1378.87	754.5	1020.98	879.894	754.5	689.09	567.421	754.5	1020.98	879.894	754.5	117.705	26.4326	756	457.954	434.961
	755	1339.08	1375.48	755	852.373	877.179	755	552.737	565.628	755	852.373	877.179	755	27.899	26.1568	756.5	396.215	428.834
	755.5	1085.79	1372.15	755.5	604.857	874.481	755.5	323.975	563.835	755.5	604.857	874.481	755.5	-171.631	25.8491	757	421.385	422.214
	756	1336.29	1368.88	756	858.548	871.811	756	561.754	562.049	756	858.548	871.811	756	43.8512	25.5145	757.5	466.206	416.575
	756.5	1426.94	1365.69	756.5	926.156	869.178	756.5	607.282	560.279	756.5	926.156	869.178	756.5	58.9113	25.1579	758	342.629	413.083
	757	1446.17	1362.58	757	930.495	866.592	757	604.745	558.531	757	930.495	866.592	757	42.8599	24.7848	758.5	424.255	412.383
	757.5	1572.09	1359.54	757.5	1051.05	864.063	757.5	716.795	556.814	757.5	1051.05	864.063	757.5	139.282	24.4005	759	387.858	414.503
	758	1435.05	1356.59	758	877.207	861.6	758	526.16	555.135	758	877.207	861.6	758	-72.4954	24.0106	759.5	393.706	418.911
	758.5	1461.44	1353.73	758.5	933.22	859.212	758.5	600.454	553.503	758.5	933.22	859.212	758.5	26.6483	23.6208	760	407.696	424.671
	759	1297.2	1350.95	759	792.378	856.907	759	480.261	551.924	759	792.378	856.907	759	-58.704	23.2365	760.5	452.171	430.681
	759.5	1323.05	1348.26	759.5	828.781	854.695	759.5	520.366	550.406	759.5	828.781	854.695	759.5	-12.1914	22.8633	761	461.762	435.908
	760	1298.71	1345.67	760	785.582	852.582	760	470.695	548.954	760	785.582	852.582	760	-74.6888	22.5064	761.5	486.856	439.579
	760.5	1259.19	1343.16	760.5	749.924	850.575	760.5	442.876	547.576	760.5	749.924	850.575	760.5	-93.7989	22.171	762	451.062	441.294
	761	1206.46	1340.75	761	717.27	848.681	761	424.472	546.275	761	717.27	848.681	761	-89.8025	21.8617	762.5	426.646	441.039
	761.5	1279.72	1338.43	761.5	771.688	846.903	761.5	466.204	545.057	761.5	771.688	846.903	761.5	-70.3267	21.5831	763	444.336	439.122
	762	1474.31	1336.21	762	951.171	845.247	762	621.842	543.926	762	951.171	845.247	762	51.8964	21.3391	763.5	420.404	436.049
	762.5	1297.62	1334.07	762.5	804.948	843.716	762.5	501.445	542.885	762.5	804.948	843.716	762.5	-26.1055	21.1334	764	403.995	432.391
	763	1268.51	1332.02	763	815.665	842.311	763	534.921	541.936	763	815.665	842.311	763	44.1626	20.969	764.5	406.563	428.658
	763.5	1356.8	1330.05	763.5	872.475	841.033	763.5	568.361	541.08	763.5	872.475	841.033	763.5	41.618	20.8485	765	452.66	425.216
	764	1364.71	1328.17	764	890.577	839.882	764	589.714	540.319	764	890.577	839.882	764	70.1253	20.774	765.5	401.587	422.26
	764.5	1289.25	1326.36	764.5	846.731	838.856	764.5	566.884	539.65	764.5	846.731	838.856	764.5	81.3789	20.7468	766	503.064	419.816
	765	1394.67	1324.63	765	958.723	837.953	765	677.755	539.074	765	958.723	837.953	765	188.7	20.7678	766.5	402.168	417.791
	765.5	994.986	1322.96	765.5	591.139	837.169	765.5	350.925	538.587	765.5	591.139	837.169	765.5	-72.8378	20.8373	767	398.626	416.023
	766	1398.07	1321.36	766	951.875	836.498	766	669.201	538.186	766	951.875	836.498	766	172.957	20.9548	767.5	420.47	414.332
	766.5	922.323	1319.82	766.5	510.568	835.935	766.5	271.751	537.868	766.5	510.568	835.935	766.5	-151.284	21.1194	768	353.633	412.568
	767	1125.21	1318.32	767	691.724	835.472	767	427.498	537.626	767	691.724	835.472	767	-34.2249	21.3295	768.5	428.61	410.629
	767.5	1189.43	1316.87	767.5	731.986	835.1	767.5	453.001	537.455	767.5	731.986	835.1	767.5	-34.4458	21.5829	769	408.771	408.473
	768	1172.07	1315.45	768	719.758	834.811	768	439.829	537.349	768	719.758	834.811	768	-43.858	21.8771	769.5	389.343	406.119
	768.5	1346.16	1314.05	768.5	887.702	834.594	768.5	597.547	537.299	768.5	887.702	834.594	768.5	93.7587	22.2086	770	435.716	403.638
	769	1301	1312.68	769	844.908	834.437	769	557.752	537.297	769	844.908	834.437	769	59.804	22.574	770.5	441.208	401.139
	769.5	1020.94	1311.32	769.5	642.25	834.329	769.5	411.585	537.334	769.5	642.25	834.329	769.5	5.8037	22.9691	771	420.881	398.754
	770	1182.55	1309.95	770	800.287	834.258	770	559.538	537.402	770	800.287	834.258	770	136.088	23.3894	771.5	358.896	396.613
	770.5	1351.22	1308.59	770.5	878.079	834.21	770.5	581.278	537.49	770.5	878.079	834.21	770.5	65.1385	23.8301	772	362.3	394.823
	771	1391.6	1307.2	771	903.256	834.171	771	594.717	537.588	771	903.256	834.171	771	61.1305	24.286	772.5	390.234	393.442
	771.5	1256.5	1305.78	771.5	795.279	834.129	771.5	505.315	537.686	771.5	795.279	834.129	771.5	5.86964	24.7519	773	318.065	392.46
	772	1258.13	1304.34	772	759.902	834.068	772	452.006	537.773	772	759.902	834.068	772	-78.3979	25.2223	773.5	432.394	391.797
	772.5	1326.9	1302.84	772.5	795.11	833.975	772.5	467.871	537.838	772.5	795.11	833.975	772.5	-96.5298	25.6917	774	491.796	391.309
	773	1233.41	1301.29	773	718.087	833.836	773	400.523	537.872	773	718.087	833.836	773	-143.169	26.1545	774.5	400.936	390.817
	773.5	1632.95	1299.68	773.5	1093.01	833.636	773.5	742.785	537.863	773.5	1093.01	833.636	773.5	142.207	26.6053	775	333.793	390.144
	774	1572.5	1298	774	1077.28	833.364	774	757.384	537.801	774	1077.28	833.364	774	202.257	27.0385	775.5	349.925	389.156
	774.5	1365.93	1296.23	774.5	859.058	833.005	774.5	541.925	537.677	774.5	859.058	833.005	774.5	-5.22664	27.449	776	417.808	387.799
	775	1462.64	1294.38	775	943.898	832.547	775	609.321	537.481	775	943.898	832.547	775	40.237	27.8318	776.5	338.769	386.107
	775.5	1428.8	1292.42	775.5	926.941	831.978	775.5	604.162	537.204	775.5	926.941	831.978	775.5	53.1358	28.1822	777	464.274	384.195
	776	1399.12	1290.36	776	942.942	831.288	776	649.34	536.838	776	942.942	831.288	776	141.757	28.4958	777.5	361.919	382.226
	776.5	1362.76	1288.19	776.5	853.417	830.465	776.5	530.942	536.376	776.5	853.417	830.465	776.5	-20.0689	28.7686	778	355.21	380.358
	777	1864.98	1285.9	777	1317.63	829.502	777	949.382	535.81	777	1317.63	829.502	777	320.35	28.997	778.5	421.863	378.693
	777.5	1221.43	1283.49	777.5	737.931	828.389	777.5	439.831	535.135	777.5	737.931	828.389	777.5	-74.5846	29.1781	779	364.016	377.238
	778	1126.87	1280.94	778	703.071	827.121	778	440.405	534.345	778	703.071	827.121	778	-14.869	29.3093	779.5	351.546	375.887
	778.5	1524.61	1278.26	778.5	1010.87	825.69	778.5	680.463	533.436	778.5	1010.87	825.69	778.5	112.312	29.3885	780	336.263	374.443
	779	1459.58	1275.45	779	944.544	824.093	779	614.119	532.405	779	944.544	824.093	779	49.4734	29.4143	780.5	442.272	372.658
	779.5	1368.91	1272.48	779.5	879.994	822.326	779.5	567.937	531.25	779.5	879.994	822.326	779.5	33.7978	29.3858	781	358.699	370.295
	780	1375.01	1269.38	780	875.267	820.387	780	556.422	529.97	780	875.267	820.387	780	12.1132	29.3027	781.5	326.537	367.199
	780.5	1297.89	1266.13	780.5	861.603	818.275	780.5	586.683	528.564	780.5	861.603	818.275	780.5	106.727	29.1651	782	403.735	363.34
	781	1363.07	1262.73	781	843.526	815.991	781	517.454	527.033	781	843.526	815.991	781	-41.4252	28.974	782.5	375.252	358.841
	781.5	1092.42	1259.18	781.5	631.22	813.537	781.5	350.769	525.378	781.5	631.22	813.537	781.5	-133.25	28.7308	783	353.773	353.964
	782	1303.63	1255.49	782	851.431	810.915	782	565.634	523.603	782	851.431	810.915	782	70.5056	28.4372	783.5	354.581	349.066
	782.5	1280.85	1251.65	782.5	814.844	808.131	782.5	521.947	521.711	782.5	814.844	808.131	782.5	16.6127	28.0958	784	313.57	344.536
	783	1200.52	1247.68	783	775.046	805.19	783	506.177	519.707	783	775.046	805.19	783	42.0438	27.7094	784.5	335.488	340.722
	783.5	1069.22	1243.56	783.5	674.634	802.098	783.5	430.31	517.596	783.5	674.634	802.098	783.5	5.21309	27.2814	785	348.844	337.87
	784	1091.5	1239.31	784	690.605	798.864	784	438.73	515.384	784	690.605	798.864	784	4.73347	26.8155	785.5	318.618	336.088
	784.5	1191.06	1234.94	784.5	795.211	795.495	784.5	540.19	513.079	784.5	795.211	795.495	784.5	101.131	26.3158	786	280.738	335.336
	785	920.435	1230.44	785	560.194	792.002	785	342.899	510.688	785	560.194	792.002	785	-38.7357	25.7867	786.5	392.608	335.451
	785.5	1098.75	1225.83	785.5	669.572	788.396	785.5	403.731	508.218	785.5	669.572	788.396	785.5	-54.4493	25.2327	787	374.952	336.192
	786	1183.31	1221.11	786	736.92	784.686	786	453.957	505.68	786	736.92	784.686	786	-28.3932	24.6589	787.5	344.831	337.306
	786.5	1257.36	1216.29	786.5	799.842	780.887	786.5	513.99	503.081	786.5	799.842	780.887	786.5	18.697	24.07	788	283.028	338.58
	787	1233.05	1211.38	787	804.289	777.009	787	532.968	500.432	787	804.289	777.009	787	63.5355	23.4711	788.5	303.488	339.888
	787.5	1159.62	1206.39	787.5	753.056	773.065	787.5	495.719	497.743	787.5	753.056	773.065	787.5	51.1923	22.8672	789	371.022	341.208
	788	1037.58	1201.33	788	631.054	769.07	788	378.157	495.023	788	631.054	769.07	788	-56.1547	22.2635	789.5	419.931	342.622
	788.5	1099.54	1196.22	788.5	681.51	765.036	788.5	419.989	492.282	788.5	681.51	765.036	788.5	-29.4734	21.6647	790	271.638	344.273
	789	1212	1191.06	789	801.762	760.976	789	540.715	489.53	789	801.762	760.976	789	88.7411	21.0757	790.5	323.558	346.318
	789.5	1293.15	1185.86	789.5	872.608	756.905	789.5	604.143	486.778	789.5	872.608	756.905	789.5	137.058	20.5009	791	393.133	348.868
	790	1105.47	1180.65	790	650.342	752.837	790	368.064	484.035	790	650.342	752.837	790	-114.06	19.9448	791.5	342.56	351.925
	790.5	1025.54	1175.42	790.5	610.082	748.783	790.5	356.538	481.312	790.5	610.082	748.783	790.5	-82.6428	19.4112	792	344.015	355.348
	791	1233.85	1170.2	791	827.207	744.758	791	567.898	478.616	791	827.207	744.758	791	117.481	18.904	792.5	351.205	358.84
	791.5	1211.79	1164.99	791.5	790.448	740.773	791.5	522.003	475.958	791.5	790.448	740.773	791.5	59.8134	18.4263	793	348.911	361.976
	792	1234.6	1159.82	792	789.571	736.842	792	508.036	473.345	792	789.571	736.842	792	23.8164	17.981	793.5	437.448	364.26
	792.5	1159.85	1154.68	792.5	750.624	732.977	792.5	492.42	470.786	792.5	750.624	732.977	792.5	45.8638	17.5707	794	331.735	365.209
	793	1116.95	1149.61	793	693.109	729.187	793	430.695	468.289	793	693.109	729.187	793	-23.8257	17.1972	794.5	368.553	364.454
	793.5	1305.19	1144.6	793.5	895.047	725.484	793.5	632.016	465.86	793.5	895.047	725.484	793.5	172.994	16.8621	795	357.106	361.833
	794	1372.38	1139.67	794	853.7	721.878	794	525.485	463.506	794	853.7	721.878	794	-34.534	16.5666	795.5	313.983	357.449
	794.5	1342.57	1134.84	794.5	880.932	718.377	794.5	585.268	461.232	794.5	880.932	718.377	794.5	77.1432	16.3112	796	427.677	351.69
	795	1225.94	1130.12	795	793.515	714.991	795	519.669	459.044	795	793.515	714.991	795	47.2923	16.0959	796.5	360.429	345.196
	795.5	957.244	1125.51	795.5	581.367	711.727	795.5	351.358	456.946	795.5	581.367	711.727	795.5	-48.2218	15.9205	797	329.762	338.77
	796	1459.6	1121.04	796	982.846	708.591	796	675.562	454.942	796	982.846	708.591	796	145.047	15.7841	797.5	318.351	333.253
	796.5	1138.01	1116.7	796.5	721.575	705.589	796.5	462.07	453.035	796.5	721.575	705.589	796.5	12.0041	15.6857	798	324.645	329.379
	797	1139.43	1112.52	797	714.485	702.727	797	448.576	451.228	797	714.485	702.727	797	-9.77878	15.6234	798.5	239.297	327.65
	797.5	1200.24	1108.49	797.5	751.622	700.009	797.5	468.999	449.522	797.5	751.622	700.009	797.5	-15.6341	15.5954	799	377.126	328.246
	798	1153.85	1104.63	798	723.166	697.439	798	453.065	447.919	798	723.166	697.439	798	-11.7048	15.5995	799.5	315.404	330.992
	798.5	790.816	1100.95	798.5	416.776	695.019	798.5	194.364	446.42	798.5	416.776	695.019	798.5	-189.471	15.6329	800	413.85	335.395
	799	949.823	1097.45	799	582.497	692.751	799	361.622	445.023	799	582.497	692.751	799	-27.9252	15.6928	800.5	269.168	340.736
	799.5	1079.22	1094.13	799.5	681.117	690.636	799.5	431.61	443.73	799.5	681.117	690.636	799.5	1.23892	15.7762	801	356.444	346.2
	800	1110.55	1091.01	800	738.821	688.675	800	506.845	442.539	800	738.821	688.675	800	98.698	15.8799	801.5	310.577	351.012
	800.5	1048.12	1088.09	800.5	630.662	686.868	800.5	370.703	441.449	800.5	630.662	686.868	800.5	-74.2688	16.0006	802	353.934	354.559
	801	1325.17	1085.37	801	905.792	685.213	801	631.139	440.458	801	905.792	685.213	801	159.644	16.1348	802.5	430.295	356.462
	801.5	707.852	1082.85	801.5	386.129	683.71	801.5	200.192	439.563	801.5	386.129	683.71	801.5	-129.181	16.2793	803	384.888	356.597
	802	769.415	1080.54	802	447.735	682.356	802	260.445	438.763	802	447.735	682.356	802	-73.6141	16.4306	803.5	352.306	355.069
	802.5	1018.95	1078.43	802.5	688.692	681.148	802.5	484.669	438.054	802.5	688.692	681.148	802.5	120.928	16.5855	804	344.291	352.136
	803	938.235	1076.52	803	630.332	680.084	803	439.82	437.434	803	630.332	680.084	803	101.33	16.7408	804.5	314.857	348.138
	803.5	787.759	1074.81	803.5	460.334	679.161	803.5	268.81	436.899	803.5	460.334	679.161	803.5	-71.9491	16.8937	805	329.076	343.414
	804	1058.53	1073.3	804	699.08	678.373	804	471.946	436.445	804	699.08	678.373	804	76.9271	17.0412	805.5	349.536	338.262
	804.5	1111.14	1071.98	804.5	714.721	677.718	804.5	463.711	436.07	804.5	714.721	677.718	804.5	31.5208	17.1809	806	332.902	332.921
	805	1246.35	1070.85	805	823.2	677.189	805	550.442	435.77	805	823.2	677.189	805	82.7981	17.3106	806.5	348.053	327.589
	805.5	1016.93	1069.9	805.5	644.408	676.784	805.5	414.248	435.54	805.5	644.408	676.784	805.5	12.6719	17.4284	807	303.148	322.456
	806	1097.57	1069.12	806	723.804	676.495	806	486.085	435.377	806	723.804	676.495	806	74.7949	17.5326	807.5	320.508	317.739
	806.5	1148.2	1068.51	806.5	731.704	676.317	806.5	470.57	435.277	806.5	731.704	676.317	806.5	19.011	17.622	808	356.56	313.695
	807	933.415	1068.06	807	562.679	676.246	807	336.127	435.236	807	562.679	676.246	807	-57.129	17.6958	808.5	296.909	310.61
	807.5	924.011	1067.76	807.5	589.131	676.275	807.5	381.962	435.252	807.5	589.131	676.275	807.5	20.1861	17.7533	809	296.86	308.762
	808	1039.66	1067.6	808	681.079	676.397	808	456.579	435.318	808	681.079	676.397	808	64.5938	17.7946	809.5	261.828	308.363
	808.5	991.188	1067.56	808.5	603.059	676.607	808.5	363.439	435.433	808.5	603.059	676.607	808.5	-50.3693	17.8198	810	346.998	309.492
	809	1138.89	1067.64	809	746.378	676.898	809	494.017	435.592	809	746.378	676.898	809	61.684	17.8295	810.5	247.569	312.046
	809.5	1026.82	1067.82	809.5	639.702	677.263	809.5	395.554	435.792	809.5	639.702	677.263	809.5	-22.1904	17.8246	811	328.466	315.724
	810	1185.36	1068.1	810	793.398	677.696	810	541.49	436.028	810	793.398	677.696	810	106.642	17.8066	811.5	362.578	320.04
	810.5	802.134	1068.45	810.5	442.99	678.189	810.5	227.612	436.298	810.5	442.99	678.189	810.5	-144.64	17.7768	812	250.922	324.381
	811	1181.71	1068.86	811	760.941	678.736	811	493.943	436.597	811	760.941	678.736	811	34.7785	17.7373	812.5	428.128	328.094
	811.5	1344.6	1069.32	811.5	904.095	679.33	811.5	618.175	436.922	811.5	904.095	679.33	811.5	127.294	17.6901	813	327.202	330.589
	812	1097.86	1069.83	812	666.391	679.962	812	394.745	437.269	812	666.391	679.962	812	-67.5583	17.6377	813.5	332.273	331.438
	812.5	1314.16	1070.35	812.5	911.216	680.625	812.5	650.4	437.634	812.5	911.216	680.625	812.5	196.174	17.5825	814	336.666	330.45
	813	936.185	1070.88	813	568.867	681.312	813	345.471	438.015	813	568.867	681.312	813	-44.3937	17.5272	814.5	286.244	327.711
	813.5	1097.63	1071.4	813.5	709.975	682.014	813.5	465.43	438.406	813.5	709.975	682.014	813.5	42.5097	17.4746	815	315.364	323.583
	814	1114.75	1071.91	814	737.75	682.724	814	497.485	438.804	814	737.75	682.724	814	81.8918	17.4276	815.5	350.467	318.647
	814.5	1218.29	1072.38	814.5	789.994	683.434	814.5	513.735	439.206	814.5	789.994	683.434	814.5	43.1658	17.3889	816	308.398	313.615
	815	1120.66	1072.8	815	690.7	684.135	815	422.676	439.606	815	690.7	684.135	815	-38.4737	17.3615	816.5	309.216	309.213
	815.5	1225.14	1073.17	815.5	825.703	684.819	815.5	567.537	440.002	815.5	825.703	684.819	815.5	122.561	17.348	817	309.988	306.052
	816	1080.46	1073.46	816	696.867	685.477	816	453.859	440.388	816	696.867	685.477	816	35.2459	17.3511	817.5	337.844	304.524
	816.5	843.606	1073.66	816.5	501.771	686.102	816.5	296.187	440.761	816.5	501.771	686.102	816.5	-63.6896	17.3733	818	213.867	304.722
	817	1074	1073.77	817	685.712	686.683	817	440.99	441.115	817	685.712	686.683	817	19.1598	17.4169	818.5	347.19	306.421
	817.5	1024.35	1073.77	817.5	689.793	687.213	817.5	476.797	441.447	817.5	689.793	687.213	817.5	105.781	17.4839	819	330.138	309.115
	818	724.58	1073.66	818	363.786	687.682	818	150.804	441.751	818	363.786	687.682	818	-216.167	17.576	819.5	272.865	312.117
	818.5	918.313	1073.41	818.5	562.761	688.083	818.5	347.79	442.023	818.5	562.761	688.083	818.5	-29.7695	17.6949	820	310.784	314.689
	819	1018.47	1073.02	819	659.318	688.406	819	434.209	442.258	819	659.318	688.406	819	42.9876	17.8416	820.5	311.31	316.209
	819.5	1014.48	1072.49	819.5	639.056	688.644	819.5	402.273	442.451	819.5	639.056	688.644	819.5	-4.08849	18.0169	821	320.91	316.301
	820	960.974	1071.81	820	580.802	688.787	820	348.205	442.596	820	580.802	688.787	820	-55.4449	18.2214	821.5	356.911	314.929
	820.5	1183.81	1070.96	820.5	760.678	688.827	820.5	491.174	442.689	820.5	760.678	688.827	820.5	29.2431	18.455	822	341.975	312.42
	821	1126.87	1069.95	821	672.06	688.757	821	391.862	442.725	821	672.06	688.757	821	-90.4725	18.7174	822.5	291.513	309.395
	821.5	1303.65	1068.77	821.5	847.198	688.568	821.5	556.041	442.699	821.5	847.198	688.568	821.5	55.7707	19.0081	823	334.098	306.635
	822	1372.42	1067.41	822	907.339	688.255	822	605.989	442.606	822	907.339	688.255	822	91.0824	19.3258	823.5	263.875	304.899
	822.5	1139.44	1065.87	822.5	705.265	687.809	822.5	432.166	442.44	822.5	705.265	687.809	822.5	-35.2024	19.6691	824	261.313	304.735
	823	1146.57	1064.16	823	757.484	687.225	823	508.857	442.199	823	757.484	687.225	823	79.8779	20.0362	824.5	324.375	306.337
	823.5	1033.31	1062.26	823.5	673.108	686.496	823.5	441.772	441.876	823.5	673.108	686.496	823.5	45.9318	20.4248	825	269.164	309.477
	824	946.19	1060.18	824	570.279	685.618	824	337.349	441.468	824	570.279	685.618	824	-62.9359	20.8325	825.5	311.851	313.542
	824.5	1053.32	1057.92	824.5	690.392	684.586	824.5	460.532	440.971	824.5	690.392	684.586	824.5	62.448	21.2564	826	383.696	317.655
	825	1238.85	1055.48	825	783.806	683.395	825	491.826	440.381	825	783.806	683.395	825	-3.73063	21.6932	826.5	286.935	320.878
	825.5	1007.59	1052.87	825.5	601.379	682.044	825.5	352.808	439.695	825.5	601.379	682.044	825.5	-77.2477	22.1398	827	345.747	322.423
	826	1033.53	1050.07	826	696.869	680.529	826	485.409	438.911	826	696.869	680.529	826	113.277	22.5925	827.5	319.649	321.839
	826.5	1066.33	1047.11	826.5	655.498	678.85	826.5	398.712	438.026	826.5	655.498	678.85	826.5	-41.9559	23.0475	828	326.568	319.106
	827	1198.17	1043.99	827	805.524	677.006	827	552.272	437.038	827	805.524	677.006	827	115.518	23.5009	828.5	403.765	314.634
	827.5	1261.43	1040.7	827.5	861.043	674.997	827.5	597.649	435.947	827.5	861.043	674.997	827.5	147.185	23.9487	829	288.932	309.152
	828	997.474	1037.26	828	662.992	672.824	828	451.172	434.75	828	662.992	672.824	828	82.5422	24.3869	829.5	213.41	303.519
	828.5	1222.05	1033.67	828.5	834.646	670.491	828.5	586.313	433.45	828.5	834.646	670.491	828.5	153.509	24.8115	830	267.563	298.51
	829	1074.11	1029.95	829	665.807	668	829	409.836	432.045	829	665.807	668	829	-29.4349	25.2184	830.5	333.345	294.637
	829.5	975.578	1026.09	829.5	581.058	665.356	829.5	333.58	430.537	829.5	581.058	665.356	829.5	-86.8302	25.6036	831	279.793	292.049
	830	913.076	1022.11	830	519.458	662.564	830	280.706	428.928	830	519.458	662.564	830	-130.822	25.9634	831.5	283.368	290.534
	830.5	1099.21	1018.02	830.5	704.77	659.631	830.5	456.876	427.221	830.5	704.77	659.631	830.5	28.1622	26.2941	832	367.488	289.629
	831	1068.68	1013.82	831	700.533	656.563	831	463.897	425.418	831	700.533	656.563	831	58.3954	26.5924	832.5	246.287	288.793
	831.5	942.584	1009.53	831.5	593.305	653.37	831.5	375.173	423.525	831.5	593.305	653.37	831.5	-1.75791	26.8549	833	277.122	287.597
	832	1209.38	1005.16	832	851.183	650.061	832	615.458	421.544	832	851.183	650.061	832	207.087	27.0788	833.5	281.621	285.869
	832.5	985.915	1000.71	832.5	611.803	646.644	832.5	375.847	419.482	832.5	611.803	646.644	832.5	-27.4431	27.2615	834	304.193	283.756
	833	960.223	996.194	833	651.961	643.132	833	452.134	417.344	833	651.961	643.132	833	107.472	27.4007	834.5	312.269	281.671
	833.5	1072.59	991.627	833.5	696.783	639.535	833.5	456.262	415.136	833.5	696.783	639.535	833.5	44.0397	27.4946	835	210.627	280.158
	834	842.036	987.018	834	503.288	635.865	834	298.969	412.866	834	503.288	635.865	834	-58.3415	27.5416	835.5	309.889	279.7
	834.5	1062.68	982.376	834.5	694.574	632.136	834.5	460.668	410.541	834.5	694.574	632.136	834.5	56.9091	27.5406	836	245.531	280.541
	835	771.86	977.712	835	439.003	628.36	835	236.029	408.168	835	439.003	628.36	835	-112.478	27.4909	836.5	291.934	282.579
	835.5	1049.86	973.037	835.5	736.632	624.55	835.5	530.25	405.756	835.5	736.632	624.55	835.5	173.535	27.3923	837	331.712	285.357
	836	984.303	968.361	836	649.401	620.721	836	432.634	403.313	836	649.401	620.721	836	62.2262	27.2449	837.5	258.416	288.177
	836.5	858.808	963.694	836.5	557.004	616.886	836.5	368.644	400.848	836.5	557.004	616.886	836.5	40.0838	27.0493	838	215.61	290.298
	837	901.469	959.045	837	586.57	613.059	837	391.552	398.37	837	586.57	613.059	837	49.1131	26.8065	838.5	325.16	291.163
	837.5	954.791	954.425	837.5	620.687	609.253	837.5	407.331	395.889	837.5	620.687	609.253	837.5	40.9981	26.5179	839	393.996	290.586
	838	786.013	949.841	838	427.026	605.484	838	210.639	393.412	838	427.026	605.484	838	-160.944	26.1854	839.5	291.866	288.846
	838.5	1016.99	945.303	838.5	660.122	601.763	838.5	435.881	390.95	838.5	660.122	601.763	838.5	46.5422	25.8111	840	257.641	286.64
	839	1099.14	940.82	839	709.171	598.103	839	467.719	388.51	839	709.171	598.103	839	44.8055	25.3975	840.5	251.506	284.911
	839.5	996.616	936.398	839.5	638.398	594.518	839.5	412.625	386.103	839.5	638.398	594.518	839.5	23.0806	24.9476	841	251.701	284.591
	840	929.204	932.046	840	580.386	591.019	840	361.633	383.736	840	580.386	591.019	840	-14.4407	24.4646	841.5	339.755	286.314
	840.5	982.976	927.77	840.5	639.812	587.617	840.5	419.529	381.418	840.5	639.812	587.617	840.5	42.5577	23.9518	842	216.647	290.202
	841	963.686	923.577	841	639.79	584.322	841	430.304	379.156	841	639.79	584.322	841	71.373	23.413	842.5	301.084	295.778
	841.5	929.191	919.473	841.5	635.66	581.144	841.5	449.641	376.958	841.5	635.66	581.144	841.5	122.532	22.852	843	332.756	302.028
	842	771.334	915.463	842	467.754	578.092	842	279.52	374.831	842	467.754	578.092	842	-44.2785	22.273	843.5	270.676	307.622
	842.5	831.178	911.551	842.5	497.228	575.172	842.5	295.811	372.78	842.5	497.228	575.172	842.5	-56.506	21.6801	844	377.856	311.226
	843	840.352	907.742	843	574.369	572.391	843	407.671	370.811	843	574.369	572.391	843	112.27	21.0776	844.5	328.613	311.834
	843.5	618.477	904.04	843.5	356.731	569.755	843.5	203.664	368.93	843.5	356.731	569.755	843.5	-67.9797	20.4699	845	301.19	309.018
	844	1035.84	900.448	844	743.371	567.266	844	552.889	367.14	844	743.371	567.266	844	217.226	19.8612	845.5	292.346	303.051
	844.5	931.456	896.967	844.5	626.764	564.929	844.5	434.356	365.445	844.5	626.764	564.929	844.5	97.319	19.256	846	319.953	294.843
	845	841.258	893.601	845	532.249	562.745	845	342.282	363.847	845	532.249	562.745	845	9.78416	18.6585	846.5	294.228	285.729
	845.5	811.826	890.351	845.5	495.991	560.714	845.5	304.186	362.349	845.5	495.991	560.714	845.5	-31.351	18.0728	847	288.91	277.146
	846	930.57	887.217	846	645.081	558.835	846	461.497	360.951	846	645.081	558.835	846	140.292	17.503	847.5	213.181	270.303
	846.5	1060.78	884.2	846.5	693.327	557.106	846.5	458.611	359.654	846.5	693.327	557.106	846.5	54.978	16.953	848	267.459	265.913
	847	1081.1	881.299	847	674.15	555.525	847	418.335	358.457	847	674.15	555.525	847	-20.5123	16.4265	848.5	288.55	264.07
	847.5	685.107	878.515	847.5	331.563	554.087	847.5	124.902	357.358	847.5	331.563	554.087	847.5	-232.065	15.9268	849	215.234	264.288
	848	773.494	875.846	848	464.726	552.786	848	277.372	356.357	848	464.726	552.786	848	-49.2505	15.4573	849.5	230.893	265.691
	848.5	762.197	873.289	848.5	471.282	551.617	848.5	294.928	355.45	848.5	471.282	551.617	848.5	-14.932	15.0209	850	243.575	267.294
	849	836.593	870.844	849	529.716	550.573	849	335.093	354.634	849	529.716	550.573	849	1.92721	14.6202	850.5	344.904	268.288
	849.5	853.821	868.509	849.5	528.534	549.645	849.5	324.793	353.904	849.5	528.534	549.645	849.5	-24.9504	14.2576	851	291.672	268.256
	850	614.132	866.279	850	366.643	548.825	850	218.942	353.257	850	366.643	548.825	850	-41.2776	13.9353	851.5	341.92	267.256
	850.5	860.646	864.152	850.5	577.613	548.103	850.5	401.994	352.688	850.5	577.613	548.103	850.5	90.7242	13.6549	852	233.192	265.76
	851	609.09	862.125	851	379.955	547.47	851	244.943	352.19	851	379.955	547.47	851	2.19226	13.418	852.5	221.846	264.461
	851.5	795.157	860.193	851.5	558.143	546.915	851.5	409.463	351.759	851.5	558.143	546.915	851.5	143.115	13.2255	853	222.439	264.029
	852	764.416	858.353	852	512.043	546.429	852	350.447	351.387	852	512.043	546.429	852	70.6738	13.0783	853.5	278.385	264.869
	852.5	671.224	856.601	852.5	360.134	546	852.5	175.786	351.068	852.5	360.134	546	852.5	-144.034	12.9769	854	217.857	266.978
	853	653.486	854.931	853	341.791	545.617	853	158.462	350.797	853	341.791	545.617	853	-160.058	12.9214	854.5	259.889	269.918
	853.5	1234.6	853.339	853.5	838.6	545.27	853.5	576.375	350.566	853.5	838.6	545.27	853.5	130.871	12.9117	855	321.499	272.929
	854	961.139	851.821	854	610.218	544.949	854	385.357	350.369	854	610.218	544.949	854	2.9625	12.9474	855.5	285.472	275.142
	854.5	898.811	850.371	854.5	555.406	544.643	854.5	341.633	350.198	854.5	555.406	544.643	854.5	-26.7849	13.0278	856	350.113	275.819
	855	1010.59	848.984	855	669.292	544.343	855	452.85	350.049	855	669.292	544.343	855	77.0382	13.152	856.5	243.407	274.568
	855.5	799.267	847.655	855.5	493.628	544.038	855.5	307.216	349.913	855.5	493.628	544.038	855.5	-18.7763	13.3188	857	245.222	271.445
	856	801.379	846.378	856	516.246	543.72	856	344.222	349.787	856	516.246	543.72	856	37.3392	13.5268	857.5	289.861	266.949
	856.5	872.082	845.149	856.5	548.216	543.382	856.5	344.735	349.663	856.5	548.216	543.382	856.5	-5.23456	13.7744	858	263.858	261.878
	857	924.522	843.962	857	612.636	543.015	857	411.364	349.536	857	612.636	543.015	857	66.1845	14.0599	858.5	271.275	257.128
	857.5	993.041	842.811	857.5	684.052	542.613	857.5	482.41	349.402	857.5	684.052	542.613	857.5	134.272	14.3814	859	172.538	253.459
	858	849.566	841.691	858	528.306	542.17	858	329.148	349.256	858	528.306	542.17	858	-15.6838	14.7368	859.5	252.39	251.33
	858.5	948.447	840.598	858.5	606.054	541.682	858.5	390.012	349.095	858.5	606.054	541.682	858.5	17.8315	15.1241	860	275.741	250.818
	859	777.85	839.525	859	433.607	541.143	859	221.975	348.914	859	433.607	541.143	859	-137.937	15.541	860.5	255.897	251.659
	859.5	1089.73	838.467	859.5	732.142	540.552	859.5	497.223	348.712	859.5	732.142	540.552	859.5	97.4891	15.9852	861	235.87	253.372
	860	1072	837.42	860	689.704	539.906	860	445.644	348.486	860	689.704	539.906	860	27.8548	16.4544	861.5	263.807	255.443
	860.5	970.529	836.379	860.5	608.491	539.204	860.5	380.204	348.234	860.5	608.491	539.204	860.5	-11.1273	16.9463	862	317.399	257.493
	861	1030.55	835.339	861	663.232	538.445	861	426.657	347.954	861	663.232	538.445	861	24.197	17.4586	862.5	229.554	259.379
	861.5	910.692	834.295	861.5	611.495	537.631	861.5	418.71	347.648	861.5	611.495	537.631	861.5	86.1517	17.989	863	235.405	261.209
	862	812.505	833.243	862	557.924	536.762	862	397.709	347.314	862	557.924	536.762	862	114.111	18.535	863.5	268.836	263.257
	862.5	677.115	832.178	862.5	416.088	535.841	862.5	256.279	346.953	862.5	416.088	535.841	862.5	-22.0619	19.0946	864	278.616	265.82
	863	759.283	831.097	863	465.43	534.872	863	284.123	346.566	863	465.43	534.872	863	-29.701	19.6654	864.5	184.582	269.06
	863.5	603.993	829.995	863.5	361.418	533.857	863.5	218.613	346.154	863.5	361.418	533.857	863.5	-35.6247	20.2455	865	300.332	272.881
	864	1043.65	828.869	864	719.274	532.801	864	505.705	345.719	864	719.274	532.801	864	139.241	20.8326	865.5	398.709	276.9
	864.5	775.4	827.715	864.5	489.438	531.709	864.5	307.258	345.263	864.5	489.438	531.709	864.5	-3.32382	21.4249	866	220.15	280.503
	865	770.451	826.53	865	493.071	530.586	865	323.554	344.789	865	493.071	530.586	865	24.5668	22.0204	866.5	222.458	282.99
	865.5	853.005	825.31	865.5	572.039	529.437	865.5	401.753	344.3	865.5	572.039	529.437	865.5	94.8049	22.6174	867	289.918	283.767
	866	697.87	824.054	866	408.936	528.269	866	233.365	343.797	866	408.936	528.269	866	-70.6891	23.2141	867.5	337.672	282.526
	866.5	603.553	822.758	866.5	297.43	527.087	866.5	120.403	343.285	866.5	297.43	527.087	866.5	-188.438	23.809	868	310.215	279.362
	867	842.541	821.42	867	537.396	525.898	867	348.432	342.766	867	537.396	525.898	867	18.6492	24.4004	868.5	260.245	274.792
	867.5	950.084	820.039	867.5	672.299	524.707	867.5	492.316	342.243	867.5	672.299	524.707	867.5	176.183	24.987	869	250.573	269.676
	868	914.01	818.611	868	601.672	523.519	868	405.495	341.719	868	601.672	523.519	868	63.2028	25.5673	869.5	284.402	265.043
	868.5	798.217	817.136	868.5	485.503	522.341	868.5	293.945	341.197	868.5	485.503	522.341	868.5	-38.7053	26.1401	870	259.087	261.868
	869	673.409	815.613	869	394.317	521.178	869	227.437	340.679	869	394.317	521.178	869	-64.9037	26.7041	870.5	280.012	260.868
	869.5	768.127	814.039	869.5	490.694	520.034	869.5	320.2	340.169	869.5	490.694	520.034	869.5	20.8626	27.2582	871	184.134	262.341
	870	738.033	812.416	870	489.431	518.913	870	333.384	339.668	870	489.431	518.913	870	60.2939	27.8012	871.5	207.637	266.102
	870.5	823.51	810.741	870.5	532.553	517.819	870.5	351.18	339.178	870.5	532.553	517.819	870.5	34.8259	28.3322	872	289.84	271.522
	871	687.167	809.015	871	397.385	516.755	871	219.641	338.701	871	397.385	516.755	871	-85.2673	28.85	872.5	332.342	277.652
	871.5	752.81	807.238	871.5	472.463	515.723	871.5	296.26	338.237	871.5	472.463	515.723	871.5	-6.57779	29.3538	873	321.721	283.409
	872	897.978	805.411	872	614.623	514.725	872	432.305	337.787	872	614.623	514.725	872	115.14	29.8425	873.5	255.579	287.783
	872.5	1106.22	803.533	872.5	794.997	513.761	872.5	587.122	337.351	872.5	794.997	513.761	872.5	227.167	30.3153	874	300.69	290.007
	873	895.632	801.605	873	611.032	512.833	873	430.512	336.93	873	611.032	512.833	873	113.626	30.7711	874.5	363.306	289.683
	873.5	506.022	799.63	873.5	277.547	511.938	873.5	147.72	336.521	873.5	277.547	511.938	873.5	-85.3339	31.2092	875	255.887	286.821
	874	742.357	797.608	874	492.803	511.076	874	338.9	336.125	874	492.803	511.076	874	65.9918	31.6286	875.5	187.934	281.804
	874.5	906.253	795.541	874.5	634.653	510.244	874.5	462.63	335.739	874.5	634.653	510.244	874.5	156.944	32.0284	876	347.507	275.294
	875	698.122	793.43	875	439.275	509.439	875	280.87	335.361	875	439.275	509.439	875	3.13135	32.4078	876.5	293.987	268.09
	875.5	662.901	791.279	875.5	376.27	508.657	875.5	202.07	334.989	875.5	376.27	508.657	875.5	-97.637	32.7658	877	213.039	260.982
	876	845.79	789.089	876	550.999	507.895	876	370.893	334.62	876	550.999	507.895	876	51.386	33.1016	877.5	257.146	254.614
	876.5	702.714	786.863	876.5	443.735	507.147	876.5	287.61	334.251	876.5	443.735	507.147	876.5	10.5918	33.4143	878	279.181	249.395
	877	777.712	784.603	877	515.995	506.408	877	347.471	333.877	877	515.995	506.408	877	57.8702	33.703	878.5	227.796	245.45
	877.5	888.03	782.314	877.5	631.983	505.673	877.5	461.405	333.496	877.5	631.983	505.673	877.5	166.937	33.9668	879	235.871	242.644
	878	802.735	779.997	878	562.502	504.934	878	407.305	333.102	878	562.502	504.934	878	135.374	34.2049	879.5	211.156	240.637
	878.5	649.434	777.658	878.5	365.992	504.186	878.5	197.112	332.693	878.5	365.992	504.186	878.5	-97.2221	34.4166	880	311.495	238.997
	879	768.724	775.298	879	493.079	503.422	879	320.009	332.263	879	493.079	503.422	879	20.4564	34.6009	880.5	169.903	237.311
	879.5	746.948	772.922	879.5	464.7	502.636	879.5	288.237	331.809	879.5	464.7	502.636	879.5	-15.4784	34.7571	881	268.698	235.292
	880	921.668	770.534	880	625.056	501.821	880	436.091	331.327	880	625.056	501.821	880	106.205	34.8845	881.5	218.851	232.858
	880.5	613.157	768.139	880.5	294.947	500.97	880.5	107.647	330.811	880.5	294.947	500.97	880.5	-214.04	34.9824	882	187.418	230.152
	881	940.133	765.739	881	618.587	500.078	881	413.13	330.259	881	618.587	500.078	881	59.1082	35.0502	882.5	277.012	227.509
	881.5	638.79	763.339	881.5	365.714	499.138	881.5	202.027	329.666	881.5	365.714	499.138	881.5	-82.8832	35.0874	883	246.71	225.379
	882	685.731	760.944	882	437.245	498.145	882	279.979	329.03	882	437.245	498.145	882	9.81428	35.0935	883.5	216.029	224.211
	882.5	836.818	758.558	882.5	602.967	497.096	882.5	448.285	328.346	882.5	602.967	497.096	882.5	178.183	35.0682	884	219.446	224.334
	883	689.799	756.185	883	445.899	495.984	883	294.738	327.614	883	445.899	495.984	883	30.007	35.0112	884.5	215.405	225.875
	883.5	768.61	753.829	883.5	501.544	494.807	883.5	331.275	326.83	883.5	501.544	494.807	883.5	38.2256	34.9224	885	222.846	228.712
	884	869.511	751.496	884	591.56	493.563	884	408.98	325.992	884	591.56	493.563	884	96.8014	34.8018	885.5	218.017	232.501
	884.5	854.553	749.189	884.5	559.75	492.249	884.5	369.74	325.101	884.5	559.75	492.249	884.5	44.8556	34.6494	886	218.294	236.754
	885	726.85	746.912	885	455.966	490.864	885	287.309	324.155	885	455.966	490.864	885	-4.4958	34.4655	886.5	197.434	240.948
	885.5	764.404	744.67	885.5	485.643	489.409	885.5	310.109	323.155	885.5	485.643	489.409	885.5	7.78218	34.2505	887	253.741	244.652
	886	850.162	742.467	886	590.784	487.885	886	418.572	322.101	886	590.784	487.885	886	123.813	34.005	887.5	325.995	247.603
	886.5	683.879	740.307	886.5	416.345	486.293	886.5	250.622	320.996	886.5	416.345	486.293	886.5	-34.9238	33.7297	888	300.773	249.75
	887	651.312	738.192	887	400.094	484.636	887	248.618	319.84	887	400.094	484.636	887	-18.1131	33.4255	888.5	234.369	251.213
	887.5	834.37	736.128	887.5	564.637	482.918	887.5	396.065	318.638	887.5	564.637	482.918	887.5	97.9052	33.0933	889	231.881	252.207
	888	905.123	734.116	888	638.052	481.145	888	463.932	317.392	888	638.052	481.145	888	160.019	32.7344	889.5	255.637	252.922
	888.5	877.429	732.161	888.5	580.58	479.321	888.5	389.261	316.106	888.5	580.58	479.321	888.5	61.0094	32.3502	890	197.9	253.427
	889	738.39	730.265	889	493.871	477.455	889	337.88	314.786	889	493.871	477.455	889	67.2392	31.9421	890.5	261.286	253.617
	889.5	618.76	728.431	889.5	379.148	475.552	889.5	235.804	313.437	889.5	379.148	475.552	889.5	-17.8936	31.512	891	182.974	253.221
	890	765.816	726.661	890	488.149	473.622	890	311.637	312.063	890	488.149	473.622	890	9.39981	31.0616	891.5	335.881	251.892
	890.5	870.119	724.956	890.5	611.839	471.673	890.5	441.748	310.673	890.5	611.839	471.673	890.5	147.357	30.593	892	258.475	249.334
	891	582.635	723.32	891	312.67	469.715	891	152.011	309.271	891	312.67	469.715	891	-125.869	30.1082	892.5	313.973	245.444
	891.5	1065.21	721.752	891.5	772.421	467.758	891.5	576.731	307.866	891.5	772.421	467.758	891.5	236.42	29.6097	893	227.825	240.419
	892	804.997	720.254	892	513.083	465.812	892	331.06	306.464	892	513.083	465.812	892	15.0368	29.0998	893.5	195.074	234.784
	892.5	905.139	718.827	892.5	649.87	463.888	892.5	482.431	305.073	892.5	649.87	463.888	892.5	188.821	28.5809	894	238.731	229.331
	893	510.137	717.471	893	309.121	461.997	893	190.446	303.7	893	309.121	461.997	893	-21.0308	28.0558	894.5	225.986	224.972
	893.5	400.826	716.186	893.5	201.802	460.149	893.5	89.6436	302.353	893.5	201.802	460.149	893.5	-110.284	27.5272	895	180.285	222.531
	894	613.648	714.971	894	404.361	458.355	894	274.989	301.04	894	404.361	458.355	894	46.5573	26.9978	895.5	224.699	222.541
	894.5	771.559	713.825	894.5	499.936	456.626	894.5	327.931	299.768	894.5	499.936	456.626	894.5	31.1165	26.4704	896	201.235	225.088
	895	800.014	712.748	895	494.586	454.971	895	300.842	298.544	895	494.586	454.971	895	-28.6199	25.9479	896.5	233.889	229.751
	895.5	824.416	711.738	895.5	519.976	453.401	895.5	328.08	297.376	895.5	519.976	453.401	895.5	-1.50466	25.4332	897	235.937	235.666
	896	660.319	710.792	896	434.281	451.924	896	290.758	296.269	896	434.281	451.924	896	42.3675	24.9292	897.5	237.803	241.687
	896.5	668.773	709.909	896.5	415.965	450.548	896.5	261.069	295.231	896.5	415.965	450.548	896.5	-9.42051	24.4387	898	219.445	246.623
	897	849.806	709.086	897	571.3	449.282	897	391.021	294.266	897	571.3	449.282	897	80.9218	23.9647	898.5	317.384	249.498
	897.5	608.149	708.321	897.5	376.942	448.132	897.5	237.207	293.38	897.5	376.942	448.132	897.5	-9.00849	23.5098	899	305.384	249.747
	898	359.227	707.609	898	177.218	447.104	898	78.0551	292.577	898	177.218	447.104	898	-102.648	23.0768	899.5	232.712	247.341
	898.5	715.342	706.947	898.5	473.252	446.201	898.5	326.102	291.861	898.5	473.252	446.201	898.5	62.7128	22.6684	900	263.011	242.776
	899	588.381	706.333	899	371.518	445.428	899	244.941	291.234	899	371.518	445.428	899	14.9888	22.287	900.5	225.775	236.954
	899.5	394.578	705.761	899.5	176.944	444.787	899.5	58.7974	290.7	899.5	176.944	444.787	899.5	-154.765	21.935	901	153.962	230.986
	900	644.35	705.227	900	399.88	444.278	900	252.846	290.26	900	399.88	444.278	900	-7.23276	21.6146	901.5	161.318	225.958
	900.5	709.17	704.729	900.5	458.408	443.902	900.5	301.041	289.913	900.5	458.408	443.902	900.5	27.9187	21.3281	902	282.79	222.715
	901	659.377	704.26	901	386.22	443.657	901	216.462	289.66	901	386.22	443.657	901	-72.7904	21.0773	902.5	257.263	221.723
	901.5	706.045	703.816	901.5	456.748	443.54	901.5	295.796	289.5	901.5	456.748	443.54	901.5	22.0238	20.8639	903	269.084	223.016
	902	767.503	703.394	902	519.696	443.548	902	363.586	289.431	902	519.696	443.548	902	88.9989	20.6895	903.5	160.932	226.235
	902.5	572.258	702.987	902.5	360.08	443.674	902.5	233.569	289.449	902.5	360.08	443.674	902.5	7.51741	20.5554	904	230.164	230.748
	903	772.036	702.593	903	522.396	443.912	903	364.104	289.552	903	522.396	443.912	903	87.0635	20.4628	904.5	201.97	235.802
	903.5	699.591	702.205	903.5	431.01	444.256	903.5	261.089	289.735	903.5	431.01	444.256	903.5	-28.1517	20.4125	905	273.896	240.673
	904	713.61	701.819	904	497.356	444.695	904	356.812	289.992	904	497.356	444.695	904	112.213	20.4053	905.5	261.545	244.782
	904.5	421.175	701.432	904.5	225.369	445.221	904.5	113.805	290.319	904.5	225.369	445.221	904.5	-85.2473	20.4415	906	234.699	247.756
	905	740.076	701.039	905	499.394	445.824	905	348.103	290.708	905	499.394	445.824	905	81.9236	20.5213	906.5	252.938	249.44
	905.5	800.29	700.636	905.5	553.17	446.491	905.5	393.551	291.153	905.5	553.17	446.491	905.5	115.517	20.6446	907	205.208	249.856
	906	624.752	700.218	906	389.257	447.212	906	246.021	291.647	906	389.257	447.212	906	-5.55156	20.8112	907.5	285.687	249.148
	906.5	738.283	699.784	906.5	513.777	447.973	906.5	369.035	292.18	906.5	513.777	447.973	906.5	115.834	21.0205	908	296.47	247.519
	907	694.84	699.328	907	387.538	448.763	907	202.177	292.747	907	387.538	448.763	907	-117.42	21.2717	908.5	237.972	245.189
	907.5	891.225	698.85	907.5	619.73	449.568	907.5	443.39	293.337	907.5	619.73	449.568	907.5	136.668	21.5638	909	252.879	242.368
	908	902.978	698.345	908	638.399	450.375	908	465.346	293.942	908	638.399	450.375	908	163.583	21.8955	909.5	208.001	239.247
	908.5	728.866	697.813	908.5	498.322	451.172	908.5	350.26	294.555	908.5	498.322	451.172	908.5	92.4557	22.2653	910	271.937	235.995
	909	726.895	697.25	909	450.896	451.945	909	281.848	295.166	909	450.896	451.945	909	-13.2135	22.6716	910.5	176.207	232.756
	909.5	576.923	696.657	909.5	355.067	452.682	909.5	220.043	295.767	909.5	355.067	452.682	909.5	-16.2334	23.1123	911	219.292	229.631
	910	720.41	696.033	910	487.64	453.372	910	341.483	296.35	910	487.64	453.372	910	83.8238	23.5855	911.5	203.666	226.656
	910.5	549.894	695.376	910.5	298.137	454.002	910.5	148.235	296.908	910.5	298.137	454.002	910.5	-111.373	24.0888	912	201.053	223.782
	911	612.986	694.688	911	379.263	454.563	911	236.654	297.432	911	379.263	454.563	911	-12.7789	24.6198	912.5	317.024	220.861
	911.5	658.468	693.969	911.5	438.398	455.045	911.5	298.09	297.916	911.5	438.398	455.045	911.5	54.9524	25.1759	913	284.549	217.67
	912	719.757	693.22	912	492.462	455.44	912	344.048	298.353	912	492.462	455.44	912	88.6199	25.7543	913.5	198.893	213.954
	912.5	642.783	692.444	912.5	422.895	455.739	912.5	291.755	298.739	912.5	422.895	455.739	912.5	54.1975	26.3522	914	159.399	209.513
	913	895.131	691.643	913	581.365	455.936	913	384.045	299.067	913	581.365	455.936	913	41.5884	26.9666	914.5	153.12	204.286
	913.5	749.634	690.819	913.5	476.964	456.027	913.5	304.119	299.334	913.5	476.964	456.027	913.5	7.71605	27.5945	915	174.328	198.434
	914	628.046	689.976	914	339.664	456.008	914	165.109	299.537	914	339.664	456.008	914	-133.522	28.2327	915.5	231.964	192.382
	914.5	844.8	689.119	914.5	510.52	455.877	914.5	297.582	299.672	914.5	510.52	455.877	914.5	-61.4052	28.8781	916	174.627	186.802
	915	942.145	688.25	915	638.438	455.632	915	434.916	299.739	915	638.438	455.632	915	92.3858	29.5275	916.5	234.781	182.529
	915.5	784.317	687.377	915.5	531.8	455.276	915.5	368.618	299.736	915.5	531.8	455.276	915.5	86.6788	30.1776	917	191.243	180.419
	916	714.036	686.503	916	462.865	454.809	916	301.36	299.664	916	462.865	454.809	916	25.6708	30.8255	917.5	157.247	181.174
	916.5	715.017	685.635	916.5	464.872	454.236	916.5	308.019	299.524	916.5	464.872	454.236	916.5	35.1301	31.4678	918	179.153	185.162
	917	813.545	684.779	917	512.072	453.561	917	320.055	299.318	917	512.072	453.561	917	-7.09402	32.1014	918.5	118.961	192.296
	917.5	774.074	683.941	917.5	494.348	452.793	917.5	313.386	299.049	917.5	494.348	452.793	917.5	7.21762	32.7235	919	199.523	201.982
	918	643.459	683.129	918	401.224	451.937	918	249.461	298.721	918	401.224	451.937	918	-11.5093	33.3309	919.5	228.634	213.178
	918.5	683.217	682.35	918.5	395.227	451.005	918.5	214.066	298.339	918.5	395.227	451.005	918.5	-91.1631	33.921	920	204.844	224.538
	919	720.011	681.611	919	457.176	450.006	919	291.3	297.908	919	457.176	450.006	919	6.11344	34.491	920.5	278.928	234.641
	919.5	758.207	680.921	919.5	525.235	448.953	919.5	373.228	297.435	919.5	525.235	448.953	919.5	110.128	35.0384	921	227.01	242.24
	920	508.249	680.286	920	284.155	447.857	920	152.746	296.927	920	284.155	447.857	920	-78.5954	35.5607	921.5	247.433	246.481
	920.5	738.849	679.716	920.5	494.539	446.733	920.5	341.92	296.391	920.5	494.539	446.733	920.5	73.0065	36.0558	922	297.962	247.056
	921	715.326	679.218	921	429.879	445.595	921	255.238	295.836	921	429.879	445.595	921	-47.4285	36.5217	922.5	307.358	244.239
	921.5	616.032	678.8	921.5	412.478	444.458	921.5	286.342	295.27	921.5	412.478	444.458	921.5	62.7544	36.9565	923	234.018	238.804
	922	680.933	678.471	922	460.488	443.337	922	325.002	294.702	922	460.488	443.337	922	82.4935	37.3586	923.5	181.004	231.845
	922.5	691.835	678.24	922.5	491.021	442.249	922.5	364.988	294.142	922.5	491.021	442.249	922.5	138.096	37.7267	924	219.99	224.542
	923	891.46	678.113	923	666.788	441.21	923	509.646	293.6	923	666.788	441.21	923	240.25	38.0596	924.5	227.953	217.918
	923.5	553.093	678.098	923.5	340.905	440.236	923.5	210.413	293.084	923.5	340.905	440.236	923.5	-16.3081	38.3564	925	169.772	212.655
	924	488.489	678.205	924	288.62	439.343	924	171.508	292.606	924	288.62	439.343	924	-37.1	38.6165	925.5	186.307	209
	924.5	644.138	678.439	924.5	433.614	438.546	924.5	300.695	292.174	924.5	433.614	438.546	924.5	67.7968	38.8394	926	194.848	206.778
	925	599.507	678.808	925	371.121	437.862	925	228.608	291.798	925	371.121	437.862	925	-16.6919	39.025	926.5	242.778	205.509
	925.5	683.36	679.318	925.5	480.547	437.304	925.5	345.652	291.488	925.5	480.547	437.304	925.5	113.832	39.1733	927	230.549	204.582
	926	635.427	679.977	926	421.676	436.888	926	285.484	291.252	926	421.676	436.888	926	49.6437	39.2848	927.5	220.764	203.441
	926.5	713.784	680.789	926.5	494.632	436.627	926.5	353.546	291.098	926.5	494.632	436.627	926.5	106.936	39.3599	928	202.916	201.735
	927	661.645	681.761	927	469.433	436.532	927	344.373	291.035	927	469.433	436.532	927	125.095	39.3994	928.5	211.421	199.39
	927.5	806.869	682.898	927.5	585.317	436.615	927.5	434.837	291.071	927.5	585.317	436.615	927.5	176.11	39.4045	929	169.176	196.592
	928	610.414	684.203	928	397.589	436.886	928	264.21	291.211	928	397.589	436.886	928	31.9341	39.3764	929.5	162.889	193.693
	928.5	603.931	685.681	928.5	399.258	437.354	928.5	270.918	291.462	928.5	399.258	437.354	928.5	46.3917	39.3166	930	161.759	191.07
	929	603.865	687.335	929	387.063	438.026	929	249.847	291.83	929	387.063	438.026	929	13.7622	39.2267	930.5	214.278	188.989
	929.5	705.877	689.167	929.5	440.363	438.908	929.5	271.624	292.318	929.5	440.363	438.908	929.5	-15.6216	39.1086	931	233.453	187.51
	930	665.459	691.181	930	440.748	440.005	930	294.734	292.93	930	440.748	440.005	930	45.5946	38.9643	931.5	153.785	186.468
	930.5	550.906	693.376	930.5	362.834	441.32	930.5	246.597	293.669	930.5	362.834	441.32	930.5	41.3674	38.796	932	181.833	185.533
	931	650.949	695.755	931	429.262	442.854	931	290.794	294.537	931	429.262	442.854	931	48.0733	38.6059	932.5	228.299	184.33
	931.5	485.151	698.317	931.5	306.195	444.607	931.5	194.879	295.534	931.5	306.195	444.607	931.5	1.8246	38.3965	933	100.355	182.577
	932	502.074	701.061	932	280.375	446.578	932	148.961	296.661	932	280.375	446.578	932	-80.5409	38.1702	933.5	236.304	180.21
	932.5	589.978	703.987	932.5	391.162	448.764	932.5	267.864	297.916	932.5	391.162	448.764	932.5	50.2056	37.9296	934	226.191	177.436
	933	530.191	707.093	933	296.356	451.159	933	151.288	299.299	933	296.356	451.159	933	-93.9459	37.6773	934.5	146.68	174.708
	933.5	804.137	710.376	933.5	563.625	453.758	933.5	405.183	300.805	933.5	563.625	453.758	933.5	131.423	37.416	935	121.097	172.621
	934	822.673	713.834	934	579.785	456.554	934	418.143	302.431	934	579.785	456.554	934	140.19	37.1481	935.5	198.994	171.751
	934.5	619.905	717.463	934.5	399.046	459.537	934.5	257.12	304.174	934.5	399.046	459.537	934.5	15.2684	36.8764	936	159.572	172.494
	935	588.534	721.258	935	363.008	462.699	935	219.261	306.028	935	363.008	462.699	935	-24.2001	36.6033	936.5	152.425	174.936
	935.5	775.189	725.216	935.5	504.149	466.029	935.5	330.273	307.987	935.5	504.149	466.029	935.5	32.6632	36.3313	937	144.299	178.809
	936	733.288	729.331	936	468.879	469.514	936	298.479	310.044	936	468.879	469.514	936	9.28557	36.0628	937.5	223.146	183.534
	936.5	547.001	733.597	936.5	325.055	473.142	936.5	188.234	312.193	936.5	325.055	473.142	936.5	-46.9933	35.7999	938	210.12	188.355
	937	693.655	738.009	937	475.755	476.9	937	329.815	314.427	937	475.755	476.9	937	82.9327	35.5449	938.5	226.77	192.527
	937.5	513.523	742.56	937.5	309.941	480.773	937.5	189.443	316.736	937.5	309.941	480.773	937.5	-24.6774	35.2997	939	177.363	195.502
	938	705.322	747.244	938	461.99	484.748	938	307.426	319.114	938	461.99	484.748	938	40.3662	35.066	939.5	177.643	197.073
	938.5	765.489	752.052	938.5	516.857	488.81	938.5	356.557	321.55	938.5	516.857	488.81	938.5	79.5803	34.8454	940	170.213	197.428
	939	774.07	756.979	939	544.467	492.943	939	389.368	324.038	939	544.467	492.943	939	125.743	34.6393	940.5	222.777	197.101
	939.5	710.618	762.015	939.5	428.898	497.134	939.5	252.948	326.567	939.5	428.898	497.134	939.5	-47.8085	34.4488	941	190.679	196.832
	940	820.75	767.155	940	550.754	501.367	940	372.099	329.128	940	550.754	501.367	940	69.7987	34.2748	941.5	268.595	197.369
	940.5	894.92	772.389	940.5	584.551	505.628	940.5	384.567	331.714	940.5	584.551	505.628	940.5	42.8707	34.1181	942	146.89	199.258
	941	894.69	777.71	941	576.463	509.902	941	370.412	334.315	941	576.463	509.902	941	21.0862	33.9789	942.5	200.296	202.683
	941.5	1032.82	783.11	941.5	725.87	514.176	941.5	520.874	336.923	941.5	725.87	514.176	941.5	169.712	33.8576	943	130.112	207.394
	942	856.139	788.58	942	523.45	518.437	942	310.037	339.529	942	523.45	518.437	942	-48.9747	33.7539	943.5	226.29	212.744
	942.5	774.447	794.114	942.5	466.563	522.673	942.5	274.86	342.127	942.5	466.563	522.673	942.5	-53.4002	33.6676	944	280.286	217.827
	943	575.398	799.703	943	309.439	526.872	943	147.545	344.707	943	309.439	526.872	943	-128.055	33.5981	944.5	190.145	221.69
	943.5	950.279	805.339	943.5	659.264	531.024	943.5	464.996	347.264	943.5	659.264	531.024	943.5	134.012	33.5446	945	282.119	223.56
	944	1056.36	811.015	944	766.727	535.118	944	569.308	349.79	944	766.727	535.118	944	230.634	33.5059	945.5	220.681	223.044
	944.5	804.869	816.723	944.5	484.168	539.147	944.5	283.317	352.28	944.5	484.168	539.147	944.5	-59.0547	33.4807	946	222.165	220.239
	945	882.907	822.457	945	586.753	543.103	945	398.731	354.73	945	586.753	543.103	945	72.131	33.4677	946.5	175.402	215.733
	945.5	1006.58	828.209	945.5	660.847	546.979	945.5	435.453	357.133	945.5	660.847	546.979	945.5	52.9141	33.465	947	216.551	210.499
	946	802.116	833.973	946	515.822	550.771	946	334.199	359.486	946	515.822	550.771	946	21.927	33.4708	947.5	267.042	205.687
	946.5	738.916	839.744	946.5	464.114	554.474	946.5	289.351	361.786	946.5	464.114	554.474	946.5	-8.55146	33.483	948	178.547	202.377
	947	627.547	845.514	947	357.058	558.087	947	195.278	364.029	947	357.058	558.087	947	-86.4185	33.4995	948.5	194.416	201.339
	947.5	1011.91	851.278	947.5	692.457	561.606	947.5	482.755	366.216	947.5	692.457	561.606	947.5	123.204	33.518	949	112.96	202.856
	948	913.141	857.032	948	604.231	565.032	948	400.549	368.343	948	604.231	565.032	948	56.7362	33.5362	949.5	221.719	206.649
	948.5	1022.32	862.77	948.5	678.194	568.365	948.5	450.614	370.41	948.5	678.194	568.365	948.5	66.9441	33.5514	950	245.371	211.926
	949	998.398	868.488	949	609.094	571.607	949	355.475	372.418	949	609.094	571.607	949	-66.2865	33.5614	950.5	231.522	217.538
	949.5	902.515	874.182	949.5	561.671	574.761	949.5	346.203	374.367	949.5	561.671	574.761	949.5	-21.7448	33.5636	951	205.588	222.217
	950	905.132	879.848	950	587.848	577.831	950	385.346	376.259	950	587.848	577.831	950	37.6142	33.5555	951.5	186.642	224.843
	950.5	941.737	885.484	950.5	629.641	580.821	950.5	426.07	378.095	950.5	629.641	580.821	950.5	78.5163	33.5347	952	290.794	224.676
	951	921.582	891.086	951	574.559	583.735	951	353.577	379.878	951	574.559	583.735	951	-21.9979	33.4988	952.5	248.501	221.512
	951.5	952.237	896.651	951.5	639.767	586.582	951.5	432.111	381.611	951.5	639.767	586.582	951.5	81.6649	33.4457	953	215.263	215.726
	952	1068.93	902.178	952	740.385	589.366	952	523.819	383.296	952	740.385	589.366	952	151.737	33.3731	953.5	263.808	208.188
	952.5	836.501	907.665	952.5	541.409	592.095	952.5	354.875	384.939	952.5	541.409	592.095	952.5	32.69	33.279	954	164.594	200.083
	953	827.504	913.109	953	531.609	594.777	953	342.997	386.542	953	531.609	594.777	953	19.9174	33.1617	954.5	125.746	192.655
	953.5	1128.88	918.511	953.5	783.015	597.419	953.5	551.806	388.11	953.5	783.015	597.419	953.5	158.311	33.0196	955	217.025	186.96
	954	1024.84	923.869	954	618.507	600.029	954	358.309	389.647	954	618.507	600.029	954	-78.577	32.8511	955.5	139.005	183.645
	954.5	899.698	929.182	954.5	554.561	602.615	954.5	330.466	391.159	954.5	554.561	602.615	954.5	-44.0428	32.6552	956	139.972	182.838
	955	955.843	934.45	955	657.809	605.185	955	459.068	392.648	955	657.809	605.185	955	121.347	32.4309	956.5	216.596	184.14
	955.5	793.562	939.672	955.5	508.365	607.747	955.5	322.056	394.121	955.5	508.365	607.747	955.5	8.73761	32.1775	957	231.294	186.734
	956	639.374	944.848	956	366.255	610.309	956	196.969	395.582	956	366.255	610.309	956	-90.7143	31.8945	957.5	208.695	189.585
	956.5	1021.79	949.979	956.5	702.419	612.876	956.5	488.505	397.035	956.5	702.419	612.876	956.5	126.311	31.5819	958	171.921	191.671
	957	900.427	955.064	957	637.909	615.457	957	461.47	398.485	957	637.909	615.457	957	159.472	31.2397	958.5	170.066	192.205
	957.5	847.271	960.103	957.5	573.115	618.058	957.5	393.228	399.935	957.5	573.115	618.058	957.5	86.0916	30.8684	959	243.739	190.798
	958	761.049	965.097	958	476.902	620.683	958	295.747	401.39	958	476.902	620.683	958	-12.3055	30.4686	959.5	155.271	187.524
	958.5	866.889	970.046	958.5	529.385	623.337	958.5	314.478	402.852	958.5	529.385	623.337	958.5	-48.8497	30.0412	960	188.477	182.884
	959	910.799	974.949	959	611.62	626.026	959	417.428	404.326	959	611.62	626.026	959	84.1912	29.5875	960.5	160.429	177.682
	959.5	773.377	979.807	959.5	466.191	628.752	959.5	271.746	405.813	959.5	466.191	628.752	959.5	-57.3535	29.1089	961	182.837	172.841
	960	909.699	984.62	960	583.088	631.517	960	371.714	407.316	960	583.088	631.517	960	13.8007	28.6071	961.5	169.434	169.209
	960.5	950.489	989.387	960.5	623.516	634.324	960.5	407.071	408.838	960.5	623.516	634.324	960.5	43.799	28.0839	962	184.9	167.392
	961	1094.03	994.109	961	730.819	637.173	961	487.968	410.378	961	730.819	637.173	961	80.7456	27.5415	962.5	209.472	167.652
	961.5	985.896	998.786	961.5	663.597	640.065	961.5	447.524	411.939	961.5	663.597	640.065	961.5	84.8981	26.9822	963	80.4107	169.883
	962	919.662	1003.42	962	596.569	642.997	962	385.947	413.52	962	596.569	642.997	962	29.8485	26.4083	963.5	119.682	173.658
	962.5	1119.2	1008	962.5	765.927	645.968	962.5	527.986	415.122	962.5	765.927	645.968	962.5	127.435	25.8224	964	214.176	178.342
	963	983.833	1012.53	963	580.257	648.976	963	318.436	416.744	963	580.257	648.976	963	-114.885	25.2272	964.5	196.242	183.219
	963.5	1016.97	1017.02	963.5	633.844	652.016	963.5	382.379	418.384	963.5	633.844	652.016	963.5	-35.8608	24.6253	965	209.875	187.628
	964	1077.16	1021.45	964	682.426	655.085	964	427.609	420.041	964	682.426	655.085	964	-3.17435	24.0195	965.5	240.761	191.063
	964.5	952.312	1025.83	964.5	552.184	658.177	964.5	302.436	421.713	964.5	552.184	658.177	964.5	-120.9	23.4127	966	168.665	193.231
	965	1075.02	1030.16	965	708.251	661.286	965	466.928	423.398	965	708.251	661.286	965	59.5692	22.8075	966.5	152.016	194.063
	965.5	1061.4	1034.44	965.5	722.95	664.406	965.5	498.586	425.091	965.5	722.95	664.406	965.5	117.296	22.2067	967	231.609	193.683
	966	1015.93	1038.65	966	648.14	667.53	966	407.668	426.791	966	648.14	667.53	966	4.00478	21.613	967.5	203.052	192.358
	966.5	1115.53	1042.81	966.5	711.133	670.65	966.5	444.486	428.494	966.5	711.133	670.65	966.5	-0.34356	21.0288	968	156.849	190.433
	967	1204.45	1046.9	967	811.942	673.758	967	550.298	430.194	967	811.942	673.758	967	109.152	20.4566	968.5	167.088	188.27
	967.5	1204.74	1050.93	967.5	764.67	676.846	967.5	477.801	431.889	967.5	764.67	676.846	967.5	-4.06542	19.8986	969	251.837	186.206
	968	1076.58	1054.89	968	679.788	679.905	968	419.986	433.573	968	679.788	679.905	968	-14.4061	19.357	969.5	188.991	184.517
	968.5	1017.49	1058.77	968.5	640.715	682.927	968.5	395.636	435.241	968.5	640.715	682.927	968.5	-15.7445	18.8336	970	130.165	183.404
	969	1108.97	1062.59	969	751.441	685.902	969	515.135	436.89	969	751.441	685.902	969	113.504	18.3301	970.5	194.026	182.987
	969.5	1005.11	1066.33	969.5	656.58	688.822	969.5	427.704	438.513	969.5	656.58	688.822	969.5	41.9006	17.848	971	149.077	183.301
	970	1009.78	1069.98	970	636.523	691.679	970	391.123	440.107	970	636.523	691.679	970	-17.7958	17.3883	971.5	202.404	184.308
	970.5	1148.18	1073.56	970.5	751.942	694.463	970.5	489.883	441.665	970.5	751.942	694.463	970.5	50.0131	16.9521	972	222.562	185.897
	971	990.312	1077.05	971	584.665	697.167	971	326.188	443.184	971	584.665	697.167	971	-107.183	16.54	972.5	171.919	187.904
	971.5	1211.1	1080.45	971.5	771.09	699.782	971.5	483.748	444.657	971.5	771.09	699.782	971.5	1.26932	16.1524	973	202.745	190.127
	972	1051.42	1083.75	972	677.158	702.302	972	434.765	446.082	972	677.158	702.302	972	23.956	15.7895	973.5	200.788	192.353
	972.5	1139.71	1086.96	972.5	728.897	704.718	972.5	458.784	447.452	972.5	728.897	704.718	972.5	6.84339	15.4511	974	162.626	194.379
	973	1188.6	1090.08	973	777.496	707.026	973	505.894	448.765	973	777.496	707.026	973	49.8323	15.1368	974.5	147.04	196.039
	973.5	1270.3	1093.09	973.5	855.42	709.219	973.5	575.98	450.016	973.5	855.42	709.219	973.5	108.484	14.8459	975	187.96	197.226
	974	1125.51	1096	974	730.985	711.291	974	469.185	451.201	974	730.985	711.291	974	31.9615	14.5776	975.5	313.84	197.899
	974.5	1010.6	1098.81	974.5	607.017	713.24	974.5	347.949	452.318	974.5	607.017	713.24	974.5	-85.8067	14.3307	976	170.261	198.081
	975	1003.61	1101.51	975	610.115	715.061	975	359.338	453.364	975	610.115	715.061	975	-63.9038	14.104	976.5	195.606	197.845
	975.5	1369.39	1104.1	975.5	950.56	716.751	975.5	670.015	454.336	975.5	950.56	716.751	975.5	193.087	13.8958	977	209.506	197.293
	976	905.312	1106.58	976	543.971	718.309	976	314.693	455.232	976	543.971	718.309	976	-72.4017	13.7045	977.5	190.428	196.519
	976.5	1056.53	1108.95	976.5	631.37	719.733	976.5	361.887	456.052	976.5	631.37	719.733	976.5	-92.8647	13.5282	978	124.809	195.587
	977	1282.57	1111.21	977	874.506	721.024	977	598.121	456.793	977	874.506	721.024	977	135.379	13.3651	978.5	226.063	194.505
	977.5	1267.19	1113.36	977.5	851.54	722.182	977.5	571.218	457.457	977.5	851.54	722.182	977.5	103.037	13.2131	979	164.862	193.214
	978	970.193	1115.39	978	588.209	723.208	978	341.016	458.041	978	588.209	723.208	978	-71.3916	13.07	979.5	303.543	191.592
	978.5	1300.31	1117.32	978.5	908.354	724.105	978.5	639.716	458.549	978.5	908.354	724.105	978.5	189.204	12.9337	980	122.363	189.485
	979	938.132	1119.14	979	566.005	724.877	979	328.731	458.979	979	566.005	724.877	979	-70.8587	12.8022	980.5	187.89	186.74
	979.5	1315.74	1120.84	979.5	888.032	725.526	979.5	606.281	459.335	979.5	888.032	725.526	979.5	126.985	12.6733	981	188.042	183.258
	980	1019.87	1122.45	980	587.732	726.058	980	312.336	459.618	980	587.732	726.058	980	-147.042	12.545	981.5	176.937	179.052
	980.5	1289.22	1123.94	980.5	859.593	726.477	980.5	570.692	459.831	980.5	859.593	726.477	980.5	88.532	12.4152	982	195.36	174.28
	981	1239.58	1125.34	981	813.093	726.791	981	529.302	459.976	981	813.093	726.791	981	54.7712	12.2822	982.5	169.177	169.273
	981.5	1098.33	1126.63	981.5	665.884	727.006	981.5	388.537	460.058	981.5	665.884	727.006	981.5	-77.1415	12.1442	983	164.955	164.511
	982	1136.95	1127.83	982	714.581	727.129	982	440.674	460.079	982	714.581	727.129	982	-19.8445	11.9997	983.5	129.519	160.578
	982.5	1097.26	1128.94	982.5	705.658	727.167	982.5	447.771	460.045	982.5	705.658	727.167	982.5	16.053	11.8473	984	172.004	158.07
	983	1170.6	1129.97	983	752.072	727.129	983	475.492	459.959	983	752.072	727.129	983	13.7655	11.6859	984.5	122.206	157.487
	983.5	1087.23	1130.9	983.5	659.951	727.023	983.5	382.595	459.827	983.5	659.951	727.023	983.5	-79.2585	11.5144	985	183.577	159.124
	984	1256.73	1131.76	984	783.835	726.858	984	475.047	459.654	984	783.835	726.858	984	-40.5146	11.3322	985.5	146.362	162.985
	984.5	1100.48	1132.55	984.5	669.518	726.643	984.5	388.901	459.446	984.5	669.518	726.643	984.5	-77.6088	11.1388	986	148.582	168.745
	985	1115.32	1133.27	985	715.87	726.386	985	453.868	459.206	985	715.87	726.386	985	14.266	10.934	986.5	207.096	175.774
	985.5	1142.88	1133.92	985.5	693.386	726.098	985.5	402.381	458.942	985.5	693.386	726.098	985.5	-83.0539	10.7178	987	179.182	183.227
	986	1034.3	1134.52	986	618.288	725.786	986	351.563	458.66	986	618.288	725.786	986	-94.9088	10.4905	987.5	169.531	190.187
	986.5	1044.45	1135.06	986.5	686.457	725.461	986.5	451.41	458.364	986.5	686.457	725.461	986.5	54.3576	10.2526	988	207.909	195.831
	987	1055.97	1135.56	987	691.13	725.131	987	449.961	458.061	987	691.13	725.131	987	45.0874	10.0048	988.5	185.893	199.582
	987.5	1041	1136.02	987.5	673.442	724.804	987.5	431.342	457.756	987.5	673.442	724.804	987.5	25.3747	9.74836	989	227.853	201.224
	988	1072.23	1136.44	988	715.809	724.489	988	479.595	457.456	988	715.809	724.489	988	81.09	9.48432	989.5	253.363	200.924
	988.5	1106.89	1136.84	988.5	727.356	724.194	988.5	475.835	457.165	988.5	727.356	724.194	988.5	53.7908	9.2142	990	196.244	199.19
	989	995.844	1137.21	989	656.756	723.926	989	435.878	456.889	989	656.756	723.926	989	60.214	8.93962	990.5	150.178	196.742
	989.5	920.076	1137.57	989.5	623.346	723.693	989.5	430.358	456.633	989.5	623.346	723.693	989.5	98.5594	8.66239	991	183.412	194.337
	990	1143.06	1137.91	990	781.764	723.501	990	537.273	456.401	990	781.764	723.501	990	127.176	8.38448	991.5	211.723	192.596
	990.5	1129.21	1138.25	990.5	722.29	723.356	990.5	453.305	456.2	990.5	722.29	723.356	990.5	4.93552	8.10794	992	200.123	191.867
	991	1300.08	1138.59	991	865.192	723.264	991	572.634	456.031	991	865.192	723.264	991	84.8402	7.83496	992.5	212.271	192.156
	991.5	1363.31	1138.93	991.5	899.927	723.229	991.5	590.917	455.901	991.5	899.927	723.229	991.5	73.9193	7.56776	993	127.014	193.148
	992	1281.54	1139.28	992	829.462	723.256	992	531.019	455.811	992	829.462	723.256	992	31.2956	7.30862	993.5	206.855	194.311
	992.5	1140.66	1139.64	992.5	687.699	723.347	992.5	399.789	455.764	992.5	687.699	723.347	992.5	-86.0799	7.05981	994	160.206	195.042
	993	1142.41	1140.02	993	692.34	723.506	993	399.73	455.764	993	692.34	723.506	993	-86.798	6.82357	994.5	252.308	194.837
	993.5	1339.55	1140.42	993.5	847.841	723.735	993.5	526.376	455.813	993.5	847.841	723.735	993.5	-12.0511	6.60212	995	185.518	193.424
	994	1225.21	1140.84	994	774.156	724.035	994	477.453	455.911	994	774.156	724.035	994	-17.1021	6.39757	995.5	264.146	190.83
	994.5	1189.51	1141.28	994.5	821.577	724.406	994.5	574.451	456.061	994.5	821.577	724.406	994.5	156.043	6.21192	996	163.451	187.373
	995	1039.22	1141.75	995	670.099	724.849	995	428.486	456.262	995	670.099	724.849	995	21.9318	6.04704	996.5	153.983	183.578
	995.5	1207.73	1142.25	995.5	802.664	725.362	995.5	536.944	456.515	995.5	802.664	725.362	995.5	86.088	5.90463	997	191.813	180.04
	996	1118.82	1142.79	996	682.662	725.944	996	401.088	456.82	996	682.662	725.944	996	-70.2083	5.78622	997.5	134.215	177.28
	996.5	1073.98	1143.35	996.5	665.889	726.592	996.5	400.56	457.174	996.5	665.889	726.592	996.5	-43.1065	5.69312	998	181.712	175.62
	997	1311.67	1143.94	997	838.31	727.305	997	526.741	457.578	997	838.31	727.305	997	5.93174	5.62641	998.5	175.931	175.116
	997.5	1107.1	1144.57	997.5	647.021	728.078	997.5	352.567	458.029	997.5	647.021	728.078	997.5	-138.523	5.58695	999	160.207	175.552
	998	1181.72	1145.22	998	774.726	728.907	998	504.145	458.526	998	774.726	728.907	998	51.4943	5.57533	999.5	203.994	176.505
	998.5	1061.7	1145.9	998.5	681.041	729.788	998.5	431.517	459.064	998.5	681.041	729.788	998.5	12.745	5.59188	1000	152.89	177.453
	999	1049.96	1146.61	999	638.654	730.716	999	373.917	459.641	999	638.654	730.716	999	-69.8041	5.63668	1000.5	174.546	177.893
	999.5	870.319	1147.35	999.5	520.148	731.684	999.5	301.197	460.254	999.5	520.148	731.684	999.5	-71.9028	5.70952	1001	202.428	177.455
	1000	1020.97	1148.1	1000	625.777	732.688	1000	370.467	460.899	1000	625.777	732.688	1000	-57.1302	5.80994	1001.5	275.721	175.974
	1000.5	1074.23	1148.88	1000.5	695.306	733.721	1000.5	445.632	461.572	1000.5	695.306	733.721	1000.5	27.0016	5.93722	1002	120.09	173.518
	1001	1015.49	1149.67	1001	675.801	734.777	1001	451.438	462.267	1001	675.801	734.777	1001	72.4333	6.09036	1002.5	136.594	170.371
	1001.5	1224.69	1150.47	1001.5	825.411	735.848	1001.5	562.109	462.981	1001.5	825.411	735.848	1001.5	114.771	6.26815	1003	112.935	166.97
	1002	1043.88	1151.28	1002	618.655	736.927	1002	344.75	463.709	1002	618.655	736.927	1002	-111.345	6.46914	1003.5	185.954	163.83
	1002.5	1107.96	1152.1	1002.5	680.666	738.009	1002.5	402.313	464.446	1002.5	680.666	738.009	1002.5	-61.3965	6.69167	1004	153.886	161.452
	1003	1078.58	1152.92	1003	649.688	739.085	1003	371.001	465.186	1003	649.688	739.085	1003	-91.8951	6.93388	1004.5	182.629	160.245
	1003.5	1174.59	1153.73	1003.5	777.697	740.148	1003.5	512.856	465.925	1003.5	777.697	740.148	1003.5	69.5072	7.19377	1005	199.096	160.459
	1004	1076.59	1154.53	1004	670.652	741.192	1004	406.181	466.656	1004	670.652	741.192	1004	-35.9504	7.46918	1005.5	161.603	162.138
	1004.5	1102.04	1155.31	1004.5	692.726	742.209	1004.5	426.8	467.377	1004.5	692.726	742.209	1004.5	-19.7315	7.75784	1006	131.272	165.101
	1005	1251.2	1156.08	1005	839.39	743.193	1005	562.696	468.08	1005	839.39	743.193	1005	99.6228	8.05741	1006.5	168.76	168.949
	1005.5	975.519	1156.82	1005.5	579.297	744.137	1005.5	327.359	468.762	1005.5	579.297	744.137	1005.5	-96.2261	8.36548	1007	110.682	173.106
	1006	1117.01	1157.53	1006	725.289	745.035	1006	463.264	469.417	1006	725.289	745.035	1006	28.1681	8.67961	1007.5	217.155	176.883
	1006.5	1275.85	1158.2	1006.5	827.104	745.881	1006.5	528.497	470.041	1006.5	827.104	745.881	1006.5	31.0712	8.99738	1008	212.455	179.575
	1007	1198.36	1158.84	1007	763.614	746.669	1007	473.322	470.63	1007	763.614	746.669	1007	-6.58485	9.31639	1008.5	143.231	180.573
	1007.5	1480.48	1159.44	1007.5	1009.55	747.395	1007.5	688.834	471.18	1007.5	1009.55	747.395	1007.5	153.93	9.63433	1009	215.681	179.473
	1008	1271.26	1159.98	1008	820.047	748.053	1008	523.629	471.687	1008	820.047	748.053	1008	26.0823	9.94897	1009.5	170.53	176.166
	1008.5	1140.42	1160.47	1008.5	748.295	748.639	1008.5	485.231	472.148	1008.5	748.295	748.639	1008.5	47.8471	10.2582	1010	207.73	170.884
	1009	1244.36	1160.91	1009	806.531	749.151	1009	518.798	472.559	1009	806.531	749.151	1009	35.2441	10.5601	1010.5	206.289	164.19
	1009.5	1298.63	1161.29	1009.5	833.142	749.584	1009.5	524.858	472.919	1009.5	833.142	749.584	1009.5	11.2168	10.8528	1011	110.723	156.904
	1010	1449.81	1161.61	1010	957.082	749.936	1010	627.272	473.226	1010	957.082	749.936	1010	76.9312	11.1347	1011.5	104.81	149.969
	1010.5	1480.52	1161.86	1010.5	993.039	750.206	1010.5	663.485	473.477	1010.5	993.039	750.206	1010.5	114.386	11.4045	1012	164.561	144.303
	1011	1213.92	1162.04	1011	755.065	750.392	1011	451.894	473.672	1011	755.065	750.392	1011	-49.7214	11.6611	1012.5	135.93	140.628
	1011.5	1121.77	1162.16	1011.5	669.99	750.493	1011.5	376.468	473.809	1011.5	669.99	750.493	1011.5	-110.166	11.9034	1013	132.725	139.36
	1012	1226.06	1162.21	1012	822.385	750.51	1012	549.038	473.89	1012	822.385	750.51	1012	94.1138	12.1309	1013.5	113.117	140.539
	1012.5	1135.4	1162.18	1012.5	762.36	750.443	1012.5	508.456	473.913	1012.5	762.36	750.443	1012.5	87.2708	12.3431	1014	138.603	143.848
	1013	1096.18	1162.09	1013	674.821	750.293	1013	399.935	473.881	1013	674.821	750.293	1013	-57.7683	12.5399	1014.5	182.085	148.692
	1013.5	1195.11	1161.92	1013.5	766.062	750.062	1013.5	478.954	473.794	1013.5	766.062	750.062	1013.5	4.21555	12.7213	1015	134.009	154.333
	1014	1229.08	1161.68	1014	806.863	749.753	1014	522.434	473.653	1014	806.863	749.753	1014	50.8402	12.8878	1015.5	143.749	160.035
	1014.5	1176.89	1161.38	1014.5	762.347	749.368	1014.5	488.46	473.462	1014.5	762.347	749.368	1014.5	30.0079	13.0399	1016	191.782	165.192
	1015	1058.81	1161	1015	672.424	748.912	1015	417.373	473.222	1015	672.424	748.912	1015	-7.31097	13.1783	1016.5	175.238	169.412
	1015.5	1059.18	1160.57	1015.5	659.138	748.388	1015.5	398.08	472.937	1015.5	659.138	748.388	1015.5	-37.7188	13.3042	1017	201.804	172.542
	1016	1104.68	1160.07	1016	731.097	747.802	1016	483.054	472.61	1016	731.097	747.802	1016	66.4067	13.4188	1017.5	161.077	174.633
	1016.5	979.278	1159.51	1016.5	561.844	747.157	1016.5	300.246	472.244	1016.5	561.844	747.157	1016.5	-140.969	13.5233	1018	161.115	175.867
	1017	1144.37	1158.9	1017	744.545	746.461	1017	481.557	471.845	1017	744.545	746.461	1017	39.3417	13.6194	1018.5	175.927	176.473
	1017.5	1191.18	1158.24	1017.5	783.181	745.718	1017.5	509.988	471.416	1017.5	783.181	745.718	1017.5	54.8506	13.7087	1019	173.639	176.652
	1018	887.2	1157.53	1018	538.914	744.936	1018	316.662	470.961	1018	538.914	744.936	1018	-58.0177	13.7929	1019.5	184.528	176.528
	1018.5	1121.52	1156.78	1018.5	736.37	744.12	1018.5	480.363	470.486	1018.5	736.37	744.12	1018.5	51.8233	13.8738	1020	143.253	176.141
	1019	974.458	1156	1019	585.84	743.278	1019	338.532	469.995	1019	585.84	743.278	1019	-78.1865	13.9532	1020.5	192.409	175.469
	1019.5	1200.4	1155.18	1019.5	795.075	742.417	1019.5	524.167	469.494	1019.5	795.075	742.417	1019.5	71.1271	14.033	1021	226.278	174.465
	1020	1117.95	1154.34	1020	696.83	741.543	1020	421.24	468.987	1020	696.83	741.543	1020	-38.0908	14.1148	1021.5	153.049	173.094
	1020.5	1469.2	1153.49	1020.5	1006.43	740.664	1020.5	688.763	468.48	1020.5	1006.43	740.664	1020.5	160.968	14.2004	1022	183.835	171.357
	1021	1286.69	1152.62	1021	812.38	739.788	1021	504.561	467.977	1021	812.38	739.788	1021	-13.3524	14.2913	1022.5	165.07	169.296
	1021.5	1055.8	1151.75	1021.5	624.165	738.921	1021.5	348.591	467.483	1021.5	624.165	738.921	1021.5	-112.939	14.389	1023	113.565	166.984
	1022	1146.84	1150.89	1022	695.921	738.071	1022	406.568	467.004	1022	695.921	738.071	1022	-79.1812	14.4949	1023.5	176.456	164.504
	1022.5	1220.81	1150.03	1022.5	794.294	737.244	1022.5	510.219	466.544	1022.5	794.294	737.244	1022.5	36.765	14.6099	1024	185.593	161.936
	1023	1006.02	1149.19	1023	619.362	736.448	1023	366.526	466.108	1023	619.362	736.448	1023	-53.7761	14.7351	1024.5	173.606	159.356
	1023.5	1154.32	1148.37	1023.5	776.675	735.689	1023.5	522.011	465.699	1023.5	776.675	735.689	1023.5	96.455	14.8709	1025	156.773	156.846
	1024	1102.73	1147.57	1024	740.913	734.974	1024	498.312	465.321	1024	740.913	734.974	1024	91.4738	15.018	1025.5	140.111	154.513
	1024.5	1118.67	1146.82	1024.5	788.684	734.308	1024.5	559.623	464.979	1024.5	788.684	734.308	1024.5	177.353	15.1762	1026	123.395	152.5
	1025	970.138	1146.11	1025	598.435	733.697	1025	358.504	464.676	1025	598.435	733.697	1025	-44.2265	15.3455	1026.5	161.589	150.982
	1025.5	1278.05	1145.44	1025.5	821.979	733.147	1025.5	517.629	464.413	1025.5	821.979	733.147	1025.5	12.8866	15.5255	1027	172.438	150.142
	1026	1283.2	1144.83	1026	829.83	732.661	1026	525.254	464.195	1026	829.83	732.661	1026	21.6823	15.7154	1027.5	164.515	150.123
	1026.5	1447.77	1144.28	1026.5	1001.68	732.244	1026.5	691.53	464.022	1026.5	1001.68	732.244	1026.5	178.78	15.914	1028	166.938	150.977
	1027	1160.52	1143.79	1027	742.991	731.899	1027	468.142	463.897	1027	742.991	731.899	1027	8.51068	16.1202	1028.5	84.7381	152.621
	1027.5	1109.83	1143.38	1027.5	729.351	731.631	1027.5	475.657	463.821	1027.5	729.351	731.631	1027.5	51.8018	16.3322	1029	162.217	154.821
	1028	965.085	1143.04	1028	634.92	731.44	1028	416.327	463.794	1028	634.92	731.44	1028	49.1415	16.5483	1029.5	134.868	157.22
	1028.5	978.288	1142.77	1028.5	583.472	731.33	1028.5	326.626	463.817	1028.5	583.472	731.33	1028.5	-98.6743	16.7661	1030	182.092	159.402
	1029	1111.96	1142.59	1029	697.617	731.301	1029	427.089	463.889	1029	697.617	731.301	1029	-25.3429	16.9835	1030.5	149.898	160.981
	1029.5	1100.05	1142.5	1029.5	677.985	731.355	1029.5	402.627	464.01	1029.5	677.985	731.355	1029.5	-55.9814	17.1977	1031	224.325	161.702
	1030	1247.29	1142.49	1030	816.739	731.491	1030	529.992	464.178	1030	816.739	731.491	1030	51.0869	17.406	1031.5	133.843	161.511
	1030.5	1074.41	1142.57	1030.5	677.914	731.709	1030.5	417.922	464.393	1030.5	677.914	731.709	1030.5	-16.2434	17.6055	1032	178.583	160.58
	1031	1223.4	1142.74	1031	852.949	732.007	1031	600.198	464.652	1031	852.949	732.007	1031	175.325	17.7932	1032.5	185.177	159.288
	1031.5	1011.29	1143.01	1031.5	659.731	732.385	1031.5	425.062	464.954	1031.5	659.731	732.385	1031.5	34.2312	17.9659	1033	105.948	158.133
	1032	1118.04	1143.36	1032	696.202	732.84	1032	422.735	465.294	1032	696.202	732.84	1032	-36.005	18.1206	1033.5	178.836	157.624
	1032.5	1324.26	1143.81	1032.5	872.898	733.37	1032.5	570.694	465.672	1032.5	872.898	733.37	1032.5	66.7704	18.254	1034	125.658	158.165
	1033	1174.88	1144.36	1033	709.389	733.971	1033	405.45	466.082	1033	709.389	733.971	1033	-97.9359	18.3631	1034.5	111.244	159.965
	1033.5	1269.2	1144.99	1033.5	812.389	734.639	1033.5	511.033	466.523	1033.5	812.389	734.639	1033.5	7.88336	18.4447	1035	199.984	162.994
	1034	1071.95	1145.71	1034	611.716	735.37	1034	319.109	466.989	1034	611.716	735.37	1034	-168.86	18.4961	1035.5	195.112	166.997
	1034.5	986.29	1146.52	1034.5	575.928	736.161	1034.5	312.784	467.478	1034.5	575.928	736.161	1034.5	-125.404	18.5144	1036	134.151	171.561
	1035	1137.67	1147.42	1035	744.958	737.005	1035	485.792	467.986	1035	744.958	737.005	1035	50.1284	18.497	1036.5	216.646	176.203
	1035.5	1058.29	1148.4	1035.5	693.506	737.899	1035.5	453.314	468.507	1035.5	693.506	737.899	1035.5	48.7916	18.4417	1037	194.447	180.467
	1036	1085.85	1149.45	1036	700.565	738.836	1036	444.116	469.039	1036	700.565	738.836	1036	17.6272	18.3465	1037.5	195.231	183.997
	1036.5	1135.92	1150.58	1036.5	754.732	739.811	1036.5	502.479	469.577	1036.5	754.732	739.811	1036.5	77.1771	18.2095	1038	155.144	186.57
	1037	1201.16	1151.78	1037	804.416	740.818	1037	538.336	470.117	1037	804.416	740.818	1037	92.7243	18.0295	1038.5	142.948	188.093
	1037.5	1150.75	1153.04	1037.5	758.172	741.852	1037.5	497.798	470.655	1037.5	758.172	741.852	1037.5	60.7669	17.8053	1039	208.806	188.563
	1038	1177.81	1154.36	1038	737.031	742.906	1038	448.387	471.188	1038	737.031	742.906	1038	-32.9871	17.5364	1039.5	245.892	188.022
	1038.5	1070.84	1155.74	1038.5	648.892	743.975	1038.5	376.254	471.711	1038.5	648.892	743.975	1038.5	-79.0446	17.2224	1040	142.392	186.518
	1039	1159.31	1157.17	1039	760.012	745.053	1039	496.697	472.221	1039	760.012	745.053	1039	53.6527	16.8637	1040.5	199.018	184.089
	1039.5	1232.12	1158.64	1039.5	860.739	746.133	1039.5	608.42	472.715	1039.5	860.739	746.133	1039.5	182.623	16.4609	1041	216.584	180.779
	1040	828.942	1160.15	1040	460.654	747.212	1040	231.511	473.191	1040	460.654	747.212	1040	-154.647	16.015	1041.5	170.9	176.665
	1040.5	1160.24	1161.68	1040.5	775.679	748.283	1040.5	518.801	473.645	1040.5	775.679	748.283	1040.5	87.6385	15.5276	1042	151.997	171.899
	1041	1155.5	1163.25	1041	752.615	749.34	1041	488.372	474.075	1041	752.615	749.34	1041	42.9812	15.0007	1042.5	179.196	166.729
	1041.5	1033.37	1164.83	1041.5	652.279	750.38	1041.5	404.225	474.479	1041.5	652.279	750.38	1041.5	-12.2256	14.4365	1043	145.071	161.491
	1042	1004.99	1166.43	1042	624.061	751.398	1042	376.794	474.855	1042	624.061	751.398	1042	-37.3111	13.838	1043.5	107.965	156.577
	1042.5	1604.99	1168.03	1042.5	1111	752.39	1042.5	767.441	475.203	1042.5	1111	752.39	1042.5	199.461	13.2084	1044	218.178	152.365
	1043	1358.32	1169.63	1043	885.58	753.351	1043	567.688	475.522	1043	885.58	753.351	1043	41.1182	12.5512	1044.5	166.819	149.153
	1043.5	1176.37	1171.23	1043.5	724.928	754.278	1043.5	427.877	475.81	1043.5	724.928	754.278	1043.5	-63.8556	11.8705	1045	112.098	147.092
	1044	1367.23	1172.81	1044	938.459	755.169	1044	646.503	476.069	1044	938.459	755.169	1044	158.234	11.1704	1045.5	128.72	146.154
	1044.5	1104.89	1174.38	1044.5	706.79	756.021	1044.5	445.017	476.297	1044.5	706.79	756.021	1044.5	7.01906	10.4556	1046	143.375	146.137
	1045	1088.76	1175.93	1045	689.444	756.832	1045	424.394	476.497	1045	689.444	756.832	1045	-14.8535	9.73069	1046.5	138.531	146.705
	1045.5	997.544	1177.45	1045.5	610.984	757.6	1045.5	359.871	476.668	1045.5	610.984	757.6	1045.5	-58.9772	9.00084	1047	162.021	147.454
	1046	1151.99	1178.93	1046	758.793	758.324	1046	494.387	476.812	1046	758.793	758.324	1046	54.9491	8.27115	1047.5	167.509	147.988
	1046.5	1150.1	1180.38	1046.5	743.885	759.004	1046.5	472.924	476.931	1046.5	743.885	759.004	1046.5	22.6412	7.54689	1048	140.249	147.985
	1047	1409.27	1181.78	1047	949.966	759.638	1047	636.16	477.027	1047	949.966	759.638	1047	116.259	6.8334	1048.5	92.234	147.233
	1047.5	1186.6	1183.14	1047.5	761.457	760.228	1047.5	480.676	477.102	1047.5	761.457	760.228	1047.5	11.8931	6.13603	1049	233.38	145.649
	1048	957.395	1184.45	1048	607.932	760.774	1048	378.604	477.159	1048	607.932	760.774	1048	-4.83099	5.46011	1049.5	135.632	143.262
	1048.5	1037.92	1185.7	1048.5	666.166	761.276	1048.5	416.815	477.199	1048.5	666.166	761.276	1048.5	5.02644	4.81088	1050	133.638	140.194
	1049	1343.37	1186.9	1049	911.726	761.736	1049	621.15	477.227	1049	911.726	761.736	1049	133.403	4.19345	1050.5	135.667	136.627
	1049.5	1260.05	1188.03	1049.5	807.535	762.155	1049.5	505.898	477.245	1049.5	807.535	762.155	1049.5	5.789	3.61276	1051	110.871	132.787
	1050	1295.21	1189.11	1050	833.243	762.536	1050	524.334	477.255	1050	833.243	762.536	1050	12.7256	3.07354	1051.5	116.764	128.925
	1050.5	1350.21	1190.12	1050.5	858.384	762.881	1050.5	531.102	477.262	1050.5	858.384	762.881	1050.5	-10.915	2.58023	1052	102.818	125.308
	1051	1296.59	1191.06	1051	808.05	763.192	1051	484.479	477.268	1051	808.05	763.192	1051	-50.2377	2.137	1052.5	154.304	122.207
	1051.5	1278.9	1191.94	1051.5	819.628	763.472	1051.5	512.016	477.276	1051.5	819.628	763.472	1051.5	3.72115	1.74764	1053	173.572	119.868
	1052	1273.07	1192.75	1052	789.445	763.723	1052	469.394	477.289	1052	789.445	763.723	1052	-59.1238	1.41559	1053.5	77.7857	118.471
	1052.5	1232.33	1193.49	1052.5	788.994	763.948	1052.5	495.136	477.311	1052.5	788.994	763.948	1052.5	6.11742	1.14388	1054	94.4028	118.088
	1053	1273.45	1194.17	1053	837.719	764.151	1053	545.971	477.344	1053	837.719	764.151	1053	59.819	0.93511	1054.5	166.07	118.639
	1053.5	1194.31	1194.77	1053.5	727.638	764.334	1053.5	419.753	477.391	1053.5	727.638	764.334	1053.5	-87.5313	0.79141	1055	80.24	119.874
	1054	1031.99	1195.31	1054	606.692	764.5	1054	331.8	477.454	1054	606.692	764.5	1054	-124.037	0.71446	1055.5	92.0888	121.393
	1054.5	1201.13	1195.77	1054.5	740.719	764.652	1054.5	441.594	477.536	1054.5	740.719	764.652	1054.5	-58.1488	0.70545	1056	100.094	122.705
	1055	1082.01	1196.18	1055	618.491	764.793	1055	320.377	477.638	1055	618.491	764.793	1055	-172.887	0.76509	1056.5	158.314	123.328
	1055.5	981.306	1196.51	1055.5	553.451	764.926	1055.5	280.788	477.762	1055.5	553.451	764.926	1055.5	-172.158	0.89359	1057	147.38	122.905
	1056	1181.39	1196.79	1056	735.419	765.052	1056	440.124	477.91	1056	735.419	765.052	1056	-47.8126	1.09067	1057.5	180.141	121.314
	1056.5	1183.87	1197	1056.5	749.277	765.175	1056.5	463.438	478.083	1056.5	749.277	765.175	1056.5	-13.2724	1.35559	1058	80.6602	118.733
	1057	1250.63	1197.15	1057	822.63	765.297	1057	534.45	478.282	1057	822.63	765.297	1057	56.158	1.68712	1058.5	113.979	115.651
	1057.5	1356.44	1197.25	1057.5	913.038	765.419	1057.5	612.051	478.506	1057.5	913.038	765.419	1057.5	111.36	2.0836	1059	103.737	112.799
	1058	1268.01	1197.28	1058	834.981	765.544	1058	538.418	478.757	1058	834.981	765.544	1058	51.9092	2.54292	1059.5	73.7605	111.029
	1058.5	1338.42	1197.27	1058.5	900.353	765.672	1058.5	598.622	479.034	1058.5	900.353	765.672	1058.5	101.957	3.06259	1060	134.385	111.143
	1059	1237.73	1197.21	1059	796.088	765.804	1059	499.118	479.337	1059	796.088	765.804	1059	9.25081	3.63974	1060.5	113.655	113.733
	1059.5	1029.47	1197.09	1059.5	614.416	765.943	1059.5	343.257	479.665	1059.5	614.416	765.943	1059.5	-104.466	4.27114	1061	127.723	119.038
	1060	1140.55	1196.94	1060	720.176	766.087	1060	442.705	480.017	1060	720.176	766.087	1060	-18.5795	4.95327	1061.5	61.959	126.889
	1060.5	1151.91	1196.74	1060.5	745.3	766.238	1060.5	472.271	480.392	1060.5	745.3	766.238	1060.5	20.6302	5.68234	1062	110.629	136.714
	1061	1117.18	1196.5	1061	701.611	766.395	1061	427.693	480.787	1061	701.611	766.395	1061	-27.455	6.45432	1062.5	172.016	147.637
	1061.5	838.176	1196.22	1061.5	461.399	766.558	1061.5	221.809	481.202	1061.5	461.399	766.558	1061.5	-175.098	7.26501	1063	229.114	158.619
	1062	997.647	1195.91	1062	625.692	766.726	1062	380.427	481.633	1062	625.692	766.726	1062	-26.8484	8.11004	1063.5	140.287	168.631
	1062.5	1355.99	1195.57	1062.5	909.227	766.899	1062.5	606.061	482.079	1062.5	909.227	766.899	1062.5	102.329	8.98494	1064	173.387	176.809
	1063	1562.31	1195.2	1063	1086.22	767.076	1063	757.948	482.538	1063	1086.22	767.076	1063	210.902	9.88518	1064.5	210.66	182.569
	1063.5	1119.36	1194.81	1063.5	714.842	767.256	1063.5	447.04	483.006	1063.5	714.842	767.256	1063.5	1.32852	10.8062	1065	155.833	185.654
	1064	1377.92	1194.39	1064	947.159	767.436	1064	650.322	483.482	1064	947.159	767.436	1064	157.795	11.7435	1065.5	202.508	186.12
	1064.5	1358.93	1193.95	1064.5	901.794	767.616	1064.5	596.072	483.962	1064.5	901.794	767.616	1064.5	84.6977	12.6925	1066	245.852	184.274
	1065	1317.94	1193.49	1065	819.879	767.794	1065	493.289	484.443	1065	819.879	767.794	1065	-49.9985	13.6488	1066.5	149.935	180.573
	1065.5	1293.67	1193.02	1065.5	824.788	767.967	1065.5	517.444	484.923	1065.5	824.788	767.967	1065.5	2.54652	14.6083	1067	162.209	175.535
	1066	1287.64	1192.53	1066	860.818	768.135	1066	577.469	485.399	1066	860.818	768.135	1066	99.7825	15.5667	1067.5	151.262	169.657
	1066.5	930.205	1192.03	1066.5	526.027	768.295	1066.5	272.64	485.868	1066.5	526.027	768.295	1066.5	-153.425	16.5201	1068	140.311	163.367
	1067	1187.96	1191.52	1067	784.162	768.446	1067	513.325	486.328	1067	784.162	768.446	1067	62.0533	17.4649	1068.5	181.503	157.02
	1067.5	1025.24	1191.01	1067.5	647.88	768.585	1067.5	400.849	486.776	1067.5	647.88	768.585	1067.5	-12.3377	18.3974	1069	231.733	150.902
	1068	951.194	1190.48	1068	586.971	768.711	1068	350.892	487.21	1068	586.971	768.711	1068	-44.2444	19.3146	1069.5	142.716	145.266
	1068.5	1001.8	1189.96	1068.5	637.782	768.822	1068.5	401.064	487.627	1068.5	637.782	768.822	1068.5	2.4064	20.2132	1070	87.4009	140.343
	1069	1310.29	1189.43	1069	904.487	768.916	1069	628.772	488.025	1069	904.487	768.916	1069	165.876	21.0907	1070.5	87.5151	136.355
	1069.5	1220.27	1188.9	1069.5	810.305	768.993	1069.5	532.778	488.402	1069.5	810.305	768.993	1069.5	72.4493	21.9446	1071	125.606	133.492
	1070	1119.81	1188.37	1070	708.05	769.05	1070	432.97	488.758	1070	708.05	769.05	1070	-20.6327	22.7727	1071.5	124.005	131.881
	1070.5	980.696	1187.84	1070.5	598.796	769.087	1070.5	348.274	489.089	1070.5	598.796	769.087	1070.5	-66.3867	23.5732	1072	197.505	131.545
	1071	1192.2	1187.32	1071	762.139	769.103	1071	475.62	489.396	1071	762.139	769.103	1071	0.75072	24.3442	1072.5	159.763	132.366
	1071.5	1304.21	1186.8	1071.5	867.976	769.097	1071.5	570.295	489.677	1071.5	867.976	769.097	1071.5	78.9417	25.0846	1073	82.8951	134.077
	1072	1491.33	1186.28	1072	1039.71	769.069	1072	726.247	489.931	1072	1039.71	769.069	1072	205.705	25.7931	1073.5	96.7229	136.283
	1072.5	1223.57	1185.77	1072.5	793.19	769.018	1072.5	506.663	490.158	1072.5	793.19	769.018	1072.5	29.5306	26.4688	1074	163.445	138.509
	1073	1066.56	1185.27	1073	654.027	768.944	1073	382.077	490.358	1073	654.027	768.944	1073	-66.9626	27.111	1074.5	157.054	140.284
	1073.5	1169.27	1184.78	1073.5	771.02	768.849	1073.5	499.637	490.53	1073.5	771.02	768.849	1073.5	52.6607	27.7192	1075	151.468	141.233
	1074	1500.99	1184.29	1074	1028	768.731	1074	701.041	490.675	1074	1028	768.731	1074	160.529	28.293	1075.5	126.824	141.159
	1074.5	1141.77	1183.81	1074.5	750.132	768.593	1074.5	488.18	490.793	1074.5	750.132	768.593	1074.5	51.5399	28.8323	1076	133.563	140.1
	1075	1060.17	1183.35	1075	671.034	768.434	1075	415.767	490.884	1075	671.034	768.434	1075	-10.7613	29.3368	1076.5	166.009	138.337
	1075.5	1102.59	1182.89	1075.5	676.086	768.256	1075.5	397.815	490.95	1075.5	676.086	768.256	1075.5	-65.0306	29.8067	1077	149.102	136.35
	1076	1159.2	1182.45	1076	718.273	768.06	1076	429.377	490.991	1076	718.273	768.06	1076	-50.9827	30.2418	1077.5	89.7652	134.731
	1076.5	1425.52	1182.02	1076.5	933.2	767.849	1076.5	602.402	491.008	1076.5	933.2	767.849	1076.5	53.4242	30.6424	1078	169.64	134.055
	1077	1361.99	1181.6	1077	904.752	767.623	1077	594.44	491.002	1077	904.752	767.623	1077	80.5814	31.0086	1078.5	125.626	134.755
	1077.5	1066.44	1181.19	1077.5	667.563	767.383	1077.5	402.765	490.975	1077.5	667.563	767.383	1077.5	-34.6253	31.3403	1079	91.951	137.004
	1078	1326.29	1180.8	1078	906.495	767.133	1078	618.451	490.927	1078	906.495	767.133	1078	140.155	31.6378	1079.5	125.913	140.662
	1078.5	1099.33	1180.43	1078.5	732.717	766.874	1078.5	483.812	490.861	1078.5	732.717	766.874	1078.5	71.2713	31.9009	1080	189.168	145.279
	1079	1114.74	1180.07	1079	707.7	766.608	1079	435.606	490.776	1079	707.7	766.608	1079	-13.39	32.1297	1080.5	182.729	150.17
	1079.5	1049.27	1179.72	1079.5	670.505	766.337	1079.5	419.286	490.675	1079.5	670.505	766.337	1079.5	1.64813	32.3239	1081	112.702	154.548
	1080	1151.18	1179.4	1080	755.613	766.063	1080	493.322	490.558	1080	755.613	766.063	1080	53.5406	32.4835	1081.5	96.1061	157.683
	1080.5	1157.85	1179.09	1080.5	767.101	765.788	1080.5	506.231	490.427	1080.5	767.101	765.788	1080.5	69.5853	32.608	1082	232.062	159.055
	1081	1023.89	1178.8	1081	630.077	765.513	1081	372.412	490.283	1081	630.077	765.513	1081	-55.6884	32.697	1082.5	160.428	158.459
	1081.5	1077.16	1178.52	1081.5	664.907	765.241	1081.5	393.262	490.127	1081.5	664.907	765.241	1081.5	-56.1596	32.75	1083	172.508	156.045
	1082	1348.3	1178.27	1082	903.361	764.974	1082	605.852	489.959	1082	903.361	764.974	1082	106.462	32.7664	1083.5	223.374	152.272
	1082.5	1299.59	1178.04	1082.5	867.373	764.712	1082.5	574.538	489.781	1082.5	867.373	764.712	1082.5	88.2393	32.7454	1084	110.963	147.794
	1083	1312.7	1177.82	1083	863.699	764.457	1083	562.583	489.592	1083	863.699	764.457	1083	61.3577	32.6861	1084.5	92.0202	143.311
	1083.5	1341.02	1177.63	1083.5	876.664	764.211	1083.5	569.597	489.394	1083.5	876.664	764.211	1083.5	54.4291	32.5878	1085	128.79	139.412
	1084	1018.77	1177.46	1084	579.776	763.974	1084	300.316	489.187	1084	579.776	763.974	1084	-165.063	32.4495	1085.5	120.251	136.459
	1084.5	1019.17	1177.31	1084.5	623.272	763.747	1084.5	363.477	488.971	1084.5	623.272	763.747	1084.5	-66.5902	32.2701	1086	140.992	134.544
	1085	1324.27	1177.18	1085	853.621	763.531	1085	538.046	488.746	1085	853.621	763.531	1085	16.09	32.0487	1086.5	162.589	133.524
	1085.5	1181.47	1177.08	1085.5	733.868	763.326	1085.5	439.185	488.512	1085.5	733.868	763.326	1085.5	-49.4392	31.7843	1087	116.162	133.119
	1086	1065.96	1176.99	1086	692.165	763.132	1086	443.228	488.269	1086	692.165	763.132	1086	28.5683	31.476	1087.5	137.492	133.045
	1086.5	1021.26	1176.93	1086.5	664.161	762.949	1086.5	428.094	488.016	1086.5	664.161	762.949	1086.5	32.6139	31.1228	1088	139.928	133.145
	1087	1081.95	1176.89	1087	708.841	762.778	1087	457.351	487.753	1087	708.841	762.778	1087	40.8154	30.7241	1088.5	162.95	133.461
	1087.5	1152.11	1176.88	1087.5	739.809	762.617	1087.5	465.666	487.48	1087.5	739.809	762.617	1087.5	10.0669	30.2791	1089	157.069	134.235
	1088	1222.06	1176.88	1088	825.465	762.465	1088	554.134	487.196	1088	825.465	762.465	1088	104.695	29.7874	1089.5	51.0702	135.831
	1088.5	1093.82	1176.91	1088.5	739.997	762.323	1088.5	500.345	486.9	1088.5	739.997	762.323	1088.5	100.308	29.2487	1090	98.2592	138.595
	1089	1093.94	1176.96	1089	746.492	762.188	1089	509.529	486.591	1089	746.492	762.188	1089	114.605	28.6629	1090.5	184.445	142.695
	1089.5	1138	1177.03	1089.5	709.628	762.06	1089.5	422.591	486.27	1089.5	709.628	762.06	1089.5	-47.9475	28.0303	1091	223.344	147.998
	1090	1033.89	1177.12	1090	627.048	761.937	1090	361.295	485.935	1090	627.048	761.937	1090	-79.1839	27.3512	1091.5	97.6992	154.012
	1090.5	1343.81	1177.23	1090.5	908.622	761.818	1090.5	612.852	485.586	1090.5	908.622	761.818	1090.5	120.441	26.6265	1092	113.89	159.933
	1091	1367	1177.35	1091	970.518	761.702	1091	694.695	485.222	1091	970.518	761.702	1091	233.597	25.8573	1092.5	149.015	164.787
	1091.5	894.742	1177.5	1091.5	504.678	761.587	1091.5	257.054	484.843	1091.5	504.678	761.587	1091.5	-155.43	25.045	1093	241.117	167.629
	1092	1119.33	1177.66	1092	716.686	761.471	1092	447.945	484.448	1092	716.686	761.471	1092	2.90306	24.1915	1093.5	191.934	167.768
	1092.5	1040.86	1177.84	1092.5	668.791	761.353	1092.5	423.065	484.038	1092.5	668.791	761.353	1092.5	12.6523	23.2991	1094	194.695	164.941
	1093	1499.95	1178.02	1093	1087.43	761.231	1093	795.495	483.612	1093	1087.43	761.231	1093	308.231	22.3702	1094.5	145.616	159.398
	1093.5	1259.14	1178.22	1093.5	840.143	761.104	1093.5	558.871	483.171	1093.5	840.143	761.104	1093.5	88.7538	21.4079	1095	96.7944	151.876
	1094	1383.28	1178.43	1094	955.889	760.97	1094	661.809	482.715	1094	955.889	760.97	1094	172.285	20.4156	1095.5	203.989	143.453
	1094.5	1211.67	1178.65	1094.5	810.854	760.829	1094.5	538.605	482.244	1094.5	810.854	760.829	1094.5	86.8736	19.3971	1096	132.916	135.331
	1095	1058.21	1178.88	1095	668.948	760.678	1095	409.921	481.759	1095	668.948	760.678	1095	-18.3758	18.3565	1096.5	104.502	128.587
	1095.5	1338.36	1179.1	1095.5	886.568	760.518	1095.5	584.459	481.262	1095.5	886.568	760.518	1095.5	79.3913	17.2984	1097	104.859	123.968
	1096	1106.44	1179.33	1096	657.459	760.347	1096	368.375	480.754	1096	657.459	760.347	1096	-113.424	16.2276	1097.5	110.177	121.758
	1096.5	1368.16	1179.56	1096.5	892.021	760.165	1096.5	568.915	480.235	1096.5	892.021	760.165	1096.5	37.1335	15.1494	1098	85.1347	121.769
	1097	1296.43	1179.79	1097	842.162	759.97	1097	534.9	479.708	1097	842.162	759.97	1097	28.619	14.0692	1098.5	146.946	123.429
	1097.5	1202.2	1180.01	1097.5	764.557	759.764	1097.5	472.537	479.176	1097.5	764.557	759.764	1097.5	-10.1997	12.9926	1099	125.046	125.961
	1098	980.542	1180.22	1098	578.724	759.545	1098	318.329	478.638	1098	578.724	759.545	1098	-113.032	11.9258	1099.5	160.504	128.588
	1098.5	1434.81	1180.42	1098.5	950.75	759.315	1098.5	621.976	478.1	1098.5	950.75	759.315	1098.5	78.3143	10.8746	1100	115.846	130.714
	1099	1183.96	1180.6	1099	737.584	759.072	1099	443.656	477.561	1099	737.584	759.072	1099	-44.0351	9.84543	1100.5	181.179	132.051
	1099.5	1114.64	1180.77	1099.5	719.477	758.819	1099.5	457.993	477.026	1099.5	719.477	758.819	1099.5	21.2521	8.84447	1101	102.754	132.642
	1100	979.22	1180.92	1100	585.101	758.556	1100	330.712	476.498	1100	585.101	758.556	1100	-93.0422	7.87803	1101.5	108.351	132.806
	1100.5	1094.02	1181.05	1100.5	774.108	758.283	1100.5	552.267	475.978	1100.5	774.108	758.283	1100.5	181.157	6.95238	1102	141.423	133.008
	1101	988.582	1181.16	1101	594.731	758.002	1101	338.882	475.47	1101	594.731	758.002	1101	-86.0361	6.07367	1102.5	147.918	133.704
	1101.5	978.004	1181.24	1101.5	556.067	757.713	1101.5	287.67	474.978	1101.5	556.067	757.713	1101.5	-159.449	5.24789	1103	100.949	135.197
	1102	1289.3	1181.28	1102	836.083	757.419	1102	532.411	474.503	1102	836.083	757.419	1102	28.9669	4.48082	1103.5	95.6418	137.541
	1102.5	1163.09	1181.3	1102.5	738.703	757.121	1102.5	458.603	474.049	1102.5	738.703	757.121	1102.5	-7.84856	3.77797	1104	235.883	140.516
	1103	1180.4	1181.28	1103	718.536	756.82	1103	415.621	473.619	1103	718.536	756.82	1103	-85.4587	3.14451	1104.5	124.694	143.666
	1103.5	1154.29	1181.23	1103.5	697.388	756.518	1103.5	398.393	473.215	1103.5	697.388	756.518	1103.5	-96.0991	2.58521	1105	121.062	146.405
	1104	1448.66	1181.13	1104	985.291	756.216	1104	671.861	472.84	1104	985.291	756.216	1104	147.111	2.10442	1105.5	151.237	148.143
	1104.5	1167.02	1180.99	1104.5	712.071	755.916	1104.5	415.152	472.497	1104.5	712.071	755.916	1104.5	-78.0048	1.70597	1106	149.606	148.415
	1105	1107.89	1180.81	1105	699.021	755.618	1105	428.568	472.188	1105	699.021	755.618	1105	-20.2788	1.39317	1106.5	163.844	146.992
	1105.5	1150.47	1180.59	1105.5	765.213	755.326	1105.5	505.342	471.913	1105.5	765.213	755.326	1105.5	72.9569	1.16872	1107	146.559	143.934
	1106	1111.09	1180.31	1106	712.246	755.038	1106	448.457	471.676	1106	712.246	755.038	1106	8.6308	1.03471	1107.5	153.798	139.6
	1106.5	1123.18	1179.99	1106.5	718.635	754.758	1106.5	452.198	471.477	1106.5	718.635	754.758	1106.5	6.87991	0.99257	1108	136.376	134.596
	1107	1108.11	1179.61	1107	675.721	754.484	1107	395.569	471.317	1107	675.721	754.484	1107	-72.0747	1.04303	1108.5	181.126	129.687
	1107.5	1120.04	1179.19	1107.5	721.669	754.219	1107.5	457.764	471.196	1107.5	721.669	754.219	1107.5	17.5761	1.18614	1109	66.6168	125.671
	1108	1208.85	1178.71	1108	799.387	753.962	1108	522.478	471.115	1108	799.387	753.962	1108	63.5016	1.42118	1109.5	27.2826	123.243
	1108.5	1211.44	1178.18	1108.5	793.8	753.713	1108.5	515.854	471.073	1108.5	793.8	753.713	1108.5	51.3034	1.74675	1110	152.449	122.867
	1109	957.914	1177.59	1109	537.191	753.471	1109	267.899	471.069	1109	537.191	753.471	1109	-177.603	2.16067	1110.5	196.836	124.68
	1109.5	959.134	1176.95	1109.5	485.557	753.238	1109.5	187.633	471.101	1109.5	485.557	753.238	1109.5	-303.468	2.66004	1111	143.542	128.434
	1110	1324.09	1176.25	1110	850.982	753.011	1110	535.884	471.169	1110	850.982	753.011	1110	12.7007	3.24126	1111.5	69.3932	133.513
	1110.5	1634.19	1175.5	1110.5	1099.66	752.789	1110.5	735.46	471.269	1110.5	1099.66	752.789	1110.5	131.279	3.90001	1112	146.748	139.008
	1111	1359.28	1174.69	1111	889.346	752.571	1111	572.647	471.4	1111	889.346	752.571	1111	48.2727	4.63131	1112.5	105.907	143.862
	1111.5	1324.91	1173.83	1111.5	839.494	752.355	1111.5	512.505	471.557	1111.5	839.494	752.355	1111.5	-23.8594	5.42951	1113	180.187	147.061
	1112	1324.59	1172.9	1112	880.104	752.138	1112	578.529	471.737	1112	880.104	752.138	1112	79.0027	6.28841	1113.5	164.913	147.831
	1112.5	1130.45	1171.93	1112.5	697.894	751.918	1112.5	413.206	471.936	1112.5	697.894	751.918	1112.5	-58.2053	7.20121	1114	156.855	145.814
	1113	1210.14	1170.9	1113	796.866	751.693	1113	521.077	472.149	1113	796.866	751.693	1113	60.2702	8.16064	1114.5	188.01	141.171
	1113.5	1199.36	1169.82	1113.5	798.307	751.459	1113.5	528.18	472.373	1113.5	798.307	751.459	1113.5	78.1441	9.15894	1115	158.433	134.591
	1114	1322.93	1168.68	1114	883.255	751.212	1114	584.856	472.601	1114	883.255	751.212	1114	89.8568	10.188	1115.5	80.0601	127.18
	1114.5	1322.56	1167.5	1114.5	857.025	750.95	1114.5	548.227	472.829	1114.5	857.025	750.95	1114.5	32.7317	11.2394	1116	109.308	120.263
	1115	1247.47	1166.26	1115	819.378	750.668	1115	532.154	473.05	1115	819.378	750.668	1115	54.4762	12.3045	1116.5	87.1855	115.113
	1115.5	1025.32	1164.98	1115.5	633.882	750.363	1115.5	374.984	473.26	1115.5	633.882	750.363	1115.5	-52.3815	13.3744	1117	103.662	112.683
	1116	1135.6	1163.64	1116	755.864	750.031	1116	496.813	473.452	1116	755.864	750.031	1116	69.1157	14.4402	1117.5	126.731	113.397
	1116.5	1131.32	1162.27	1116.5	712.346	749.667	1116.5	432.909	473.621	1116.5	712.346	749.667	1116.5	-27.8797	15.4928	1118	105.829	117.041
	1117	1043.31	1160.85	1117	627.458	749.267	1117	357.015	473.761	1117	627.458	749.267	1117	-91.7512	16.5234	1118.5	110.36	122.811
	1117.5	1206.56	1159.39	1117.5	796.005	748.829	1117.5	518.047	473.865	1117.5	796.005	748.829	1117.5	58.056	17.5232	1119	143.988	129.476
	1118	1229.52	1157.89	1118	799.234	748.347	1118	508.536	473.928	1118	799.234	748.347	1118	29.0459	18.4837	1119.5	137.65	135.659
	1118.5	1113.91	1156.36	1118.5	711.812	747.817	1118.5	443.48	473.946	1118.5	711.812	747.817	1118.5	-0.67889	19.3965	1120	78.3311	140.144
	1119	1274.36	1154.79	1119	886.618	747.238	1119	616.135	473.911	1119	886.618	747.238	1119	168.96	20.2537	1120.5	190.453	142.143
	1119.5	1188.34	1153.19	1119.5	765.344	746.604	1119.5	483.394	473.82	1119.5	765.344	746.604	1119.5	15.2212	21.0478	1121	218.151	141.466
	1120	916.05	1151.56	1120	541.524	745.914	1120	298.592	473.669	1120	541.524	745.914	1120	-103.718	21.772	1121.5	114.777	138.543
	1120.5	1158.15	1149.9	1120.5	816.381	745.164	1120.5	579.925	473.452	1120.5	816.381	745.164	1120.5	184.419	22.4197	1122	176.564	134.298
	1121	910.387	1148.22	1121	610.868	744.352	1121	414.743	473.166	1121	610.868	744.352	1121	80.395	22.9851	1122.5	102.248	129.91
	1121.5	934.004	1146.51	1121.5	591.672	743.477	1121.5	365.715	472.808	1121.5	591.672	743.477	1121.5	-10.2757	23.4631	1123	124.458	126.519
	1122	1119.36	1144.79	1122	760.436	742.537	1122	517.421	472.376	1122	760.436	742.537	1122	111.021	23.8493	1123.5	77.3499	124.961
	1122.5	847.438	1143.05	1122.5	507.363	741.532	1122.5	287.838	471.867	1122.5	507.363	741.532	1122.5	-77.9834	24.14	1124	69.698	125.588
	1123	1056.02	1141.3	1123	704.999	740.46	1123	466.728	471.28	1123	704.999	740.46	1123	71.5328	24.3324	1124.5	112.739	128.219
	1123.5	1103.29	1139.53	1123.5	683.205	739.324	1123.5	404.546	470.614	1123.5	683.205	739.324	1123.5	-54.6854	24.4243	1125	168.341	132.228
	1124	1051.06	1137.76	1124	624.567	738.122	1124	345.99	469.869	1124	624.567	738.122	1124	-113.601	24.4146	1125.5	184.748	136.739
	1124.5	1114.77	1135.98	1124.5	745.457	736.858	1124.5	493.227	469.047	1124.5	745.457	736.858	1124.5	76.4478	24.3028	1126	146.963	140.865
	1125	1194.71	1134.2	1125	819.117	735.532	1125	561.983	468.147	1125	819.117	735.532	1125	133.794	24.0894	1126.5	132.375	143.926
	1125.5	1216.36	1132.43	1125.5	809.153	734.149	1125.5	536.201	467.173	1125.5	809.153	734.149	1125.5	79.9956	23.7756	1127	192.202	145.591
	1126	1108.27	1130.65	1126	681.21	732.71	1126	403.675	466.127	1126	681.21	732.71	1126	-59.5192	23.3635	1127.5	126.629	145.906
	1126.5	1166.52	1128.89	1126.5	748.49	731.221	1126.5	470.155	465.012	1126.5	748.49	731.221	1126.5	8.14084	22.856	1128	128.189	145.218
	1127	1200.59	1127.13	1127	768.632	729.685	1127	485.257	463.833	1127	768.632	729.685	1127	10.2171	22.2566	1128.5	124.563	144.014
	1127.5	1136.66	1125.39	1127.5	705.655	728.108	1127.5	422.729	462.593	1127.5	705.655	728.108	1127.5	-47.3124	21.5699	1129	122.611	142.747
	1128	1257.54	1123.66	1128	827.076	726.495	1128	535.855	461.299	1128	827.076	726.495	1128	54.1623	20.8008	1129.5	171.483	141.691
	1128.5	1153.37	1121.95	1128.5	788.245	724.852	1128.5	536.114	459.956	1128.5	788.245	724.852	1128.5	119.344	19.9549	1130	112.397	140.871
	1129	1130.2	1120.26	1129	734.102	723.185	1129	468.387	458.57	1129	734.102	723.185	1129	28.0137	19.0386	1130.5	171.58	140.091
	1129.5	1195.09	1118.6	1129.5	825.401	721.502	1129.5	571.346	457.148	1129.5	825.401	721.502	1129.5	148.164	18.0587	1131	164.023	139.039
	1130	1035.2	1116.97	1130	635.799	719.81	1130	374.572	455.698	1130	635.799	719.81	1130	-59.3484	17.0223	1131.5	140.854	137.423
	1130.5	1409.26	1115.37	1130.5	914.053	718.116	1130.5	583.406	454.226	1130.5	914.053	718.116	1130.5	33.8459	15.937	1132	86.3245	135.111
	1131	1224.91	1113.81	1131	779.983	716.427	1131	486.557	452.741	1131	779.983	716.427	1131	-2.72211	14.8109	1132.5	152.077	132.197
	1131.5	1256.41	1112.28	1131.5	847.448	714.751	1131.5	567.683	451.249	1131.5	847.448	714.751	1131.5	104.487	13.6521	1133	149.458	128.995
	1132	1133.7	1110.8	1132	705.419	713.097	1132	421.207	449.761	1132	705.419	713.097	1132	-47.6282	12.4688	1133.5	141.875	125.946
	1132.5	1212.09	1109.36	1132.5	781.518	711.472	1132.5	495.18	448.282	1132.5	781.518	711.472	1132.5	18.7788	11.2695	1134	104.965	123.473
	1133	1101.63	1107.97	1133	742.47	709.884	1133	498.709	446.823	1133	742.47	709.884	1133	92.9743	10.0626	1134.5	99.5941	121.833
	1133.5	1099.52	1106.63	1133.5	701.287	708.34	1133.5	438.085	445.389	1133.5	701.287	708.34	1133.5	-0.32742	8.85652	1135	76.6087	121.007
	1134	839.16	1105.34	1134	473.38	706.848	1134	242.101	443.991	1134	473.38	706.848	1134	-144.261	7.65938	1135.5	132.344	120.682
	1134.5	1111.35	1104.11	1134.5	716.016	705.416	1134.5	450.415	442.634	1134.5	716.016	705.416	1134.5	11.801	6.47921	1136	160.516	120.32
	1135	789.906	1102.94	1135	429.853	704.05	1135	202.912	441.327	1135	429.853	704.05	1135	-174.674	5.3237	1136.5	125.193	119.301
	1135.5	1249.51	1101.83	1135.5	817.9	702.756	1135.5	526.985	440.076	1135.5	817.9	702.756	1135.5	45.2805	4.20021	1137	160.583	117.116
	1136	1314.56	1100.79	1136	870.016	701.541	1136	570.102	438.888	1136	870.016	701.541	1136	72.0065	3.11568	1137.5	53.6129	113.529
	1136.5	1239.88	1099.82	1136.5	836.726	700.41	1136.5	559.881	437.769	1136.5	836.726	700.41	1136.5	102.667	2.07659	1138	145.272	108.684
	1137	1264.73	1098.92	1137	875.9	699.368	1137	606.742	436.725	1137	875.9	699.368	1137	160.191	1.08889	1138.5	40.5879	103.112
	1137.5	850.629	1098.09	1137.5	438.075	698.42	1137.5	179.553	435.76	1137.5	438.075	698.42	1137.5	-248.771	0.15796	1139	154.316	97.6356
	1138	1148.3	1097.34	1138	757.891	697.569	1138	495.245	434.879	1138	757.891	697.569	1138	58.5746	-0.71142	1139.5	120.319	93.1981
	1138.5	1101.55	1096.66	1138.5	682.837	696.819	1138.5	402.39	434.086	1138.5	682.837	696.819	1138.5	-56.7728	-1.51511	1140	69.7548	90.6595
	1139	1083.14	1096.07	1139	695.677	696.172	1139	439.777	433.384	1139	695.677	696.172	1139	12.4315	-2.24963	1140.5	68.6602	90.607
	1139.5	1058.44	1095.56	1139.5	682.022	695.63	1139.5	430.894	432.774	1139.5	682.022	695.63	1139.5	14.0974	-2.91221	1141	57.0873	93.2291
	1140	989.95	1095.13	1140	617.813	695.193	1140	370.142	432.259	1140	617.813	695.193	1140	-37.8991	-3.50075	1141.5	47.4598	98.2771
	1140.5	1010.14	1094.78	1140.5	635.431	694.862	1140.5	384.981	431.84	1140.5	635.431	694.862	1140.5	-27.2747	-4.01385	1142	114.315	105.118
	1141	934.059	1094.52	1141	570.928	694.637	1141	330.772	431.517	1141	570.928	694.637	1141	-64.5538	-4.45084	1142.5	152.416	112.857
	1141.5	882.544	1094.35	1141.5	536.758	694.516	1141.5	308.085	431.288	1141.5	536.758	694.516	1141.5	-67.8978	-4.81171	1143	141.978	120.497
	1142	1098.42	1094.26	1142	723.335	694.498	1142	469.57	431.154	1142	723.335	694.498	1142	49.6635	-5.09714	1143.5	123.645	127.101
	1142.5	1204.37	1094.26	1142.5	791.994	694.58	1142.5	515.111	431.111	1142.5	791.994	694.58	1142.5	54.6962	-5.30846	1144	150.172	131.916
	1143	1168.02	1094.34	1143	764.49	694.76	1143	493.799	431.158	1143	764.49	694.76	1143	44.0773	-5.44762	1144.5	171.395	134.451
	1143.5	1173.93	1094.51	1143.5	777.532	695.032	1143.5	508.605	431.291	1143.5	777.532	695.032	1143.5	63.6146	-5.51717	1145	116.044	134.508
	1144	1058.11	1094.76	1144	654.325	695.394	1144	391.971	431.507	1144	654.325	695.394	1144	-46.6253	-5.5202	1145.5	118.948	132.167
	1144.5	1121.7	1095.1	1144.5	769.098	695.84	1144.5	528.635	431.8	1144.5	769.098	695.84	1144.5	127.103	-5.46032	1146	114.587	127.746
	1145	842.394	1095.51	1145	489.664	696.365	1145	265.296	432.167	1145	489.664	696.365	1145	-110.117	-5.34158	1146.5	56.6412	121.754
	1145.5	1066.08	1096	1145.5	677.707	696.962	1145.5	420.107	432.601	1145.5	677.707	696.962	1145.5	-7.48142	-5.16845	1147	179.885	114.837
	1146	1082.11	1096.57	1146	674.268	697.627	1146	405.714	433.097	1146	674.268	697.627	1146	-39.8975	-4.94574	1147.5	171.591	107.719
	1146.5	1004.9	1097.2	1146.5	583.16	698.352	1146.5	309.302	433.649	1146.5	583.16	698.352	1146.5	-142.113	-4.67857	1148	98.7314	101.146
	1147	1163.04	1097.91	1147	774.407	699.13	1147	513.995	434.251	1147	774.407	699.13	1147	78.4957	-4.37227	1148.5	72.361	95.8094
	1147.5	1086.22	1098.67	1147.5	712.381	699.955	1147.5	464.116	434.896	1147.5	712.381	699.955	1147.5	48.4216	-4.03235	1149	58.7042	92.2695
	1148	1011.67	1099.49	1148	605.837	700.82	1148	342.204	435.577	1148	605.837	700.82	1148	-95.1806	-3.66445	1149.5	87.278	90.8818
	1148.5	1090.53	1100.36	1148.5	671.372	701.716	1148.5	393.73	436.287	1148.5	671.372	701.716	1148.5	-63.6135	-3.27424	1150	90.3434	91.7387
	1149	1108.54	1101.28	1149	701.238	702.637	1149	427.127	437.019	1149	701.238	702.637	1149	-22.5934	-2.86739	1150.5	67.4796	94.6478
	1149.5	1028.76	1102.24	1149.5	645.053	703.575	1149.5	390.186	437.767	1149.5	645.053	703.575	1149.5	-30.8234	-2.44949	1151	50.8903	99.1563
	1150	952.244	1103.23	1150	603.601	704.524	1150	371.541	438.523	1150	603.601	704.524	1150	-12.3859	-2.02603	1151.5	133.936	104.622
	1150.5	883.038	1104.24	1150.5	525.442	705.474	1150.5	292.376	439.28	1150.5	525.442	705.474	1150.5	-92.8411	-1.60232	1152	130.206	110.321
	1151	802.588	1105.27	1151	433.64	706.42	1151	199.645	440.032	1151	433.64	706.42	1151	-187.52	-1.18343	1152.5	134.59	115.564
	1151.5	1272.62	1106.3	1151.5	865.842	707.354	1151.5	585.495	440.772	1151.5	865.842	707.354	1151.5	122.261	-0.77416	1153	183.561	119.803
	1152	981.711	1107.34	1152	603.862	708.27	1152	358.238	441.495	1152	603.862	708.27	1152	-51.6925	-0.37902	1153.5	103.195	122.698
	1152.5	1162.1	1108.36	1152.5	766.407	709.16	1152.5	499.442	442.193	1152.5	766.407	709.16	1152.5	56.6062	-0.00214	1154	74.5379	124.128
	1153	1222.97	1109.37	1153	825.796	710.019	1153	557.176	442.861	1153	825.796	710.019	1153	108.637	0.35271	1154.5	146.359	124.159
	1153.5	1225.31	1110.35	1153.5	817.485	710.839	1153.5	537.864	443.494	1153.5	817.485	710.839	1153.5	77.4698	0.6822	1155	86.484	122.981
	1154	1171.19	1111.28	1154	748.464	711.615	1154	463.446	444.086	1154	748.464	711.615	1154	-4.92125	0.9834	1155.5	133.813	120.829
	1154.5	1290.68	1112.17	1154.5	861.47	712.341	1154.5	569.754	444.634	1154.5	861.47	712.341	1154.5	86.385	1.25384	1156	134.525	117.933
	1155	1023.54	1113	1155	615.495	713.012	1155	349.072	445.132	1155	615.495	713.012	1155	-91.7699	1.49151	1156.5	136.087	114.487
	1155.5	1195.63	1113.75	1155.5	793.34	713.622	1155.5	520.694	445.576	1155.5	793.34	713.622	1155.5	68.943	1.69487	1157	102.714	110.67
	1156	1226.72	1114.42	1156	815.55	714.167	1156	536.397	445.963	1156	815.55	714.167	1156	74.1342	1.86285	1157.5	95.8484	106.667
	1156.5	1258.91	1115.01	1156.5	836.12	714.642	1156.5	549.099	446.289	1156.5	836.12	714.642	1156.5	73.9456	1.99481	1158	123.421	102.716
	1157	1336.9	1115.48	1157	876.684	715.041	1157	563.467	446.552	1157	876.684	715.041	1157	48.0742	2.09057	1158.5	105.535	99.1116
	1157.5	1247.64	1115.85	1157.5	774.202	715.361	1157.5	460.457	446.749	1157.5	774.202	715.361	1157.5	-57.2291	2.15041	1159	58.9612	96.1869
	1158	1289.59	1116.09	1158	849.365	715.598	1158	550.745	446.877	1158	849.365	715.598	1158	57.5087	2.17497	1159.5	114.788	94.2587
	1158.5	1266.9	1116.19	1158.5	847.14	715.748	1158.5	558.874	446.935	1158.5	847.14	715.748	1158.5	84.402	2.16532	1160	82.7501	93.5527
	1159	1156.25	1116.15	1159	737.984	715.806	1159	455.122	446.921	1159	737.984	715.806	1159	-8.5435	2.12285	1160.5	54.145	94.1363
	1159.5	1193.04	1115.96	1159.5	809.445	715.769	1159.5	544.772	446.833	1159.5	809.445	715.769	1159.5	108.254	2.0493	1161	114.493	95.8849
	1160	1128.19	1115.6	1160	701.258	715.634	1160	417.853	446.67	1160	701.258	715.634	1160	-49.4166	1.94668	1161.5	104.174	98.4965
	1160.5	1013.65	1115.07	1160.5	588.1	715.398	1160.5	311.58	446.432	1160.5	588.1	715.398	1160.5	-143.982	1.81727	1162	80.6391	101.557
	1161	1126.95	1114.36	1161	701.475	715.055	1161	421.092	446.117	1161	701.475	715.055	1161	-43.7657	1.66354	1162.5	139.547	104.635
	1161.5	1212.62	1113.47	1161.5	772.254	714.604	1161.5	477.738	445.725	1161.5	772.254	714.604	1161.5	-8.52144	1.48815	1163	113.051	107.381
	1162	1026.55	1112.37	1162	624.615	714.041	1162	360.545	445.255	1162	624.615	714.041	1162	-75.6974	1.29386	1163.5	108.355	109.591
	1162.5	1112.15	1111.08	1162.5	720.287	713.363	1162.5	459.123	444.707	1162.5	720.287	713.363	1162.5	24.6805	1.08354	1164	104.658	111.221
	1163	1203.41	1109.57	1163	827.744	712.566	1163	566.073	444.08	1163	827.744	712.566	1163	135.075	0.86008	1164.5	135.184	112.339
	1163.5	962.529	1107.86	1163.5	563.903	711.647	1163.5	307.987	443.375	1163.5	563.903	711.647	1163.5	-118.106	0.62637	1165	54.3408	113.037
	1164	998.277	1105.93	1164	647.187	710.603	1164	411.634	442.59	1164	647.187	710.603	1164	21.5175	0.38529	1165.5	153.38	113.333
	1164.5	1202.08	1103.78	1164.5	788.151	709.431	1164.5	509.463	441.726	1164.5	788.151	709.431	1164.5	47.3943	0.1396	1166	91.2795	113.109
	1165	950.72	1101.41	1165	563.966	708.129	1165	310.898	440.783	1165	563.966	708.129	1165	-105.927	-0.10805	1166.5	117.96	112.103
	1165.5	1445.73	1098.81	1165.5	997.626	706.692	1165.5	686.062	439.76	1165.5	997.626	706.692	1165.5	171.551	-0.35514	1167	138.548	109.98
	1166	1069.67	1096	1166	643.324	705.118	1166	365	438.658	1166	643.324	705.118	1166	-95.6055	-0.59936	1167.5	126.263	106.449
	1166.5	1080.16	1092.96	1166.5	673.65	703.405	1166.5	406.123	437.475	1166.5	673.65	703.405	1166.5	-38.064	-0.83858	1168	102.022	101.412
	1167	1131.13	1089.7	1167	760.288	701.549	1167	507.945	436.213	1167	760.288	701.549	1167	89.1125	-1.07094	1168.5	47.3386	95.0672
	1167.5	1082.39	1086.22	1167.5	727.235	699.55	1167.5	485.18	434.871	1167.5	727.235	699.55	1167.5	83.9359	-1.29482	1169	82.8709	87.9512
	1168	862.443	1082.53	1168	528.57	697.404	1168	310.978	433.449	1168	528.57	697.404	1168	-51.1796	-1.50886	1169.5	134.625	80.8773
	1168.5	994.195	1078.63	1168.5	602.159	695.11	1168.5	342.904	431.947	1168.5	602.159	695.11	1168.5	-82.9443	-1.71199	1170	80.6654	74.788
	1169	1032.02	1074.53	1169	678.979	692.667	1169	438.525	430.365	1169	678.979	692.667	1169	42.6452	-1.90345	1170.5	55.7837	70.5539
	1169.5	1063.64	1070.24	1169.5	704.833	690.074	1169.5	462.93	428.704	1169.5	704.833	690.074	1169.5	60.8096	-2.08274	1171	65.1397	68.775
	1170	1047.02	1065.75	1170	634.646	687.33	1170	364.018	426.964	1170	634.646	687.33	1170	-82.9986	-2.24969	1171.5	11.0271	69.6401
	1170.5	890.454	1061.09	1170.5	519.87	684.436	1170.5	279.116	425.145	1170.5	519.87	684.436	1170.5	-118.091	-2.40439	1172	71.0007	72.8864
	1171	942.797	1056.26	1171	559.986	681.393	1171	310.167	423.249	1171	559.986	681.393	1171	-102.201	-2.54722	1172.5	65.09	77.868
	1171.5	932.89	1051.28	1171.5	525.759	678.202	1171.5	260.992	421.276	1171.5	525.759	678.202	1171.5	-172.527	-2.67881	1173	75.6743	83.7133
	1172	993.313	1046.15	1172	611.425	674.865	1172	358.844	419.228	1172	611.425	674.865	1172	-57.6362	-2.80005	1173.5	119.628	89.5215
	1172.5	1003.22	1040.89	1172.5	629.601	671.385	1172.5	379.927	417.107	1172.5	629.601	671.385	1172.5	-30.8476	-2.91206	1174	121.17	94.5425
	1173	1021.59	1035.5	1173	659.465	667.766	1173	414.825	414.914	1173	659.465	667.766	1173	12.1646	-3.01615	1174.5	106.577	98.2911
	1173.5	962.658	1030.02	1173.5	636.86	664.013	1173.5	417.252	412.653	1173.5	636.86	664.013	1173.5	52.3509	-3.1138	1175	104.593	100.575
	1174	1103.9	1024.45	1174	769.025	660.131	1174	534.962	410.324	1174	769.025	660.131	1174	148.318	-3.20665	1175.5	116.619	101.443
	1174.5	1133.29	1018.8	1174.5	765.305	656.128	1174.5	511.959	407.933	1174.5	765.305	656.128	1174.5	94.2138	-3.29645	1176	95.2746	101.091
	1175	1135.39	1013.09	1175	740.485	652.009	1175	473.718	405.483	1175	740.485	652.009	1175	33.2117	-3.38502	1176.5	117.997	99.7746
	1175.5	1063.92	1007.34	1175.5	667.158	647.785	1175.5	405.454	402.977	1175.5	667.158	647.785	1175.5	-29.0069	-3.47423	1177	13.6598	97.7615
	1176	924.76	1001.57	1176	557.988	643.463	1176	319.402	400.422	1176	557.988	643.463	1176	-76.732	-3.56597	1177.5	76.7009	95.3424
	1176.5	1142.17	995.792	1176.5	768.987	639.056	1176.5	513.265	397.821	1176.5	768.987	639.056	1176.5	90.6662	-3.6621	1178	131.463	92.8847
	1177	1025.78	990.023	1177	608.359	634.575	1177	332.088	395.181	1177	608.359	634.575	1177	-119.288	-3.76443	1178.5	142.607	90.8813
	1177.5	1082.2	984.28	1177.5	722.207	630.031	1177.5	474.33	392.508	1177.5	722.207	630.031	1177.5	67.3862	-3.87467	1179	112.895	89.9481
	1178	953.427	978.582	1178	625.051	625.438	1178	405.678	389.809	1178	625.051	625.438	1178	39.9537	-3.99441	1179.5	98.3367	90.7302
	1178.5	1170.06	972.946	1178.5	844.519	620.812	1178.5	611.765	387.091	1178.5	844.519	620.812	1178.5	226.987	-4.12508	1180	17.1428	93.7186
	1179	1107.36	967.388	1179	721.402	616.165	1179	461.593	384.363	1179	721.402	616.165	1179	31.6627	-4.26793	1180.5	70.9857	99.0192
	1179.5	936.926	961.925	1179.5	591.908	611.516	1179.5	363.276	381.633	1179.5	591.908	611.516	1179.5	-15.8103	-4.424	1181	50.4679	106.155
	1180	900.192	956.574	1180	490.651	606.879	1180	227.483	378.909	1180	490.651	606.879	1180	-204.551	-4.5941	1181.5	193.561	114.001
	1180.5	1099.56	951.35	1180.5	668.726	602.273	1180.5	384.643	376.201	1180.5	668.726	602.273	1180.5	-83.4078	-4.77877	1182	129.532	120.914
	1181	1043.1	946.27	1181	676.614	597.715	1181	426.53	373.518	1181	676.614	597.715	1181	17.2008	-4.97829	1182.5	135.911	125.103
	1181.5	1285.84	941.346	1181.5	904.283	593.222	1181.5	639.472	370.871	1181.5	904.283	593.222	1181.5	197.992	-5.19266	1183	153.21	125.173
	1182	1084.44	936.594	1182	707.57	588.814	1182	455.005	368.269	1182	707.57	588.814	1182	35.5308	-5.42157	1183.5	111.842	120.719
	1182.5	1068.49	932.027	1182.5	699.401	584.508	1182.5	452.221	365.722	1182.5	699.401	584.508	1182.5	41.0635	-5.66442	1184	104.335	112.82
	1183	976.611	927.656	1183	645.963	580.323	1183	425.344	363.242	1183	645.963	580.323	1183	56.1287	-5.92031	1184.5	119.761	104.245
	1183.5	910.848	923.493	1183.5	593.934	576.277	1183.5	381.83	360.839	1183.5	593.934	576.277	1183.5	29.2977	-6.18803	1185	120.129	99.2417
	1184	767.434	919.548	1184	454.447	572.388	1184	254.024	358.523	1184	454.447	572.388	1184	-81.0518	-6.46609	1185.5	88.2179	102.897
	1184.5	787.686	915.83	1184.5	473.741	568.673	1184.5	272.479	356.303	1184.5	473.741	568.673	1184.5	-64.9109	-6.7527	1186	95.3561	120.136
	1185	770.169	912.348	1185	447.057	565.15	1185	242.607	354.192	1185	447.057	565.15	1185	-100.664	-7.04583	1186.5	57.3645	154.566
	1185.5	913.22	909.108	1185.5	560.145	561.834	1185.5	328.574	352.197	1185.5	560.145	561.834	1185.5	-55.1986	-7.34317	1187	117.398	207.421
	1186	1015.02	906.115	1186	633.603	558.74	1186	381.4	350.329	1186	633.603	558.74	1186	-36.0504	-7.6422	1187.5	226.41	276.878
	1186.5	829.074	903.375	1186.5	471.967	555.884	1186.5	242.302	348.595	1186.5	471.967	555.884	1186.5	-137.42	-7.9402	1188	285.137	357.951
	1187	868.51	900.89	1187	481.645	553.277	1187	238.848	347.006	1187	481.645	553.277	1187	-167.655	-8.23427	1188.5	381.787	443.037
	1187.5	909.711	898.661	1187.5	559.914	550.932	1187.5	339.892	345.567	1187.5	559.914	550.932	1187.5	-36.0974	-8.52138	1189	452.45	523.048
	1188	834.449	896.691	1188	501.526	548.859	1188	299.257	344.286	1188	501.526	548.859	1188	-53.0722	-8.79837	1189.5	736.306	588.911
	1188.5	1011.85	894.976	1188.5	669.16	547.066	1188.5	456.176	343.168	1188.5	669.16	547.066	1188.5	81.1169	-9.06202	1190	812.436	633.13
	1189	705.163	893.517	1189	421.011	545.561	1189	263.551	342.22	1189	421.011	545.561	1189	-29.3553	-9.30907	1190.5	975.384	651.07
	1189.5	735.91	892.309	1189.5	466.066	544.348	1189.5	333.298	341.444	1189.5	466.066	544.348	1189.5	58.8853	-9.53627	1191	755.898	641.702
	1190	490.86	891.347	1190	276.505	543.431	1190	193.731	340.844	1190	276.505	543.431	1190	-7.09475	-9.74041	1191.5	623.131	607.642
	1190.5	671.802	890.626	1190.5	476.094	542.812	1190.5	400.868	340.421	1190.5	476.094	542.812	1190.5	202.941	-9.91833	1192	467.055	554.512
	1191	568.683	890.139	1191	310.197	542.489	1191	196.343	340.178	1191	310.197	542.489	1191	-51.0903	-10.067	1192.5	423.994	489.766
	1191.5	720.314	889.877	1191.5	429.858	542.461	1191.5	280.212	340.112	1191.5	429.858	542.461	1191.5	-13.6881	-10.1836	1193	345.804	421.288
	1192	699.733	889.832	1192	400.716	542.722	1192	237.419	340.222	1192	400.716	542.722	1192	-66.8597	-10.2655	1193.5	317.911	356.036
	1192.5	878.814	889.992	1192.5	594.488	543.265	1192.5	422.485	340.507	1192.5	594.488	543.265	1192.5	110.993	-10.3101	1194	296.44	299.048
	1193	800.628	890.347	1193	492.783	544.083	1193	309.431	340.96	1193	492.783	544.083	1193	-16.4911	-10.3153	1194.5	229.334	252.959
	1193.5	746.731	890.885	1193.5	435.452	545.164	1193.5	252.335	341.578	1193.5	435.452	545.164	1193.5	-71.9775	-10.2792	1195	209.364	218.087
	1194	926.844	891.592	1194	640.575	546.496	1194	455.227	342.354	1194	640.575	546.496	1194	132.947	-10.2003	1195.5	164.644	192.97
	1194.5	864.571	892.455	1194.5	543.982	548.063	1194.5	341.651	343.28	1194.5	543.982	548.063	1194.5	-5.30425	-10.0773	1196	192.343	175.179
	1195	818.435	893.459	1195	515.231	549.851	1195	323.29	344.347	1195	515.231	549.851	1195	-5.18102	-9.90924	1196.5	213.891	162.158
	1195.5	659.651	894.59	1195.5	368.199	551.841	1195.5	190.247	345.545	1195.5	368.199	551.841	1195.5	-113.95	-9.69576	1197	113.753	151.883
	1196	777.182	895.831	1196	488.717	554.012	1196	305.731	346.863	1196	488.717	554.012	1196	-6.85722	-9.43673	1197.5	146.398	143.213
	1196.5	996.312	897.168	1196.5	672.3	556.346	1196.5	457.763	348.291	1196.5	672.3	556.346	1196.5	94.1681	-9.13245	1198	95.3836	135.884
	1197	741.782	898.584	1197	443.019	558.818	1197	252.036	349.813	1197	443.019	558.818	1197	-68.2599	-8.78366	1198.5	142.168	130.238
	1197.5	798.078	900.063	1197.5	504.779	561.407	1197.5	314.713	351.418	1197.5	504.779	561.407	1197.5	-5.57582	-8.39148	1199	99.6214	126.794
	1198	860.24	901.588	1198	508.132	564.087	1198	281.337	353.092	1198	508.132	564.087	1198	-96.0536	-7.95746	1199.5	53.3702	125.852
	1198.5	1033.99	903.144	1198.5	672.39	566.835	1198.5	431.782	354.818	1198.5	672.39	566.835	1198.5	30.5716	-7.48353	1200	143.727	127.226
	1199	898.141	904.713	1199	536.885	569.624	1199	303.205	356.583	1199	536.885	569.624	1199	-85.4959	-6.97202	1200.5	172.94	130.207
	1199.5	667.817	906.28	1199.5	323.985	572.429	1199.5	112.087	358.37	1199.5	323.985	572.429	1199.5	-240.455	-6.42562	1201	176.642	133.732
	1200	1111.22	907.829	1200	744.22	575.224	1200	495.546	360.165	1200	744.22	575.224	1200	82.1069	-5.8474	1201.5	162.412	136.679
	1200.5	1144	909.345	1200.5	753.221	577.983	1200.5	492.644	361.95	1200.5	753.221	577.983	1200.5	57.0376	-5.2407	1202	95.5769	138.206
	1201	1151.9	910.813	1201	770.486	580.682	1201	514.169	363.711	1201	770.486	580.682	1201	85.7118	-4.60922	1202.5	181.805	137.984
	1201.5	1063.11	912.218	1201.5	663.978	583.296	1201.5	404.39	365.432	1201.5	663.978	583.296	1201.5	-30.4154	-3.95688	1203	90.0569	136.277
	1202	840.944	913.547	1202	482.631	585.8	1202	254.208	367.098	1202	482.631	585.8	1202	-126.417	-3.28786	1203.5	100.38	133.833
	1202.5	1035.52	914.787	1202.5	683.319	588.172	1202.5	449.965	368.694	1202.5	683.319	588.172	1202.5	57.7903	-2.60653	1204	122.278	131.624
	1203	898.844	915.927	1203	535.414	590.389	1203	299.953	370.206	1203	535.414	590.389	1203	-90.9595	-1.91741	1204.5	181.918	130.522
	1203.5	1060.24	916.953	1203.5	681.677	592.432	1203.5	427.979	371.62	1203.5	681.677	592.432	1203.5	8.54093	-1.22514	1205	158.814	131.016
	1204	1078.11	917.857	1204	693.776	594.281	1204	437.514	372.925	1204	693.776	594.281	1204	12.1973	-0.53445	1205.5	95.2973	133.049
	1204.5	1013.95	918.628	1204.5	694.96	595.918	1204.5	479.365	374.107	1204.5	694.96	595.918	1204.5	117.106	0.14993	1206	122.198	136.023
	1205	1065.99	919.259	1205	695.308	597.33	1205	449.139	375.157	1205	695.308	597.33	1205	37.6825	0.82325	1206.5	74.2344	138.981
	1205.5	975.485	919.741	1205.5	589.731	598.501	1205.5	338.248	376.065	1205.5	589.731	598.501	1205.5	-78.8427	1.48082	1207	194.131	140.893
	1206	1103.98	920.069	1206	711.907	599.421	1206	450.008	376.823	1206	711.907	599.421	1206	15.6212	2.11806	1207.5	167.175	140.976
	1206.5	948.834	920.237	1206.5	565.024	600.08	1206.5	314.924	377.423	1206.5	565.024	600.08	1206.5	-98.577	2.73054	1208	171.387	138.943
	1207	910.504	920.242	1207	581.826	600.472	1207	369.784	377.86	1207	581.826	600.472	1207	10.256	3.31397	1208.5	171.868	135.111
	1207.5	975.446	920.08	1207.5	642.323	600.592	1207.5	421.562	378.13	1207.5	642.323	600.592	1207.5	50.8719	3.86432	1209	120.028	130.339
	1208	963.319	919.749	1208	627.428	600.437	1208	406.482	378.229	1208	627.428	600.437	1208	34.843	4.3778	1209.5	65.5624	125.809
	1208.5	1143.12	919.249	1208.5	797.478	600.008	1208.5	558.906	378.157	1208.5	797.478	600.008	1208.5	161.046	4.8509	1210	122.522	122.707
	1209	948.731	918.58	1209	600.896	599.306	1209	371.566	377.912	1209	600.896	599.306	1209	-10.3244	5.28046	1210.5	45.6287	121.901
	1209.5	792.375	917.743	1209.5	495.967	598.337	1209.5	299.12	377.497	1209.5	495.967	598.337	1209.5	-25.937	5.66363	1211	155.866	123.7
	1210	1058.92	916.741	1210	743.998	597.107	1210	522.988	376.913	1210	743.998	597.107	1210	157.577	5.99797	1211.5	172.11	127.768
	1210.5	704.788	915.577	1210.5	406.676	595.625	1210.5	213.883	376.166	1210.5	406.676	595.625	1210.5	-104.46	6.28143	1212	138.847	133.226
	1211	1002.69	914.257	1211	639.411	593.902	1211	401.19	375.261	1211	639.411	593.902	1211	2.18819	6.51234	1212.5	127.886	138.908
	1211.5	1121.82	912.785	1211.5	730.544	591.952	1211.5	471.259	374.205	1211.5	730.544	591.952	1211.5	37.4432	6.68949	1213	170.338	143.731
	1212	916.397	911.167	1212	561.637	589.789	1212	332.569	373.004	1212	561.637	589.789	1212	-51.212	6.81209	1213.5	102.564	147.064
	1212.5	977.466	909.411	1212.5	629.028	587.43	1212.5	397.893	371.67	1212.5	629.028	587.43	1212.5	12.8739	6.87978	1214	127.767	149.003
	1213	910.404	907.524	1213	586.604	584.892	1213	375.278	370.211	1213	586.604	584.892	1213	19.0258	6.89264	1214.5	147.438	150.482
	1213.5	832.629	905.516	1213.5	510.208	582.195	1213.5	300.38	368.638	1213.5	510.208	582.195	1213.5	-49.1951	6.85119	1215	204.47	153.158
	1214	899.788	903.395	1214	568.431	579.359	1214	351.194	366.964	1214	568.431	579.359	1214	-11.7471	6.75636	1215.5	203.362	159.096
	1214.5	1056.49	901.17	1214.5	651.861	576.406	1214.5	389.015	365.201	1214.5	651.861	576.406	1214.5	-50.2245	6.60949	1216	137.998	170.305
	1215	1197.21	898.853	1215	793.751	573.357	1215	525.382	363.362	1215	793.751	573.357	1215	74.8991	6.41233	1216.5	137.393	188.23
	1215.5	1134.32	896.454	1215.5	742.672	570.236	1215.5	484.501	361.461	1215.5	742.672	570.236	1215.5	50.1773	6.16697	1217	176.648	213.315
	1216	770.298	893.983	1216	474.966	567.064	1216	285.312	359.511	1216	474.966	567.064	1216	-34.1645	5.87589	1217.5	153.977	244.737
	1216.5	879.51	891.452	1216.5	572.019	563.865	1216.5	368.554	357.526	1216.5	572.019	563.865	1216.5	27.9125	5.54186	1218	276.825	280.4
	1217	945.689	888.871	1217	599.698	560.661	1217	375.459	355.521	1217	599.698	560.661	1217	-2.66249	5.16794	1218.5	324.577	317.187
	1217.5	872.672	886.253	1217.5	539.16	557.474	1217.5	324.656	353.508	1217.5	539.16	557.474	1217.5	-36.4662	4.75747	1219	421.269	351.445
	1218	780.11	883.609	1218	516.443	554.327	1218	351.274	351.503	1218	516.443	554.327	1218	61.9709	4.314	1219.5	352.653	379.599
	1218.5	784.89	880.95	1218.5	534.522	551.24	1218.5	378.847	349.518	1218.5	534.522	551.24	1218.5	101.79	3.84125	1220	447.996	398.778
	1219	743.491	878.287	1219	490.871	548.233	1219	343.853	347.567	1219	490.871	548.233	1219	72.3647	3.34312	1220.5	505.601	407.317
	1219.5	456.992	875.631	1219.5	218.18	545.325	1219.5	93.6417	345.66	1219.5	218.18	545.325	1219.5	-139.814	2.8236	1221	487.468	405.028
	1220	635.832	872.992	1220	386.015	542.533	1220	249.967	343.811	1220	386.015	542.533	1220	-7.43846	2.28675	1221.5	430.204	393.185
	1220.5	779.179	870.382	1220.5	494.829	539.873	1220.5	335.69	342.03	1220.5	494.829	539.873	1220.5	36.9745	1.73667	1222	369.926	374.233
	1221	734.147	867.81	1221	458.99	537.36	1221	306.295	340.326	1221	458.99	537.36	1221	19.173	1.17745	1222.5	273.424	351.281
	1221.5	582.376	865.284	1221.5	347.079	535.007	1221.5	220.7	338.709	1221.5	347.079	535.007	1221.5	-19.8045	0.61312	1223	301.337	327.493
	1222	724.01	862.815	1222	471.237	532.823	1222	321.94	337.186	1222	471.237	532.823	1222	50.5411	0.04763	1223.5	239.07	305.521
	1222.5	732.029	860.41	1222.5	447.935	530.82	1222.5	276.012	335.765	1222.5	447.935	530.82	1222.5	-25.6284	-0.51516	1224	274.234	287.081
	1223	997.823	858.077	1223	656.537	529.002	1223	439.601	334.45	1223	656.537	529.002	1223	64.3977	-1.07159	1224.5	340.517	272.77
	1223.5	734.727	855.823	1223.5	420.975	527.377	1223.5	231.98	333.246	1223.5	420.975	527.377	1223.5	-95.8693	-1.61815	1225	240.678	262.14
	1224	994.179	853.654	1224	680.023	525.946	1224	474.682	332.157	1224	680.023	525.946	1224	121.582	-2.15155	1225.5	278.034	253.996
	1224.5	958.266	851.577	1224.5	641.915	524.711	1224.5	442.731	331.185	1224.5	641.915	524.711	1224.5	93.6633	-2.66876	1226	253.642	246.822
	1225	708.598	849.596	1225	412.65	523.672	1225	234.329	330.329	1225	412.65	523.672	1225	-75.966	-3.16697	1226.5	203.328	239.234
	1225.5	794.656	847.715	1225.5	497.927	522.825	1225.5	315.67	329.591	1225.5	497.927	522.825	1225.5	-2.66929	-3.6437	1227	239.399	230.339
	1226	886.885	845.937	1226	554.967	522.166	1226	347.215	328.968	1226	554.967	522.166	1226	-10.6223	-4.09673	1227.5	264.582	219.932
	1226.5	810.479	844.266	1226.5	502.66	521.689	1226.5	308.615	328.458	1226.5	502.66	521.689	1226.5	-23.1144	-4.52415	1228	165.162	208.483
	1227	919.132	842.704	1227	560.786	521.387	1227	336.828	328.057	1227	560.786	521.387	1227	-46.8085	-4.9244	1228.5	230.351	196.947
	1227.5	935.572	841.251	1227.5	612.744	521.249	1227.5	406.701	327.761	1227.5	612.744	521.249	1227.5	51.9295	-5.2962	1229	201.768	186.461
	1228	695.245	839.909	1228	386.362	521.266	1228	197.39	327.564	1228	386.362	521.266	1228	-124.928	-5.63861	1229.5	119.221	178.012
	1228.5	840.7	838.677	1228.5	536.357	521.425	1228.5	343.736	327.459	1228.5	536.357	521.425	1228.5	12.7867	-5.95102	1230	153.327	172.176
	1229	675.532	837.554	1229	390.743	521.714	1229	217.507	327.441	1229	390.743	521.714	1229	-81.4616	-6.23312	1230.5	139.97	168.977
	1229.5	670.399	836.539	1229.5	337.592	522.118	1229.5	135.507	327.5	1229.5	337.592	522.118	1229.5	-205.852	-6.4849	1231	195.174	167.916
	1230	1039.5	835.631	1230	651.533	522.624	1230	398.449	327.629	1230	651.533	522.624	1230	-24.963	-6.70666	1231.5	170.493	168.123
	1230.5	785.768	834.826	1230.5	481.713	523.216	1230.5	286.832	327.82	1230.5	481.713	523.216	1230.5	-41.4182	-6.89894	1232	173.3	168.602
	1231	1010.56	834.122	1231	714.632	523.879	1231	511.456	328.062	1231	714.632	523.879	1231	169.243	-7.06256	1232.5	222.395	168.484
	1231.5	786.858	833.515	1231.5	468.801	524.597	1231.5	269.153	328.348	1231.5	468.801	524.597	1231.5	-69.8648	-7.19856	1233	143.218	167.219
	1232	837.894	833.002	1232	526.105	525.354	1232	326.049	328.668	1232	526.105	525.354	1232	-12.7752	-7.30821	1233.5	141.669	164.668
	1232.5	990.531	832.578	1232.5	687.543	526.136	1232.5	484.273	329.013	1232.5	687.543	526.136	1232.5	139.108	-7.39292	1234	161.84	161.073
	1233	766.658	832.238	1233	489.401	526.928	1233	309.191	329.374	1233	489.401	526.928	1233	5.35438	-7.45428	1234.5	146.965	156.924
	1233.5	728.864	831.977	1233.5	411.199	527.714	1233.5	213.881	329.741	1233.5	411.199	527.714	1233.5	-119.953	-7.49402	1235	208.839	152.786
	1234	840.888	831.792	1234	498.389	528.482	1234	282.334	330.108	1234	498.389	528.482	1234	-82.828	-7.51393	1235.5	107.983	149.12
	1234.5	904.863	831.676	1234.5	564.716	529.218	1234.5	344.174	330.466	1234.5	564.716	529.218	1234.5	-25.9661	-7.51589	1236	115.824	146.17
	1235	901.775	831.625	1235	594.152	529.911	1235	394.038	330.807	1235	594.152	529.911	1235	53.472	-7.5018	1236.5	191.074	143.937
	1235.5	763.957	831.633	1235.5	459.788	530.55	1235.5	264.171	331.124	1235.5	459.788	530.55	1235.5	-63.0667	-7.47357	1237	150.693	142.236
	1236	884.859	831.695	1236	529.246	531.125	1236	300.409	331.413	1236	529.246	531.125	1236	-81.6917	-7.43309	1237.5	76.3856	140.828
	1236.5	941.989	831.805	1236.5	648.454	531.629	1236.5	451.082	331.667	1236.5	648.454	531.629	1236.5	117.632	-7.38218	1238	178.194	139.555
	1237	1021.21	831.96	1237	679.289	532.054	1237	449.794	331.882	1237	679.289	532.054	1237	66.5884	-7.3226	1238.5	134.163	138.461
	1237.5	951.314	832.153	1237.5	617.476	532.396	1237.5	391.726	332.054	1237.5	617.476	532.396	1237.5	19.7837	-7.25598	1239	126.196	137.828
	1238	882.123	832.381	1238	588.222	532.65	1238	394.063	332.182	1238	588.222	532.65	1238	65.894	-7.18384	1239.5	120.507	138.141
	1238.5	922.59	832.638	1238.5	616.751	532.813	1238.5	410.775	332.262	1238.5	616.751	532.813	1238.5	67.0688	-7.10754	1240	200.815	139.965
	1239	972.452	832.921	1239	628.971	532.886	1239	400.496	332.295	1239	628.971	532.886	1239	20.0645	-7.02827	1240.5	169.262	143.789
	1239.5	851.215	833.227	1239.5	506.714	532.869	1239.5	286.041	332.28	1239.5	506.714	532.869	1239.5	-83.2355	-6.94703	1241	79.4005	149.857
	1240	1000.08	833.55	1240	675.255	532.764	1240	459.133	332.218	1240	675.255	532.764	1240	94.0361	-6.86463	1241.5	121.487	158.054
	1240.5	763.82	833.89	1240.5	452.54	532.575	1240.5	257.764	332.111	1240.5	452.54	532.575	1240.5	-73.3174	-6.78166	1242	124.812	167.864
	1241	481.248	834.242	1241	193.28	532.306	1241	23.846	331.963	1241	193.28	532.306	1241	-262.384	-6.69851	1242.5	143.249	178.429
	1241.5	723.097	834.604	1241.5	432.266	531.965	1241.5	247.036	331.775	1241.5	432.266	531.965	1241.5	-64.4922	-6.61532	1243	295.228	188.679
	1242	794.945	834.976	1242	478.186	531.557	1242	275.385	331.554	1242	478.186	531.557	1242	-64.9144	-6.53205	1243.5	293.294	197.518
	1242.5	916.641	835.355	1242.5	595.579	531.092	1242.5	383.241	331.303	1242.5	595.579	531.092	1242.5	27.7286	-6.44842	1244	137.246	204.023
	1243	1088.25	835.74	1243	808.168	530.579	1243	614.169	331.029	1243	808.168	530.579	1243	280.771	-6.36394	1244.5	184.011	207.604
	1243.5	884.937	836.131	1243.5	625.421	530.029	1243.5	455.91	330.738	1243.5	625.421	530.029	1243.5	160.083	-6.27791	1245	257.975	208.096
	1244	620.183	836.529	1244	330.906	529.452	1244	154.923	330.435	1244	330.906	529.452	1244	-144.416	-6.18947	1245.5	157.687	205.778
	1244.5	873.423	836.932	1244.5	573.141	528.861	1244.5	376.902	330.129	1244.5	573.141	528.861	1244.5	44.4771	-6.09754	1246	209.231	201.3
	1245	1054.5	837.343	1245	703.92	528.266	1245	475.342	329.827	1245	703.92	528.266	1245	85.2029	-6.00092	1246.5	188.443	195.553
	1245.5	950.268	837.761	1245.5	571.764	527.68	1245.5	330.005	329.536	1245.5	571.764	527.68	1245.5	-76.3741	-5.89825	1247	259.085	189.516
	1246	804.073	838.189	1246	526.874	527.115	1246	348.64	329.263	1246	526.874	527.115	1246	43.3271	-5.78805	1247.5	176.355	184.091
	1246.5	876.545	838.629	1246.5	533.273	526.584	1246.5	316.148	329.017	1246.5	533.273	526.584	1246.5	-52.3444	-5.66877	1248	162.892	179.983
	1247	942.846	839.082	1247	658.55	526.098	1247	470.395	328.805	1247	658.55	526.098	1247	146.884	-5.53877	1248.5	153.34	177.623
	1247.5	589.625	839.551	1247.5	340.583	525.67	1247.5	189.165	328.634	1247.5	340.583	525.67	1247.5	-72.168	-5.39635	1249	132.414	177.143
	1248	776.268	840.039	1248	443.798	525.31	1248	237.346	328.511	1248	443.798	525.31	1248	-112.901	-5.23982	1249.5	170.55	178.404
	1248.5	671.421	840.547	1248.5	373.123	525.03	1248.5	190.193	328.442	1248.5	373.123	525.03	1248.5	-121.29	-5.0675	1250	190.891	181.063
	1249	630.282	841.08	1249	367.686	524.838	1249	203.656	328.435	1249	367.686	524.838	1249	-74.5803	-4.87771	1250.5	220.41	184.654
	1249.5	782.757	841.64	1249.5	463.082	524.744	1249.5	262.943	328.495	1249.5	463.082	524.744	1249.5	-77.0119	-4.66887	1251	194.916	188.67
	1250	679.77	842.231	1250	404.717	524.756	1250	235.162	328.626	1250	404.717	524.756	1250	-56.472	-4.43947	1251.5	164.262	192.643
	1250.5	803.298	842.855	1250.5	511.247	524.881	1250.5	326.609	328.834	1250.5	511.247	524.881	1250.5	9.35184	-4.18812	1252	200.184	196.198
	1251	685.545	843.515	1251	439.132	525.125	1251	283.417	329.122	1251	439.132	525.125	1251	15.2576	-3.91355	1252.5	218.173	199.09
	1251.5	565.928	844.215	1251.5	319.716	525.493	1251.5	170.53	329.493	1251.5	319.716	525.493	1251.5	-86.4664	-3.61466	1253	256.15	201.213
	1252	1000.85	844.957	1252	675	525.988	1252	458.281	329.95	1252	675	525.988	1252	92.2328	-3.29052	1253.5	153.924	202.594
	1252.5	859.757	845.745	1252.5	578.412	526.612	1252.5	394.787	330.493	1252.5	578.412	526.612	1252.5	80.7121	-2.94041	1254	177.85	203.359
	1253	963.327	846.58	1253	684.924	527.366	1253	497.968	331.124	1253	684.924	527.366	1253	177.217	-2.56381	1254.5	185.909	203.689
	1253.5	686.04	847.465	1253.5	391.734	528.25	1253.5	209.743	331.842	1253.5	391.734	528.25	1253.5	-99.8573	-2.16041	1255	204.226	203.762
	1254	628.006	848.401	1254	331.157	529.263	1254	153.77	332.646	1254	331.157	529.263	1254	-151.302	-1.73015	1255.5	197.04	203.693
	1254.5	898.588	849.391	1254.5	592.283	530.401	1254.5	391.432	333.534	1254.5	592.283	530.401	1254.5	51.5085	-1.27321	1256	291.76	203.486
	1255	679.369	850.436	1255	400.822	531.661	1255	230.527	334.504	1255	400.822	531.661	1255	-63.5322	-0.79	1256.5	203.839	203.007
	1255.5	738.641	851.536	1255.5	447.605	533.036	1255.5	266.461	335.552	1255.5	447.605	533.036	1255.5	-44.2364	-0.28118	1257	174.933	201.987
	1256	886.59	852.693	1256	591.804	534.522	1256	404.862	336.674	1256	591.804	534.522	1256	79.3612	0.25234	1257.5	183.559	200.069
	1256.5	848.168	853.905	1256.5	510.587	536.11	1256.5	299.356	337.865	1256.5	510.587	536.11	1256.5	-61.0056	0.80943	1258	202.954	196.889
	1257	933.582	855.173	1257	566.532	537.793	1257	332.769	339.12	1257	566.532	537.793	1257	-61.7801	1.38872	1258.5	176.87	192.177
	1257.5	1034.34	856.496	1257.5	687.894	539.56	1257.5	457.555	340.432	1257.5	687.894	539.56	1257.5	70.3654	1.98862	1259	175.564	185.87
	1258	1077.84	857.872	1258	724.244	541.403	1258	488.655	341.795	1258	724.244	541.403	1258	91.7736	2.60735	1259.5	218.11	178.193
	1258.5	975.724	859.299	1258.5	629.75	543.311	1258.5	403.38	343.202	1258.5	629.75	543.311	1258.5	22.2576	3.24294	1260	167.819	169.691
	1259	889.18	860.775	1259	542.675	545.273	1259	322.164	344.646	1259	542.675	545.273	1259	-50.737	3.89324	1260.5	183.733	161.202
	1259.5	865.252	862.297	1259.5	560.321	547.278	1259.5	364.792	346.118	1259.5	560.321	547.278	1259.5	30.4646	4.55597	1261	118.118	153.747
	1260	956.408	863.861	1260	647.077	549.313	1260	439.332	347.612	1260	647.077	549.313	1260	90.4492	5.22872	1261.5	149.986	148.369
	1260.5	1007.26	865.464	1260.5	666.667	551.368	1260.5	441.139	349.119	1260.5	666.667	551.368	1260.5	61.5699	5.90899	1262	201.151	145.939
	1261	767.287	867.1	1261	455.328	553.43	1261	256.384	350.631	1261	455.328	553.43	1261	-77.3499	6.59418	1262.5	102.872	146.974
	1261.5	871.193	868.766	1261.5	534.516	555.487	1261.5	318.295	352.14	1261.5	534.516	555.487	1261.5	-45.4566	7.28169	1263	108.878	151.501
	1262	1081.04	870.455	1262	761.103	557.528	1262	541.583	353.639	1262	761.103	557.528	1262	172.438	7.96885	1263.5	99.7951	159.015
	1262.5	805.132	872.163	1262.5	473.269	559.542	1262.5	260.83	355.119	1262.5	473.269	559.542	1262.5	-93.8531	8.65303	1264	168.165	168.534
	1263	954.495	873.882	1263	608.911	561.518	1263	379.483	356.572	1263	608.911	561.518	1263	-1.4864	9.33163	1264.5	159.055	178.753
	1263.5	841.5	875.606	1263.5	482.042	563.445	1263.5	253.316	357.993	1263.5	482.042	563.445	1263.5	-128.179	10.0021	1265	246.833	188.268
	1264	887.466	877.329	1264	575.077	565.313	1264	370.812	359.374	1264	575.077	565.313	1264	26.3246	10.662	1265.5	226.28	195.824
	1264.5	828.609	879.043	1264.5	548.532	567.113	1264.5	363.613	360.708	1264.5	548.532	567.113	1264.5	51.7239	11.3091	1266	257.437	200.535
	1265	839.276	880.742	1265	562.556	568.837	1265	384.669	361.99	1265	562.556	568.837	1265	77.4915	11.941	1266.5	202.311	202.033
	1265.5	865.092	882.417	1265.5	549.846	570.478	1265.5	349.87	363.214	1265.5	549.846	570.478	1265.5	7.22032	12.5558	1267	228.773	200.501
	1266	1025.19	884.06	1266	680.527	572.027	1266	456.896	364.376	1266	680.527	572.027	1266	74.6221	13.1516	1267.5	154.255	196.611
	1266.5	906.846	885.665	1266.5	554.44	573.479	1266.5	331.659	365.472	1266.5	554.44	573.479	1266.5	-47.0392	13.7268	1268	188.211	191.352
	1267	872.524	887.222	1267	576.122	574.83	1267	384.981	366.496	1267	576.122	574.83	1267	57.4071	14.2799	1268.5	98.7582	185.815
	1267.5	709.975	888.726	1267.5	425.591	576.074	1267.5	246.746	367.448	1267.5	425.591	576.074	1267.5	-56.965	14.8097	1269	213.136	180.971
	1268	747.952	890.166	1268	442.358	577.208	1268	252.825	368.323	1268	442.358	577.208	1268	-71.2676	15.3152	1269.5	180.489	177.492
	1268.5	741.455	891.537	1268.5	425.672	578.23	1268.5	225.357	369.121	1268.5	425.672	578.23	1268.5	-109.628	15.7957	1270	182.073	175.656
	1269	1008.78	892.829	1269	700.394	579.138	1269	492.533	369.84	1269	700.394	579.138	1269	140.71	16.2507	1270.5	221.812	175.348
	1269.5	1069.32	894.037	1269.5	720.476	579.931	1269.5	486.245	370.479	1269.5	720.476	579.931	1269.5	93.434	16.6798	1271	172.566	176.145
	1270	977.679	895.153	1270	650.86	580.609	1270	434.059	371.038	1270	650.86	580.609	1270	68.9146	17.0831	1271.5	185.606	177.466
	1270.5	859.078	896.169	1270.5	587.09	581.174	1270.5	408.334	371.519	1270.5	587.09	581.174	1270.5	102.266	17.4609	1272	153.564	178.734
	1271	886.302	897.081	1271	556.394	581.625	1271	343.975	371.921	1271	556.394	581.625	1271	-14.8777	17.8134	1272.5	159.096	179.521
	1271.5	967.621	897.88	1271.5	638.091	581.966	1271.5	420.937	372.246	1271.5	638.091	581.966	1271.5	54.6604	18.1415	1273	135.374	179.639
	1272	962.584	898.563	1272	585.233	582.199	1272	342.864	372.496	1272	585.233	582.199	1272	-63.9322	18.4459	1273.5	213.581	179.156
	1272.5	901.897	899.123	1272.5	580.07	582.326	1272.5	369.529	372.673	1272.5	580.07	582.326	1272.5	15.3992	18.7278	1274	199.96	178.35
	1273	863.94	899.556	1273	540.505	582.352	1273	330.239	372.78	1273	540.505	582.352	1273	-22.2194	18.9882	1274.5	167.476	177.612
	1273.5	1009.73	899.857	1273.5	693.265	582.281	1273.5	481.425	372.819	1273.5	693.265	582.281	1273.5	122.775	19.2285	1275	210.411	177.33
	1274	986.289	900.024	1274	662.59	582.116	1274	447.947	372.794	1274	662.59	582.116	1274	85.1488	19.4502	1275.5	209.555	177.782
	1274.5	819.836	900.053	1274.5	536.385	581.861	1274.5	351.04	372.707	1274.5	536.385	581.861	1274.5	37.5022	19.6548	1276	144.899	179.063
	1275	843.894	899.94	1275	563.159	581.522	1275	380.426	372.562	1275	563.159	581.522	1275	68.1939	19.8439	1276.5	134.634	181.055
	1275.5	918.083	899.686	1275.5	637.772	581.102	1275.5	449.861	372.362	1275.5	637.772	581.102	1275.5	130.488	20.0192	1277	143.819	183.456
	1276	613.288	899.288	1276	322.31	580.607	1276	146.53	372.11	1276	322.31	580.607	1276	-153.276	20.1823	1277.5	233.379	185.831
	1276.5	593.493	898.745	1276.5	297.692	580.039	1276.5	120.26	371.809	1276.5	297.692	580.039	1276.5	-181.93	20.3349	1278	213.219	187.697
	1277	687.703	898.057	1277	414.06	579.405	1277	241.321	371.463	1277	414.06	579.405	1277	-51.5322	20.4784	1278.5	160.013	188.608
	1277.5	966.111	897.226	1277.5	661.4	578.707	1277.5	459.813	371.075	1277.5	661.4	578.707	1277.5	116.039	20.6145	1279	201.446	188.221
	1278	1023.74	896.253	1278	652.08	577.949	1278	412.287	370.646	1278	652.08	577.949	1278	6.11873	20.7445	1279.5	204.176	186.35
	1278.5	924.265	895.138	1278.5	575.843	577.135	1278.5	350.788	370.181	1278.5	575.843	577.135	1278.5	-27.7726	20.8697	1280	204.977	182.985
	1279	1057.03	893.885	1279	690.119	576.268	1279	449.426	369.681	1279	690.119	576.268	1279	43.4721	20.9912	1280.5	170.095	178.29
	1279.5	957.28	892.496	1279.5	602.905	575.351	1279.5	375.675	369.147	1279.5	602.905	575.351	1279.5	-9.67998	21.1101	1281	236.177	172.577
	1280	1106.09	890.975	1280	744.583	574.386	1280	503.253	368.583	1280	744.583	574.386	1280	96.9935	21.2271	1281.5	79.1252	166.268
	1280.5	1002.79	889.327	1280.5	619.589	573.374	1280.5	372.641	367.99	1280.5	619.589	573.374	1280.5	-42.5271	21.3427	1282	123.304	159.846
	1281	1063.58	887.555	1281	746.154	572.319	1281	531.566	367.367	1281	746.154	572.319	1281	167.458	21.4573	1282.5	181.533	153.799
	1281.5	746.713	885.664	1281.5	449.152	571.22	1281.5	255.972	366.718	1281.5	449.152	571.22	1281.5	-64.9914	21.5711	1283	182.124	148.568
	1282	847.331	883.66	1282	527.269	570.079	1282	318.992	366.041	1282	527.269	570.079	1282	-29.3887	21.6839	1283.5	122.371	144.509
	1282.5	1036.35	881.549	1282.5	689.266	568.896	1282.5	458.329	365.338	1282.5	689.266	568.896	1282.5	70.3361	21.7954	1284	133.054	141.852
	1283	932.037	879.337	1283	610.793	567.673	1283	399.989	364.608	1283	610.793	567.673	1283	44.0944	21.905	1284.5	160.633	140.694
	1283.5	1033.97	877.03	1283.5	680.142	566.407	1283.5	441.938	363.85	1283.5	680.142	566.407	1283.5	46.5473	22.0119	1285	178.263	140.997
	1284	932.892	874.635	1284	623.401	565.1	1284	414.826	363.066	1284	623.401	565.1	1284	66.9951	22.115	1285.5	66.5907	142.609
	1284.5	1001.6	872.159	1284.5	703.365	563.75	1284.5	497.283	362.253	1284.5	703.365	563.75	1284.5	152.873	22.2131	1286	123.626	145.295
	1285	903.387	869.608	1285	611.114	562.358	1285	416.228	361.411	1285	611.114	562.358	1285	87.2812	22.3046	1286.5	159.966	148.776
	1285.5	648.171	866.991	1285.5	389.589	560.921	1285.5	221.614	360.539	1285.5	389.589	560.921	1285.5	-57.3051	22.3879	1287	152.048	152.758
	1286	655.87	864.313	1286	392.943	559.44	1286	226.299	359.637	1286	392.943	559.44	1286	-55.087	22.4612	1287.5	208.968	156.957
	1286.5	810.142	861.583	1286.5	549.009	557.914	1286.5	374.719	358.701	1286.5	549.009	557.914	1286.5	80.54	22.5224	1288	143.613	161.112
	1287	741.16	858.808	1287	437.952	556.342	1287	247.533	357.733	1287	437.952	556.342	1287	-75.1116	22.5695	1288.5	187.732	164.983
	1287.5	888.676	855.994	1287.5	564.134	554.723	1287.5	356.716	356.729	1287.5	564.134	554.723	1287.5	3.34245	22.6001	1289	103.178	168.351
	1288	695.71	853.149	1288	401.446	553.056	1288	218.058	355.691	1288	401.446	553.056	1288	-92.8301	22.6121	1289.5	208.663	171.02
	1288.5	918.666	850.28	1288.5	594.27	551.342	1288.5	383.282	354.615	1288.5	594.27	551.342	1288.5	26.2916	22.6031	1290	186.848	172.833
	1289	852.241	847.393	1289	546.686	549.581	1289	343.722	353.502	1289	546.686	549.581	1289	6.27977	22.5707	1290.5	150.36	173.687
	1289.5	989.379	844.495	1289.5	709.759	547.772	1289.5	517.007	352.351	1289.5	709.759	547.772	1289.5	191.007	22.5125	1291	155.418	173.574
	1290	1001.24	841.592	1290	653.416	545.916	1290	425.011	351.161	1290	653.416	545.916	1290	40.1137	22.4265	1291.5	268.205	172.597
	1290.5	808.646	838.689	1290.5	507.53	544.015	1290.5	313.17	349.933	1290.5	507.53	544.015	1290.5	-14.5757	22.3103	1292	102.64	170.987
	1291	725.83	835.793	1291	434.934	542.068	1291	251.857	348.666	1291	434.934	542.068	1291	-58.8479	22.162	1292.5	175.269	169.079
	1291.5	941.193	832.907	1291.5	667.15	540.079	1291.5	484.755	347.361	1291.5	667.15	540.079	1291.5	170.283	21.9795	1293	166.597	167.264
	1292	646.979	830.038	1292	348.738	538.05	1292	164.033	346.018	1292	348.738	538.05	1292	-146.664	21.7613	1293.5	163.945	165.916
	1292.5	884.328	827.19	1292.5	593.616	535.982	1292.5	400.649	344.639	1292.5	593.616	535.982	1292.5	74.8225	21.5058	1294	190.647	165.308
	1293	872.154	824.365	1293	573.818	533.879	1293	377.397	343.225	1293	573.818	533.879	1293	46.1339	21.2118	1294.5	157.414	165.539
	1293.5	872.829	821.569	1293.5	559.693	531.744	1293.5	355.817	341.776	1293.5	559.693	531.744	1293.5	12.0348	20.8782	1295	133.839	166.494
	1294	774.267	818.803	1294	503.902	529.582	1294	329.836	340.297	1294	503.902	529.582	1294	32.5998	20.5044	1295.5	140.4	167.862
	1294.5	879.302	816.071	1294.5	547.128	527.395	1294.5	333.042	338.788	1294.5	547.128	527.395	1294.5	-27.5127	20.09	1296	197.478	169.196
	1295	677.666	813.375	1295	408.038	525.189	1295	237.277	337.253	1295	408.038	525.189	1295	-51.5521	19.6348	1296.5	172.996	170.017
	1295.5	690.261	810.716	1295.5	428.965	522.968	1295.5	261.825	335.695	1295.5	428.965	522.968	1295.5	-21.0903	19.1393	1297	211.66	169.936
	1296	801.514	808.096	1296	536.526	520.738	1296	363.608	334.116	1296	536.526	520.738	1296	68.352	18.604	1297.5	154.044	168.757
	1296.5	703.517	805.516	1296.5	429.942	518.504	1296.5	258.148	332.52	1296.5	429.942	518.504	1296.5	-35.2494	18.0298	1298	161.051	166.54
	1297	802.923	802.976	1297	544.564	516.271	1297	375.774	330.912	1297	544.564	516.271	1297	86.3939	17.4182	1298.5	181.078	163.587
	1297.5	764.424	800.476	1297.5	491.383	514.044	1297.5	314.149	329.294	1297.5	491.383	514.044	1297.5	14.4247	16.7708	1299	153.594	160.38
	1298	894.102	798.016	1298	573.449	511.829	1298	364.177	327.672	1298	573.449	511.829	1298	11.8776	16.0897	1299.5	146.356	157.46
	1298.5	907.985	795.596	1298.5	615.49	509.633	1298.5	420.362	326.049	1298.5	615.49	509.633	1298.5	90.8624	15.3773	1300	142.538	155.287
	1299	882.413	793.214	1299	621.075	507.459	1299	441.052	324.43	1299	621.075	507.459	1299	139.214	14.6361	1300.5	154.521	154.127
	1299.5	899.342	790.869	1299.5	595.17	505.314	1299.5	392.53	322.819	1299.5	595.17	505.314	1299.5	52.969	13.8694	1301	124.289	153.988
	1300	972.838	788.561	1300	647.072	503.203	1300	428.357	321.22	1300	647.072	503.203	1300	63.2371	13.0803	1301.5	195.093	154.629
	1300.5	901.282	786.287	1300.5	599.937	501.131	1300.5	399.109	319.638	1300.5	599.937	501.131	1300.5	61.9911	12.2725	1302	134.46	155.64
	1301	731.891	784.045	1301	441.648	499.101	1301	256.27	318.076	1301	441.648	499.101	1301	-55.5574	11.4498	1302.5	188.85	156.566
	1301.5	832.319	781.834	1301.5	551.739	497.12	1301.5	368.837	316.54	1301.5	551.739	497.12	1301.5	57.3795	10.6162	1303	156.151	157.049
	1302	476.989	779.651	1302	283.233	495.19	1302	163.926	315.032	1302	283.233	495.19	1302	-41.324	9.77592	1303.5	133.951	156.941
	1302.5	571.246	777.495	1302.5	369.974	493.315	1302.5	244.054	313.556	1302.5	369.974	493.315	1302.5	24.8894	8.93328	1304	149.891	156.355
	1303	706.982	775.363	1303	438.262	491.497	1303	267.406	312.117	1303	438.262	491.497	1303	-22.8577	8.09275	1304.5	142.141	155.639
	1303.5	642.009	773.254	1303.5	403.704	489.74	1303.5	250.789	310.716	1303.5	403.704	489.74	1303.5	-8.28853	7.25886	1305	205.347	155.286
	1304	669.692	771.164	1304	409.212	488.044	1304	244.613	309.358	1304	409.212	488.044	1304	-35.2293	6.43614	1305.5	153.004	155.793
	1304.5	751.69	769.093	1304.5	466.727	486.412	1304.5	283.756	308.043	1304.5	466.727	486.412	1304.5	-25.0471	5.62916	1306	166.86	157.509
	1305	797.896	767.038	1305	553.182	484.844	1305	390.965	306.775	1305	553.182	484.844	1305	113.273	4.84239	1306.5	118.182	160.526
	1305.5	751.647	764.998	1305.5	457.759	483.34	1305.5	271.201	305.555	1305.5	457.759	483.34	1305.5	-44.6831	4.08027	1307	139.03	164.625
	1306	772.067	762.97	1306	493.437	481.9	1306	313.829	304.385	1306	493.437	481.9	1306	9.10322	3.34706	1307.5	140.231	169.301
	1306.5	673.812	760.955	1306.5	386.142	480.523	1306.5	205.758	303.265	1306.5	386.142	480.523	1306.5	-98.2839	2.64689	1308	187.718	173.861
	1307	740.827	758.95	1307	435.188	479.207	1307	242.693	302.197	1307	435.188	479.207	1307	-82.3908	1.9837	1308.5	261.052	177.56
	1307.5	803.922	756.956	1307.5	535.8	477.95	1307.5	357.162	301.179	1307.5	535.8	477.95	1307.5	57.1023	1.36117	1309	146.177	179.759
	1308	763.088	754.971	1308	481.417	476.749	1308	302.433	300.213	1308	481.417	476.749	1308	-3.22073	0.78275	1309.5	225.374	180.045
	1308.5	1004.05	752.995	1308.5	704.652	475.603	1308.5	504.875	299.297	1308.5	704.652	475.603	1308.5	162.657	0.25158	1310	138.289	178.313
	1309	606.865	751.029	1309	329.72	474.507	1309	161.238	298.431	1309	329.72	474.507	1309	-126.326	-0.22952	1310.5	181.531	174.773
	1309.5	868.79	749.073	1309.5	596.257	473.457	1309.5	416.788	297.613	1309.5	596.257	473.457	1309.5	109.408	-0.65804	1311	189.109	169.905
	1310	470.38	747.127	1310	192.375	472.451	1310	32.7142	296.842	1310	192.375	472.451	1310	-242.101	-1.03186	1311.5	132.637	164.363
	1310.5	877.28	745.194	1310.5	584.98	471.484	1310.5	392.183	296.116	1310.5	584.98	471.484	1310.5	65.952	-1.34922	1312	191.012	158.862
	1311	851.221	743.274	1311	568.735	470.552	1311	383.127	295.434	1311	568.735	470.552	1311	67.9714	-1.60875	1312.5	146.819	154.069
	1311.5	761.672	741.369	1311.5	461.938	469.649	1311.5	270.379	294.793	1311.5	461.938	469.649	1311.5	-52.088	-1.80945	1313	177.927	150.507
	1312	932.705	739.482	1312	626.294	468.774	1312	423.302	294.19	1312	626.294	468.774	1312	80.0301	-1.95076	1313.5	51.9795	148.5
	1312.5	778.565	737.615	1312.5	513.097	467.92	1312.5	338.037	293.624	1312.5	513.097	467.92	1312.5	42.9692	-2.03247	1314	168.378	148.133
	1313	691.518	735.77	1313	427.45	467.084	1313	261.502	293.092	1313	427.45	467.084	1313	-22.5802	-2.05479	1314.5	148.396	149.258
	1313.5	376.979	733.951	1313.5	133.747	466.262	1313.5	-8.30563	292.591	1313.5	133.747	466.262	1313.5	-247.613	-2.01832	1315	155.446	151.514
	1314	847.803	732.161	1314	564.311	465.451	1314	377.003	292.119	1314	564.311	465.451	1314	60.6476	-1.92402	1315.5	209.698	154.371
	1314.5	645.387	730.404	1314.5	409.134	464.648	1314.5	257.991	291.674	1314.5	409.134	464.648	1314.5	0.77668	-1.77321	1316	147.584	157.197
	1315	703.366	728.683	1315	459.905	463.849	1315	301.58	291.253	1315	459.905	463.849	1315	32.7517	-1.56757	1316.5	146.963	159.343
	1315.5	623.479	727.002	1315.5	389.473	463.053	1315.5	245.3	290.855	1315.5	389.473	463.053	1315.5	-5.75096	-1.30908	1317	117.357	160.242
	1316	558.49	725.366	1316	312.548	462.258	1316	162.857	290.478	1316	312.548	462.258	1316	-93.7314	-1.00002	1317.5	163.751	159.507
	1316.5	731.715	723.778	1316.5	469.935	461.462	1316.5	300.045	290.119	1316.5	469.935	461.462	1316.5	12.7774	-0.64297	1318	208.178	157.023
	1317	795.928	722.243	1317	489.159	460.665	1317	290.639	289.778	1317	489.159	460.665	1317	-41.6694	-0.2407	1318.5	150.771	152.99
	1317.5	921.684	720.764	1317.5	618.81	459.866	1317.5	416.421	289.453	1317.5	618.81	459.866	1317.5	76.2864	0.20375	1319	156.112	147.928
	1318	913.032	719.347	1318	619.151	459.068	1318	424.887	289.144	1318	619.151	459.068	1318	94.6422	0.6872	1319.5	134.259	142.605
	1318.5	777.85	717.995	1318.5	503.212	458.269	1318.5	324.006	288.85	1318.5	503.212	458.269	1318.5	21.4867	1.20631	1320	141.433	137.911
	1319	967.318	716.712	1319	632.938	457.474	1319	411.37	288.57	1319	632.938	457.474	1319	40.0712	1.7576	1320.5	107.507	134.689
	1319.5	905.902	715.502	1319.5	596.014	456.683	1319.5	389.267	288.306	1319.5	596.014	456.683	1319.5	43.8611	2.33754	1321	170.354	133.565
	1320	719.21	714.369	1320	442.848	455.9	1320	266.353	288.058	1320	442.848	455.9	1320	-32.0228	2.94252	1321.5	73.3472	134.81
	1320.5	525.043	713.316	1320.5	273.461	455.128	1320.5	120.607	287.826	1320.5	273.461	455.128	1320.5	-138.687	3.56894	1322	160.432	138.272
	1321	702.101	712.346	1321	451.531	454.373	1321	290.875	287.611	1321	451.531	454.373	1321	16.7435	4.21319	1322.5	117.541	143.411
	1321.5	669.629	711.462	1321.5	391.486	453.637	1321.5	212.903	287.416	1321.5	391.486	453.637	1321.5	-84.2831	4.87171	1323	155.67	149.415
	1322	585.205	710.667	1322	348.443	452.926	1322	202.215	287.241	1322	348.443	452.926	1322	-48.9594	5.54101	1323.5	147.417	155.389
	1322.5	649.217	709.963	1322.5	382.754	452.246	1322.5	214.435	287.089	1322.5	382.754	452.246	1322.5	-69.4423	6.2177	1324	158.679	160.567
	1323	746.075	709.35	1323	453.305	451.602	1323	267.879	286.962	1323	453.305	451.602	1323	-46.4194	6.8985	1324.5	155	164.484
	1323.5	686.232	708.832	1323.5	435.356	451	1323.5	274.082	286.862	1323.5	435.356	451	1323.5	0.51283	7.58028	1325	196.468	167.081
	1324	703.932	708.407	1324	490.241	450.445	1324	346.626	286.791	1324	490.241	450.445	1324	102.714	8.26006	1325.5	272.171	168.692
	1324.5	615.138	708.076	1324.5	393.33	449.943	1324.5	251.868	286.752	1324.5	393.33	449.943	1324.5	9.98738	8.93506	1326	153.557	169.923
	1325	692.374	707.84	1325	456.57	449.501	1325	305.648	286.747	1325	456.57	449.501	1325	45.7139	9.60267	1326.5	108.954	171.463
	1325.5	863.79	707.696	1325.5	633.581	449.124	1325.5	478.4	286.779	1325.5	633.581	449.124	1325.5	208.46	10.2605	1327	146.567	173.861
	1326	631.767	707.644	1326	413.314	448.818	1326	272.193	286.851	1326	413.314	448.818	1326	31.391	10.9063	1327.5	135.637	177.342
	1326.5	566.842	707.682	1326.5	358.095	448.586	1326.5	223.239	286.964	1326.5	358.095	448.586	1326.5	-4.43862	11.5381	1328	173.578	181.715
	1327	612.627	707.807	1327	392.841	448.435	1327	251.953	287.12	1327	392.841	448.435	1327	11.7265	12.154	1328.5	200.122	186.395
	1327.5	561.85	708.015	1327.5	370.778	448.368	1327.5	246.774	287.322	1327.5	370.778	448.368	1327.5	35.2667	12.7527	1329	263.271	190.545
	1328	689.979	708.303	1328	442.083	448.388	1328	283.829	287.57	1328	442.083	448.388	1328	13.2595	13.3325	1329.5	179.522	193.3
	1328.5	628.383	708.668	1328.5	418.487	448.498	1328.5	285.051	287.867	1328.5	418.487	448.498	1328.5	53.3181	13.8924	1330	191.272	194.003
	1329	779.338	709.103	1329	535.808	448.701	1329	379.565	288.211	1329	535.808	448.701	1329	106.696	14.4314	1330.5	193.451	192.404
	1329.5	392.27	709.603	1329.5	185.379	448.997	1329.5	68.9056	288.605	1329.5	185.379	448.997	1329.5	-137.258	14.9485	1331	239.1	188.756
	1330	790.38	710.164	1330	523.469	449.387	1330	349.976	289.047	1330	523.469	449.387	1330	54.0238	15.4432	1331.5	212.745	183.767
	1330.5	826.001	710.778	1330.5	549.301	449.87	1330.5	368.63	289.538	1330.5	549.301	449.87	1330.5	60.992	15.9148	1332	133.354	178.446
	1331	829.107	711.439	1331	578.745	450.445	1331	413.901	290.074	1331	578.745	450.445	1331	129.497	16.3629	1332.5	123.465	173.844
	1331.5	741.892	712.139	1331.5	480.693	451.108	1331.5	314.973	290.656	1331.5	480.693	451.108	1331.5	29.3991	16.7872	1333	135.117	170.784
	1332	645.661	712.872	1332	380.594	451.856	1332	214.321	291.28	1332	380.594	451.856	1332	-67.4955	17.1874	1333.5	182.042	169.652
	1332.5	751.951	713.629	1332.5	466.893	452.686	1332.5	282.546	291.943	1332.5	466.893	452.686	1332.5	-26.9969	17.5632	1334	206.846	170.285
	1333	627.606	714.402	1333	391.335	453.589	1333	240.528	292.642	1333	391.335	453.589	1333	-15.3619	17.9147	1334.5	150.146	172.021
	1333.5	755.2	715.184	1333.5	500.526	454.562	1333.5	334.879	293.372	1333.5	500.526	454.562	1333.5	52.3742	18.2415	1335	219.722	173.875
	1334	542.787	715.966	1334	299.265	455.595	1334	156.04	294.128	1334	299.265	455.595	1334	-94.9348	18.5435	1335.5	155.323	174.813
	1334.5	542.842	716.739	1334.5	298.551	456.68	1334.5	150.969	294.906	1334.5	298.551	456.68	1334.5	-102.579	18.8205	1336	173.273	174.052
	1335	823.647	717.495	1335	559.832	457.808	1335	387.459	295.699	1335	559.832	457.808	1335	91.7109	19.0724	1336.5	172.398	171.297
	1335.5	758.708	718.225	1335.5	537.845	458.968	1335.5	386.564	296.501	1335.5	537.845	458.968	1335.5	131.036	19.2989	1337	184.715	166.86
	1336	848.395	718.921	1336	602.317	460.151	1336	433.56	297.305	1336	602.317	460.151	1336	148.557	19.4997	1337.5	140.896	161.623
	1336.5	576.957	719.575	1336.5	322.59	461.343	1336.5	169.206	298.103	1336.5	322.59	461.343	1336.5	-95.4345	19.6743	1338	220.012	156.838
	1337	775.685	720.178	1337	487.3	462.534	1337	303.926	298.889	1337	487.3	462.534	1337	-8.70442	19.8223	1338.5	121.008	153.831
	1337.5	733.549	720.723	1337.5	469.045	463.711	1337.5	297.269	299.653	1337.5	469.045	463.711	1337.5	7.33573	19.943	1339	93.1247	153.656
	1338	919.285	721.202	1338	650.463	464.862	1338	468.804	300.389	1338	650.463	464.862	1338	159.26	20.0359	1339.5	161.945	156.809
	1338.5	703.775	721.608	1338.5	419.128	465.972	1338.5	238.267	301.087	1338.5	419.128	465.972	1338.5	-66.1685	20.1001	1340	158.53	163.056
	1339	792.778	721.935	1339	485.824	467.03	1339	285.738	301.74	1339	485.824	467.03	1339	-47.2306	20.1349	1340.5	152.313	171.439
	1339.5	648.259	722.176	1339.5	405.012	468.022	1339.5	251.202	302.339	1339.5	405.012	468.022	1339.5	-11.6821	20.1392	1341	174.457	180.445
	1340	605.076	722.326	1340	355.083	468.936	1340	200.842	302.876	1340	355.083	468.936	1340	-63.446	20.1121	1341.5	171.286	188.319
	1340.5	772.694	722.379	1340.5	494.439	469.759	1340.5	313.948	303.343	1340.5	494.439	469.759	1340.5	8.97864	20.0526	1342	238.406	193.435
	1341	666.516	722.33	1341	399.214	470.48	1341	233.239	303.733	1341	399.214	470.48	1341	-51.1454	19.9593	1342.5	260.272	194.647
	1341.5	837.116	722.177	1341.5	575.097	471.087	1341.5	399.233	304.037	1341.5	575.097	471.087	1341.5	101.985	19.8313	1343	232.946	191.533
	1342	894.492	721.916	1342	653.111	471.569	1342	487.908	304.249	1342	653.111	471.569	1342	204.401	19.6673	1343.5	134.514	184.484
	1342.5	879.217	721.545	1342.5	640.873	471.917	1342.5	479.782	304.362	1342.5	640.873	471.917	1342.5	201.091	19.4661	1344	166.079	174.601
	1343	786.413	721.061	1343	541.594	472.122	1343	382.087	304.371	1343	541.594	472.122	1343	106.4	19.2267	1344.5	205.725	163.458
	1343.5	515.815	720.465	1343.5	237.095	472.175	1343.5	73.5611	304.271	1343.5	237.095	472.175	1343.5	-206.551	18.9479	1345	157.66	152.755
	1344	588.106	719.755	1344	336.945	472.071	1344	183.882	304.056	1344	336.945	472.071	1344	-79.4169	18.6287	1345.5	91.238	143.976
	1344.5	630.487	718.933	1344.5	394.128	471.804	1344.5	248.027	303.724	1344.5	394.128	471.804	1344.5	-5.82778	18.2682	1346	64.6602	138.107
	1345	684.161	718.001	1345	448.275	471.37	1345	295.178	303.272	1345	448.275	471.37	1345	34.6836	17.8656	1346.5	142.408	135.488
	1345.5	574.784	716.96	1345.5	323.774	470.765	1345.5	166.487	302.698	1345.5	323.774	470.765	1345.5	-97.8873	17.4204	1347	166.187	135.827
	1346	559.59	715.814	1346	273.443	469.989	1346	98.2416	302	1346	273.443	469.989	1346	-194.851	16.932	1347.5	139.974	138.354
	1346.5	870.506	714.567	1346.5	622.396	469.042	1346.5	448.895	301.18	1346.5	622.396	469.042	1346.5	158.922	16.4003	1348	177.548	142.064
	1347	743.181	713.223	1347	485.756	467.926	1347	318.517	300.238	1347	485.756	467.926	1347	34.3848	15.8252	1348.5	146.031	145.992
	1347.5	886.425	711.788	1347.5	557.817	466.643	1347.5	343.737	299.176	1347.5	557.817	466.643	1347.5	-15.1488	15.207	1349	126.162	149.436
	1348	830.068	710.268	1348	566.46	465.198	1348	390.767	297.998	1348	566.46	465.198	1348	93.1142	14.5462	1349.5	158.855	152.077
	1348.5	538.987	708.67	1348.5	331.761	463.598	1348.5	202.248	296.708	1348.5	331.761	463.598	1348.5	-20.0965	13.8437	1350	137.563	153.975
	1349	591.602	707.001	1349	387.925	461.849	1349	254.972	295.311	1349	387.925	461.849	1349	29.6219	13.1006	1350.5	140.795	155.447
	1349.5	776.803	705.269	1349.5	506.067	459.962	1349.5	329.408	293.812	1349.5	506.067	459.962	1349.5	30.5269	12.3184	1351	153.807	156.88
	1350	766.555	703.482	1350	504.236	457.945	1350	330.924	292.221	1350	504.236	457.945	1350	39.381	11.4988	1351.5	177.279	158.538
	1350.5	985.308	701.651	1350.5	680.614	455.811	1350.5	471.16	290.543	1350.5	680.614	455.811	1350.5	122.324	10.644	1352	187.881	160.412
	1351	856.12	699.784	1351	561.752	453.573	1351	367.519	288.789	1351	561.752	453.573	1351	40.7483	9.75653	1352.5	204.708	162.184
	1351.5	858.352	697.89	1351.5	565.302	451.244	1351.5	373.199	286.969	1351.5	565.302	451.244	1351.5	48.1022	8.8391	1353	160.043	163.289
	1352	957.695	695.981	1352	623.143	448.839	1352	404.41	285.091	1352	623.143	448.839	1352	35.015	7.89491	1353.5	67.7865	163.075
	1352.5	859.176	694.066	1352.5	596.35	446.373	1352.5	420.857	283.169	1352.5	596.35	446.373	1352.5	121.85	6.92744	1354	138.115	161.009
	1353	843.387	692.157	1353	572.632	443.864	1353	391.269	281.212	1353	572.632	443.864	1353	85.7124	5.94047	1354.5	165.799	156.863
	1353.5	595.12	690.262	1353.5	345.497	441.328	1353.5	185.782	279.234	1353.5	345.497	441.328	1353.5	-80.2761	4.93811	1355	258.404	150.832
	1354	616.408	688.394	1354	387.121	438.782	1354	240.735	277.247	1354	387.121	438.782	1354	-8.0937	3.9247	1355.5	139.769	143.532
	1354.5	534.018	686.563	1354.5	331.621	436.244	1354.5	206.206	275.264	1354.5	331.621	436.244	1354.5	-10.9349	2.90487	1356	131.208	135.892
	1355	932.241	684.779	1355	697.328	433.732	1355	533.975	273.297	1355	697.328	433.732	1355	252.75	1.88346	1356.5	152.147	128.95
	1355.5	720.587	683.052	1355.5	462.326	431.263	1355.5	294.447	271.36	1355.5	462.326	431.263	1355.5	10.9942	0.86549	1357	122.81	123.612
	1356	628.413	681.392	1356	375.03	428.856	1356	215.543	269.466	1356	375.03	428.856	1356	-54.8522	-0.14385	1357.5	67.5066	120.438
	1356.5	492.212	679.809	1356.5	306.157	426.527	1356.5	190.756	267.626	1356.5	306.157	426.527	1356.5	-8.99305	-1.13925	1358	94.73	119.504
	1357	586.561	678.311	1357	380.2	424.293	1357	246.064	265.855	1357	380.2	424.293	1357	18.8659	-2.11533	1358.5	71.3763	120.385
	1357.5	524.842	676.909	1357.5	257.999	422.171	1357.5	94.9075	264.163	1357.5	257.999	422.171	1357.5	-178.47	-3.06667	1359	65.6401	122.259
	1358	563.233	675.609	1358	310.049	420.175	1358	152.776	262.563	1358	310.049	420.175	1358	-112.132	-3.98784	1359.5	162.357	124.101
	1358.5	492.982	674.419	1358.5	239.732	418.321	1358.5	85.829	261.065	1358.5	239.732	418.321	1358.5	-172.859	-4.87349	1360	227.003	124.927
	1359	607.431	673.347	1359	373.549	416.622	1359	220.479	259.681	1359	373.549	416.622	1359	-33.7449	-5.71832	1360.5	154.857	124.016
	1359.5	733.6	672.397	1359.5	494.44	415.089	1359.5	336.529	258.418	1359.5	494.44	415.089	1359.5	68.4859	-6.51722	1361	169.534	121.074
	1360	749.096	671.577	1360	544.938	413.735	1360	407.526	257.287	1360	544.938	413.735	1360	169.35	-7.26523	1361.5	75.6762	116.292
	1360.5	690.145	670.89	1360.5	442.962	412.569	1360.5	283.73	256.296	1360.5	442.962	412.569	1360.5	13.1032	-7.95762	1362	113.685	110.294
	1361	779.182	670.34	1361	528.767	411.599	1361	362.599	255.45	1361	528.767	411.599	1361	80.8132	-8.58996	1362.5	45.1408	104.004
	1361.5	628.146	669.929	1361.5	377.922	410.832	1361.5	216.098	254.755	1361.5	377.922	410.832	1361.5	-53.5178	-9.15811	1363	51.9089	98.4536
	1362	632.543	669.661	1362	358.329	410.272	1362	187.154	254.217	1362	358.329	410.272	1362	-101.649	-9.65828	1363.5	67.9856	94.5884
	1362.5	543.272	669.536	1362.5	308.563	409.925	1362.5	158.255	253.839	1362.5	308.563	409.925	1362.5	-90.8991	-10.0871	1364	112.919	93.1107
	1363	414.836	669.555	1363	178.089	409.791	1363	36.4785	253.622	1363	178.089	409.791	1363	-201.224	-10.4416	1364.5	132.701	94.3818
	1363.5	457.592	669.716	1363.5	236.486	409.87	1363.5	100.564	253.569	1363.5	236.486	409.87	1363.5	-127.833	-10.7192	1365	124.957	98.3979
	1364	488.734	670.019	1364	285.474	410.163	1364	159.177	253.678	1364	285.474	410.163	1364	-55.9226	-10.9179	1365.5	132.929	104.827
	1364.5	567.549	670.46	1364.5	367.604	410.664	1364.5	238.657	253.949	1364.5	367.604	410.664	1364.5	19.0669	-11.0363	1366	56.6218	113.087
	1365	574.249	671.036	1365	352.147	411.371	1365	211.367	254.38	1365	352.147	411.371	1365	-27.6653	-11.0732	1366.5	118.261	122.449
	1365.5	551.848	671.743	1365.5	358.302	412.276	1365.5	233.619	254.965	1365.5	358.302	412.276	1365.5	20.9604	-11.0282	1367	72.8165	132.125
	1366	517.801	672.576	1366	284.814	413.372	1366	137.98	255.701	1366	284.814	413.372	1366	-106.784	-10.9014	1367.5	143.283	141.356
	1366.5	692.985	673.528	1366.5	444.748	414.649	1366.5	282.23	256.581	1366.5	444.748	414.649	1366.5	9.19527	-10.6933	1368	192.974	149.467
	1367	463.679	674.594	1367	256.4	416.098	1367	127.126	257.599	1367	256.4	416.098	1367	-90.1713	-10.4052	1368.5	187.097	155.918
	1367.5	716.825	675.765	1367.5	469.806	417.706	1367.5	307.927	258.746	1367.5	469.806	417.706	1367.5	34.3599	-10.0387	1369	174.971	160.335
	1368	836.244	677.034	1368	595.258	419.461	1368	431.24	260.014	1368	595.258	419.461	1368	152.383	-9.59603	1369.5	148.647	162.534
	1368.5	863.116	678.391	1368.5	581.075	421.349	1368.5	394.689	261.392	1368.5	581.075	421.349	1368.5	78.6401	-9.07999	1370	147.01	162.541
	1369	908.326	679.827	1369	613.644	423.354	1369	416.997	262.87	1369	613.644	423.354	1369	85.4297	-8.49378	1370.5	167.445	160.586
	1369.5	752.906	681.332	1369.5	475.73	425.461	1369.5	296.927	264.437	1369.5	475.73	425.461	1369.5	-5.27434	-7.84112	1371	167.321	157.086
	1370	672.694	682.896	1370	427.467	427.653	1370	269.89	266.081	1370	427.467	427.653	1370	2.38752	-7.12615	1371.5	206.059	152.594
	1370.5	611.433	684.508	1370.5	376.546	429.914	1370.5	229.843	267.79	1370.5	376.546	429.914	1370.5	-22.1658	-6.35342	1372	160.351	147.734
	1371	754.048	686.158	1371	502.711	432.226	1371	337.742	269.551	1371	502.711	432.226	1371	57.6392	-5.52787	1372.5	103.374	143.109
	1371.5	785.34	687.833	1371.5	551.28	434.572	1371.5	395.211	271.351	1371.5	551.28	434.572	1371.5	127.704	-4.65475	1373	68.3254	139.226
	1372	625.855	689.522	1372	370.644	436.934	1372	212.494	273.176	1372	370.644	436.934	1372	-58.1811	-3.73962	1373.5	146.063	136.424
	1372.5	526.076	691.213	1372.5	274.294	439.295	1372.5	120.978	275.014	1372.5	274.294	439.295	1372.5	-138.728	-2.78827	1374	127.952	134.846
	1373	667.357	692.896	1373	379.429	441.636	1373	195.883	276.852	1373	379.429	441.636	1373	-109.417	-1.80671	1374.5	149.427	134.441
	1373.5	674.192	694.557	1373.5	433.871	443.941	1373.5	278.513	278.676	1373.5	433.871	443.941	1373.5	14.9235	-0.80107	1375	166.877	135.013
	1374	753.082	696.187	1374	487.504	446.194	1374	312.895	280.474	1374	487.504	446.194	1374	19.6592	0.22238	1375.5	185.9	136.278
	1374.5	763.018	697.773	1374.5	523.867	448.378	1374.5	362.943	282.233	1374.5	523.867	448.378	1374.5	91.5075	1.25735	1376	70.3993	137.944
	1375	766.473	699.304	1375	486.762	450.477	1375	307.029	283.941	1375	486.762	450.477	1375	1.96515	2.29752	1376.5	121.188	139.763
	1375.5	858.45	700.771	1375.5	585.081	452.477	1375.5	403.177	285.586	1375.5	585.081	452.477	1375.5	94.7991	3.33663	1377	182.451	141.565
	1376	445.851	702.161	1376	204.156	454.365	1376	59.2031	287.159	1376	204.156	454.365	1376	-185.125	4.3685	1377.5	108.684	143.264
	1376.5	763.28	703.467	1376.5	508.989	456.127	1376.5	338.678	288.648	1376.5	508.989	456.127	1376.5	53.6121	5.38711	1378	199.104	144.827
	1377	812.379	704.678	1377	558.007	457.753	1377	388.432	290.043	1377	558.007	457.753	1377	100.439	6.38659	1378.5	85.7266	146.241
	1377.5	449.429	705.785	1377.5	229.574	459.23	1377.5	97.7045	291.337	1377.5	229.574	459.23	1377.5	-127.444	7.36133	1379	110.49	147.482
	1378	841.583	706.78	1378	552.109	460.551	1378	364.484	292.522	1378	552.109	460.551	1378	44.8016	8.30596	1379.5	207.8	148.494
	1378.5	702.382	707.656	1378.5	417.375	461.706	1378.5	233.962	293.59	1378.5	417.375	461.706	1378.5	-71.8323	9.21542	1380	145.945	149.2
	1379	620.799	708.407	1379	365.6	462.69	1379	204.32	294.535	1379	365.6	462.69	1379	-67.5295	10.085	1380.5	213.139	149.532
	1379.5	889.704	709.025	1379.5	599.581	463.497	1379.5	408.797	295.353	1379.5	599.581	463.497	1379.5	84.0252	10.9102	1381	103.946	149.469
	1380	973.774	709.506	1380	623.6	464.122	1380	393.151	296.039	1380	623.6	464.122	1380	7.66687	11.6873	1381.5	145.646	149.081
	1380.5	861.682	709.845	1380.5	571.361	464.563	1380.5	382.867	296.59	1380.5	571.361	464.563	1380.5	60.932	12.4124	1382	157.135	148.545
	1381	632.169	710.039	1381	371.615	464.819	1381	206.447	297.004	1381	371.615	464.819	1381	-71.2416	13.0826	1382.5	78.8581	148.139
	1381.5	649.371	710.084	1381.5	413.345	464.888	1381.5	261.834	297.28	1381.5	413.345	464.888	1381.5	4.31554	13.6951	1383	221.872	148.199
	1382	679.522	709.978	1382	439.918	464.773	1382	285.305	297.419	1382	439.918	464.773	1382	22.1551	14.2477	1383.5	130.569	149.049
	1382.5	571.591	709.721	1382.5	331.501	464.475	1382.5	178.903	297.419	1382.5	331.501	464.475	1382.5	-76.4503	14.7384	1384	129.701	150.925
	1383	854.981	709.311	1383	606.85	463.999	1383	440.029	297.284	1383	606.85	463.999	1383	154.298	15.166	1384.5	150.573	153.898
	1383.5	835.385	708.75	1383.5	520.083	463.347	1383.5	315.496	297.015	1383.5	520.083	463.347	1383.5	-27.4604	15.5294	1385	168.694	157.821
	1384	753.294	708.038	1384	468.269	462.527	1384	284.279	296.616	1384	468.269	462.527	1384	-25.1603	15.8282	1385.5	165.694	162.313
	1384.5	812.62	707.177	1384.5	520.876	461.545	1384.5	330.818	296.092	1384.5	520.876	461.545	1384.5	10.5076	16.0624	1386	163.841	166.79
	1385	876.63	706.17	1385	591.269	460.407	1385	401.003	295.446	1385	591.269	460.407	1385	80.1961	16.2321	1386.5	165.286	170.53
	1385.5	844.889	705.021	1385.5	559.466	459.123	1385.5	371.236	294.685	1385.5	559.466	459.123	1385.5	53.4703	16.3382	1387	189.268	172.778
	1386	703.686	703.733	1386	471.344	457.701	1386	319.009	293.813	1386	471.344	457.701	1386	59.719	16.3817	1387.5	193.262	172.861
	1386.5	744.073	702.311	1386.5	477.873	456.151	1386.5	306.226	292.839	1386.5	477.873	456.151	1386.5	14.6454	16.364	1388	160.53	170.313
	1387	931.095	700.76	1387	643.861	454.483	1387	450.217	291.768	1387	643.861	454.483	1387	123.065	16.2869	1388.5	139.436	164.965
	1387.5	888.24	699.086	1387.5	636.298	452.708	1387.5	463.224	290.608	1387.5	636.298	452.708	1387.5	169.993	16.1522	1389	181.359	157.014
	1388	728.997	697.296	1388	484.617	450.835	1388	324.362	289.367	1388	484.617	450.835	1388	52.3598	15.9623	1389.5	193.912	147.033
	1388.5	420.04	695.396	1388.5	203.29	448.877	1388.5	77.2021	288.052	1388.5	203.29	448.877	1388.5	-141.351	15.7196	1390	139.1	135.927
	1389	570.039	693.394	1389	391.897	446.844	1389	276.821	286.671	1389	391.897	446.844	1389	76.8408	15.4268	1390.5	100.499	124.838
	1389.5	662.991	691.296	1389.5	470.264	444.747	1389.5	342.284	285.233	1389.5	470.264	444.747	1389.5	121.196	15.0866	1391	141.663	114.999
	1390	661.443	689.111	1390	432.933	442.598	1390	283.763	283.745	1390	432.933	442.598	1390	31.0853	14.7019	1391.5	77.399	107.565
	1390.5	658.598	686.847	1390.5	414.174	440.407	1390.5	254.737	282.215	1390.5	414.174	440.407	1390.5	-12.2565	14.2758	1392	32.6094	103.441
	1391	761.933	684.511	1391	512.684	438.185	1391	346.367	280.651	1391	512.684	438.185	1391	66.3436	13.8113	1392.5	88.7122	103.13
	1391.5	652.234	682.112	1391.5	411.82	435.943	1391.5	253.174	279.061	1391.5	411.82	435.943	1391.5	-10.6149	13.3115	1393	145.771	106.638
	1392	458.11	679.659	1392	251.401	433.69	1392	119.983	277.452	1392	251.401	433.69	1392	-97.6431	12.7794	1393.5	114.462	113.451
	1392.5	651.743	677.159	1392.5	394.055	431.437	1392.5	227.811	275.831	1392.5	394.055	431.437	1392.5	-49.9708	12.2181	1394	97.2069	122.589
	1393	536.321	674.621	1393	346.275	429.191	1393	225.315	274.205	1393	346.275	429.191	1393	17.5775	11.6305	1394.5	146.9	132.746
	1393.5	643.352	672.052	1393.5	394.561	426.962	1393.5	235.067	272.58	1393.5	394.561	426.962	1393.5	-33.5649	11.0196	1395	159.179	142.478
	1394	561.481	669.461	1394	338.931	424.757	1394	196.902	270.962	1394	338.931	424.757	1394	-42.162	10.3881	1395.5	114.784	150.427
	1394.5	679.497	666.856	1394.5	437.236	422.583	1394.5	280.611	269.357	1394.5	437.236	422.583	1394.5	14.8972	9.73884	1396	133.08	155.527
	1395	671.918	664.244	1395	431.872	420.448	1395	277.731	267.769	1395	431.872	420.448	1395	15.0465	9.07425	1396.5	196.827	157.166
	1395.5	553.947	661.632	1395.5	338.008	418.356	1395.5	200.978	266.203	1395.5	338.008	418.356	1395.5	-31.2092	8.39678	1397	240.868	155.274
	1396	559.913	659.027	1396	326.411	416.313	1396	181.668	264.663	1396	326.411	416.313	1396	-65.1676	7.70871	1397.5	184.041	150.312
	1396.5	750.857	656.435	1396.5	516.432	414.323	1396.5	362.012	263.153	1396.5	516.432	414.323	1396.5	97.3567	7.01216	1398	130.06	143.182
	1397	809.653	653.863	1397	587.817	412.391	1397	438.409	261.676	1397	587.817	412.391	1397	179.846	6.30908	1398.5	77.0307	135.065
	1397.5	646.146	651.317	1397.5	428.993	410.518	1397.5	289.615	260.233	1397.5	428.993	410.518	1397.5	49.4869	5.60129	1399	123.913	127.218
	1398	506.31	648.801	1398	308.386	408.707	1398	184.633	258.828	1398	308.386	408.707	1398	-27.1976	4.89043	1399.5	47.3468	120.774
	1398.5	450.15	646.321	1398.5	214.358	406.96	1398.5	72.4416	257.461	1398.5	214.358	406.96	1398.5	-167.164	4.17801	1400	128.311	116.573
	1399	636.072	643.88	1399	403.4	405.277	1399	252.955	256.134	1399	403.4	405.277	1399	-1.16137	3.46541	1400.5	149.285	115.052
	1399.5	585.283	641.484	1399.5	353.93	403.659	1399.5	202.4	254.846	1399.5	353.93	403.659	1399.5	-48.1045	2.75385	1401	137.881	116.202
	1400	739.069	639.135	1400	503.21	402.106	1400	344.129	253.6	1400	503.21	402.106	1400	77.1358	2.04447	1401.5	112.271	119.612
	1400.5	736.671	636.836	1400.5	509.3	400.617	1400.5	356.002	252.394	1400.5	509.3	400.617	1400.5	97.0512	1.33827	1402	139.72	124.558
	1401	415.315	634.591	1401	226.573	399.19	1401	114.378	251.227	1401	226.573	399.19	1401	-80.3623	0.63619	1402.5	113.926	130.142
	1401.5	552.806	632.401	1401.5	306.501	397.823	1401.5	154.564	250.1	1401.5	306.501	397.823	1401.5	-102.955	-0.06092	1403	96.6362	135.442
	1402	823.946	630.267	1402	542.481	396.515	1402	355.862	249.01	1402	542.481	396.515	1402	42.6262	-0.75227	1403.5	131.042	139.662
	1402.5	598.57	628.192	1402.5	353.525	395.263	1402.5	199.034	247.957	1402.5	353.525	395.263	1402.5	-61.9819	-1.43709	1404	115.345	142.238
	1403	484.953	626.177	1403	300.706	394.063	1403	182.812	246.94	1403	300.706	394.063	1403	-16.5812	-2.11465	1404.5	209.558	142.918
	1403.5	478.846	624.221	1403.5	284.564	392.914	1403.5	164.627	245.955	1403.5	284.564	392.914	1403.5	-41.364	-2.78423	1405	194.023	141.775
	1404	690.985	622.325	1404	394.179	391.811	1404	207.907	245.003	1404	394.179	391.811	1404	-105.588	-3.4451	1405.5	140.603	139.176
	1404.5	917.386	620.489	1404.5	649.677	390.751	1404.5	467.964	244.081	1404.5	649.677	390.751	1404.5	159.185	-4.09649	1406	104.978	135.699
	1405	756.836	618.712	1405	485.641	389.731	1405	312.658	243.187	1405	485.641	389.731	1405	16.5971	-4.73763	1406.5	126.299	132.024
	1405.5	741.37	616.995	1405.5	483.335	388.746	1405.5	314.133	242.319	1405.5	483.335	388.746	1405.5	28.804	-5.36766	1407	134.538	128.801
	1406	471.785	615.336	1406	234.021	387.795	1406	91.5521	241.475	1406	234.021	387.795	1406	-150.928	-5.98569	1407.5	115.68	126.526
	1406.5	561.63	613.734	1406.5	364.074	386.873	1406.5	236.268	240.655	1406.5	364.074	386.873	1406.5	19.0509	-6.59074	1408	124.007	125.444
	1407	567.952	612.189	1407	346.943	385.977	1407	207.821	239.856	1407	346.943	385.977	1407	-29.3397	-7.18176	1408.5	83.4485	125.499
	1407.5	627.65	610.698	1407.5	405.289	385.103	1407.5	259.9	239.076	1407.5	405.289	385.103	1407.5	14.9628	-7.75765	1409	83.5291	126.341
	1408	722.843	609.261	1408	487.583	384.249	1408	329.655	238.315	1408	487.583	384.249	1408	64.6486	-8.31717	1409.5	189.058	127.397
	1408.5	568.014	607.876	1408.5	332.107	383.413	1408.5	182.128	237.572	1408.5	332.107	383.413	1408.5	-69.2166	-8.85904	1410	168.736	127.984
	1409	556.925	606.542	1409	343.523	382.591	1409	205.323	236.845	1409	343.523	382.591	1409	-26.1071	-9.38189	1410.5	125.4	127.457
	1409.5	868.711	605.258	1409.5	627.812	381.781	1409.5	461.232	236.133	1409.5	627.812	381.781	1409.5	179.047	-9.88427	1411	153.732	125.357
	1410	645.158	604.021	1410	442.115	380.982	1410	308.616	235.437	1410	442.115	380.982	1410	79.8524	-10.3646	1411.5	84.2938	121.524
	1410.5	635.022	602.832	1410.5	425.826	380.192	1410.5	287.011	234.756	1410.5	425.826	380.192	1410.5	52.6568	-10.8214	1412	119.373	116.155
	1411	532.196	601.687	1411	373.41	379.411	1411	268.553	234.09	1411	373.41	379.411	1411	87.6084	-11.253	1412.5	92.2328	109.79
	1411.5	542.369	600.588	1411.5	351.145	378.636	1411.5	224.861	233.44	1411.5	351.145	378.636	1411.5	13.4432	-11.6576	1413	112.75	103.222
	1412	623.567	599.531	1412	396.344	377.868	1412	249.135	232.805	1412	396.344	377.868	1412	0.67257	-12.0337	1413.5	115.597	97.3474
	1412.5	645.18	598.517	1412.5	372.718	377.107	1412.5	199.986	232.186	1412.5	372.718	377.107	1412.5	-89.3533	-12.3795	1414	66.2783	92.9935
	1413	559.46	597.545	1413	381.77	376.353	1413	262.859	231.585	1413	381.77	376.353	1413	61.9915	-12.6932	1414.5	91.4308	90.7469
	1413.5	640.143	596.615	1413.5	421.021	375.607	1413.5	276.309	231.003	1413.5	421.021	375.607	1413.5	32.817	-12.9733	1415	97.1257	90.8304
	1414	618.647	595.725	1414	374.537	374.869	1414	215.717	230.44	1414	374.537	374.869	1414	-48.1563	-13.218	1415.5	81.8884	93.0481
	1414.5	745.525	594.876	1414.5	463.323	374.142	1414.5	278.583	229.899	1414.5	463.323	374.142	1414.5	-29.0157	-13.4259	1416	55.1667	96.8167
	1415	469.808	594.068	1415	210.69	373.426	1415	57.3953	229.381	1415	210.69	373.426	1415	-202.987	-13.5955	1416.5	96.5882	101.274
	1415.5	593.542	593.3	1415.5	351.624	372.723	1415.5	196.77	228.888	1415.5	351.624	372.723	1415.5	-62.2161	-13.7253	1417	179.232	105.444
	1416	524.55	592.573	1416	319.308	372.037	1416	185.421	228.422	1416	319.308	372.037	1416	-36.8995	-13.8143	1417.5	78.523	108.43
	1416.5	455.288	591.887	1416.5	216.845	371.369	1416.5	74.6389	227.985	1416.5	216.845	371.369	1416.5	-167.034	-13.8612	1418	114.58	109.585
	1417	823.106	591.243	1417	591.264	370.722	1417	431.684	227.578	1417	591.264	370.722	1417	161.317	-13.8651	1418.5	98.0105	108.639
	1417.5	491.342	590.641	1417.5	284.705	370.099	1417.5	154.16	227.205	1417.5	284.705	370.099	1417.5	-65.1908	-13.8253	1419	98.9289	105.749
	1418	459.902	590.082	1418	273.099	369.502	1418	157.016	226.866	1418	273.099	369.502	1418	-41.3819	-13.7413	1419.5	148.086	101.467
	1418.5	416.798	589.566	1418.5	210.64	368.935	1418.5	87.0455	226.565	1418.5	210.64	368.935	1418.5	-123.742	-13.6126	1420	163.185	96.6333
	1419	410.311	589.095	1419	211.849	368.402	1419	92.537	226.303	1419	211.849	368.402	1419	-111.14	-13.4393	1420.5	23.8892	92.211
	1419.5	541.965	588.669	1419.5	322.778	367.904	1419.5	187.359	226.082	1419.5	322.778	367.904	1419.5	-45.2044	-13.2214	1421	37.053	89.1084
	1420	800.121	588.289	1420	554.804	367.446	1420	389.174	225.903	1420	554.804	367.446	1420	109.322	-12.9592	1421.5	127.057	88.0079
	1420.5	446.538	587.956	1420.5	220.411	367.03	1420.5	79.7393	225.77	1420.5	220.411	367.03	1420.5	-153.236	-12.6535	1422	37.2502	89.2431
	1421	574.576	587.669	1421	327.42	366.66	1421	168.226	225.682	1421	327.42	366.66	1421	-94.7488	-12.305	1422.5	116.051	92.7432
	1421.5	593.512	587.431	1421.5	424.624	366.338	1421.5	308.567	225.642	1421.5	424.624	366.338	1421.5	112.11	-11.9149	1423	43.5583	98.0531
	1422	555.29	587.241	1422	352.876	366.068	1422	216.906	225.65	1422	352.876	366.068	1422	-6.75431	-11.4845	1423.5	115.417	104.426
	1422.5	624.22	587.099	1422.5	420.059	365.851	1422.5	283.82	225.708	1422.5	420.059	365.851	1422.5	54.4402	-11.0155	1424	199.947	110.967
	1423	401.943	587.006	1423	228.068	365.689	1423	117.466	225.816	1423	228.068	365.689	1423	-66.7144	-10.5097	1424.5	72.7378	116.802
	1423.5	553.186	586.962	1423.5	363.742	365.586	1423.5	239.735	225.975	1423.5	363.742	365.586	1423.5	29.7734	-9.96914	1425	195.513	121.241
	1424	701.209	586.967	1424	530.025	365.543	1424	410.236	226.184	1424	530.025	365.543	1424	203.499	-9.3962	1425.5	54.4298	123.902
	1424.5	474.773	587.019	1424.5	270.463	365.56	1424.5	141.835	226.443	1424.5	270.463	365.56	1424.5	-74.1016	-8.79335	1426	69.8848	124.771
	1425	828.291	587.119	1425	603.179	365.64	1425	447.654	226.753	1425	603.179	365.64	1425	182.94	-8.16327	1426.5	174.041	124.195
	1425.5	470.892	587.265	1425.5	220.867	365.783	1425.5	68.9332	227.111	1425.5	220.867	365.783	1425.5	-185.414	-7.50883	1427	167.98	122.804
	1426	466.572	587.456	1426	198.932	365.989	1426	39.8002	227.518	1426	198.932	365.989	1426	-228.298	-6.83303	1427.5	131.551	121.37
	1426.5	641.699	587.69	1426.5	404.167	366.257	1426.5	254.465	227.971	1426.5	404.167	366.257	1426.5	-2.57415	-6.139	1428	98.1007	120.651
	1427	715.336	587.966	1427	484.816	366.588	1427	332.826	228.469	1427	484.816	366.588	1427	74.0268	-5.42998	1428.5	97.5689	121.229
	1427.5	707.272	588.281	1427.5	471.114	366.981	1427.5	314.395	229.011	1427.5	471.114	366.981	1427.5	50.4622	-4.70927	1429	76.5733	123.391
	1428	723.16	588.633	1428	468.011	367.433	1428	298.541	229.592	1428	468.011	367.433	1428	16.0124	-3.98025	1429.5	175.22	127.069
	1428.5	604.484	589.019	1428.5	381.151	367.943	1428.5	235.678	230.212	1428.5	381.151	367.943	1428.5	-8.35534	-3.2463	1430	88.3792	131.857
	1429	482.254	589.436	1429	246.536	368.509	1429	102.32	230.866	1429	246.536	368.509	1429	-140.469	-2.51083	1430.5	165.28	137.093
	1429.5	638.585	589.88	1429.5	429.914	369.128	1429.5	294.597	231.553	1429.5	429.914	369.128	1429.5	62.0142	-1.7772	1431	175.748	142.006
	1430	337.12	590.349	1430	144.523	369.796	1430	32.5835	232.267	1430	144.523	369.796	1430	-159.189	-1.04875	1431.5	117.634	145.881
	1430.5	629.335	590.838	1430.5	385.795	370.511	1430.5	233.435	233.007	1430.5	385.795	370.511	1430.5	-27.6757	-0.32871	1432	152.996	148.206
	1431	774.143	591.343	1431	561.565	371.267	1431	414.651	233.767	1431	561.565	371.267	1431	165.182	0.37976	1432.5	138.52	148.79
	1431.5	517.8	591.86	1431.5	320.896	372.06	1431.5	195.944	234.544	1431.5	320.896	372.06	1431.5	-16.6127	1.07364	1433	185.917	147.796
	1432	596.083	592.384	1432	421.342	372.885	1432	304.066	235.333	1432	421.342	372.885	1432	103.342	1.75003	1433.5	130.548	145.705
	1432.5	440.607	592.911	1432.5	218.056	373.738	1432.5	87.598	236.131	1432.5	218.056	373.738	1432.5	-137.901	2.40622	1434	170.373	143.209
	1433	619.885	593.436	1433	402.818	374.612	1433	265.497	236.932	1433	402.818	374.612	1433	28.1472	3.03965	1434.5	135.877	141.048
	1433.5	596.037	593.954	1433.5	401.395	375.503	1433.5	272.839	237.731	1433.5	401.395	375.503	1433.5	54.7369	3.648	1435	133.911	139.852
	1434	740.854	594.46	1434	533.499	376.403	1434	391.145	238.526	1434	533.499	376.403	1434	149.206	4.22912	1435.5	95.6028	139.99
	1434.5	629.933	594.951	1434.5	443.747	377.307	1434.5	317.258	239.309	1434.5	443.747	377.307	1434.5	102.988	4.78112	1436	160.969	141.49
	1435	582.802	595.42	1435	388.14	378.208	1435	260.76	240.078	1435	388.14	378.208	1435	44.0878	5.3023	1436.5	111.186	144.031
	1435.5	529.201	595.863	1435.5	344.553	379.1	1435.5	223.216	240.827	1435.5	344.553	379.1	1435.5	18.9993	5.79125	1437	114.212	147.012
	1436	572.274	596.276	1436	374.871	379.976	1436	248.808	241.551	1436	374.871	379.976	1436	31.825	6.24677	1437.5	204.413	149.686
	1436.5	599.761	596.654	1436.5	379.877	380.83	1436.5	237.382	242.247	1436.5	379.877	380.83	1436.5	-2.8329	6.66792	1438	185.935	151.324
	1437	490.788	596.993	1437	251.226	381.654	1437	107.164	242.909	1437	251.226	381.654	1437	-138.417	7.05402	1438.5	180.5	151.371
	1437.5	896.553	597.288	1437.5	618.778	382.444	1437.5	433.29	243.534	1437.5	618.778	382.444	1437.5	118.027	7.40462	1439	136.874	149.563
	1438	687.492	597.538	1438	479.351	383.191	1438	341.534	244.117	1438	479.351	383.191	1438	104.836	7.71952	1439.5	96.4383	145.97
	1438.5	673.078	597.737	1438.5	435.595	383.891	1438.5	284.119	244.655	1438.5	435.595	383.891	1438.5	24.1826	7.99875	1440	170.278	140.975
	1439	465.248	597.883	1439	250.903	384.536	1439	122.565	245.144	1439	250.903	384.536	1439	-98.6163	8.24257	1440.5	132.604	135.172
	1439.5	461.304	597.973	1439.5	264.711	385.122	1439.5	142.477	245.581	1439.5	264.711	385.122	1439.5	-64.8542	8.45147	1441	143.464	129.229
	1440	595.659	598.005	1440	370.178	385.644	1440	229.393	245.962	1440	370.178	385.644	1440	-13.077	8.62611	1441.5	104.162	123.751
	1440.5	627.874	597.978	1440.5	412.454	386.096	1440.5	271.623	246.286	1440.5	412.454	386.096	1440.5	33.0349	8.76738	1442	147.359	119.161
	1441	513.098	597.889	1441	336.887	386.473	1441	224.181	246.55	1441	336.887	386.473	1441	30.257	8.87631	1442.5	72.6115	115.646
	1441.5	577.733	597.739	1441.5	382.258	386.772	1441.5	252.758	246.751	1441.5	382.258	386.772	1441.5	34.9062	8.95412	1443	86.1067	113.165
	1442	574.902	597.526	1442	386.381	386.99	1442	263.507	246.889	1442	386.381	386.99	1442	53.2153	9.00215	1443.5	104.109	111.521
	1442.5	486.469	597.25	1442.5	273.333	387.123	1442.5	139.553	246.962	1442.5	273.333	387.123	1442.5	-84.9357	9.02187	1444	178.195	110.464
	1443	419.547	596.913	1443	229.106	387.169	1443	112.145	246.969	1443	229.106	387.169	1443	-86.1981	9.01485	1444.5	104.294	109.804
	1443.5	565.653	596.516	1443.5	356.761	387.125	1443.5	221.579	246.91	1443.5	356.761	387.125	1443.5	-6.26467	8.98276	1445	161.925	109.487
	1444	649.859	596.059	1444	451.686	386.992	1444	320.889	246.785	1444	451.686	386.992	1444	96.0412	8.92734	1445.5	40.8667	109.617
	1444.5	519.595	595.545	1444.5	300.981	386.769	1444.5	164.374	246.595	1444.5	300.981	386.769	1444.5	-66.9473	8.85035	1446	63.3419	110.419
	1445	698.893	594.976	1445	462.946	386.455	1445	309.063	246.341	1445	462.946	386.455	1445	47.1799	8.75363	1446.5	95.9882	112.143
	1445.5	604.534	594.355	1445.5	354.958	386.051	1445.5	192.702	246.023	1445.5	354.958	386.051	1445.5	-75.1784	8.63899	1447	133.896	114.95
	1446	405.452	593.686	1446	186.27	385.559	1446	54.7028	245.643	1446	186.27	385.559	1446	-166.998	8.50827	1447.5	151.9	118.804
	1446.5	505.389	592.971	1446.5	297.621	384.981	1446.5	166.742	245.205	1446.5	297.621	384.981	1446.5	-54.374	8.36327	1448	159.278	123.417
	1447	747.468	592.215	1447	499.101	384.32	1447	333.706	244.71	1447	499.101	384.32	1447	55.6099	8.20577	1448.5	122.989	128.262
	1447.5	804.893	591.422	1447.5	525.905	383.58	1447.5	342.716	244.161	1447.5	525.905	383.58	1447.5	33.8799	8.03752	1449	108.751	132.66
	1448	785.448	590.595	1448	520.855	382.763	1448	346.602	243.562	1448	520.855	382.763	1448	51.996	7.86017	1449.5	100.512	135.923
	1448.5	674.219	589.741	1448.5	451.051	381.875	1448.5	302.44	242.916	1448.5	451.051	381.875	1448.5	52.3914	7.67535	1450	134.167	137.52
	1449	603.713	588.862	1449	391.003	380.921	1449	251.553	242.227	1449	391.003	380.921	1449	16.8486	7.48457	1450.5	145.224	137.217
[truncated: 49 more rows]

## Sheet: Fig. 3f
	X1	Y1	X2	Y2	X3	Y3
	0	17891.9	0	3334.47	0	7198.54
	0.0064	18341.5	0.0064	3678.61	0.0064	7053.17
	0.0129	20067.2	0.0129	4953.73	0.0129	8871.66
	0.0193	22826.2	0.0193	7159.91	0.0193	11695.2
	0.0257	26398.3	0.0257	10056.4	0.0258	14812.7
	0.0322	31146.9	0.0322	13363.6	0.0322	18232.8
	0.0386	36641.9	0.0386	17637.8	0.0386	22418.7
	0.045	41792.8	0.045	23520	0.0451	27424.8
	0.0515	46879	0.0515	29951.7	0.0515	32869
	0.0579	52899.1	0.0579	35797.2	0.0579	38502.1
	0.0643	59710.9	0.0643	42206.2	0.0644	44393.1
	0.0708	66608.1	0.0708	50009.6	0.0708	50605.3
	0.0772	73659.9	0.0772	58262.6	0.0773	57241.9
	0.0836	81033.7	0.0836	67007.9	0.0837	64369.3
	0.0901	88276.5	0.0901	76947.1	0.0901	71479.2
	0.0965	95067.1	0.0965	87292.6	0.0966	77736.9
	0.103	100774	0.103	97345	0.103	83055.4
	0.1094	104914	0.1094	105840	0.1094	88435.9
	0.1158	108194	0.1158	111023	0.1159	93950.8
	0.1223	111145	0.1223	113709	0.1223	98644
	0.1287	113423	0.1287	115782	0.1288	102313
	0.1351	114764	0.1351	117086	0.1352	104870
	0.1416	114967	0.1416	116796	0.1416	105730
	0.148	113475	0.148	114673	0.1481	104618
	0.1544	109719	0.1544	109663	0.1545	102125
	0.1609	103984	0.1609	100574	0.1609	98470.9
	0.1673	97168.3	0.1673	89067.4	0.1674	93442.5
	0.1737	89606.2	0.1737	77463.3	0.1738	87452.3
	0.1802	81048.5	0.1802	66381.2	0.1803	80703.4
	0.1866	71925.2	0.1866	56414.7	0.1867	73061.4
	0.193	62969.5	0.193	47649.3	0.1931	64941.3
	0.1995	54350.9	0.1995	38975	0.1996	57266.6
	0.2059	45873.5	0.2059	30159.4	0.206	50027
	0.2123	37589.1	0.2123	22566.8	0.2124	42690.6
	0.2188	30104.5	0.2188	17089.4	0.2189	35485
	0.2252	23387.7	0.2252	13586.4	0.2253	28542.2
	0.2316	17027.9	0.2316	11898.9	0.2318	21875.2
	0.2381	11826	0.2381	11297.9	0.2382	16306.6
	0.2445	9041.59	0.2445	11326.3	0.2446	12600.2
	0.2509	8752.4	0.2509	12543.5	0.2511	10321.1
	0.2574	9762.31	0.2574	14939.8	0.2575	9364.11
	0.2638	10941.1	0.2638	17969.1	0.2639	10090.5
	0.2702	12114.5	0.2702	21803.1	0.2704	11621.8
	0.2767	13778.8	0.2767	26298.5	0.2768	13590.8
	0.2831	16276.8	0.2831	30278.3	0.2833	17137
	0.2896	19656.1	0.2896	33427.7	0.2897	22310.3
	0.296	24506.1	0.296	37290.2	0.2961	27543.6
	0.3024	31109.9	0.3024	42784.1	0.3026	32613.7
	0.3089	38332.8	0.3089	49238.3	0.309	38796.9
	0.3153	45094.1	0.3153	55681.8	0.3154	46234.2
	0.3217	51545.3	0.3217	62304.9	0.3219	54458.5
	0.3282	58376.2	0.3282	69846.2	0.3283	63487.1
	0.3346	66051.9	0.3346	78486.4	0.3348	73276.4
	0.341	74046.8	0.341	87891.8	0.3412	83119.5
	0.3475	81491.8	0.3475	97419.6	0.3476	92306.2
	0.3539	88280.1	0.3539	106432	0.3541	100921
	0.3603	94310.2	0.3603	114585	0.3605	108833
	0.3668	99293.1	0.3668	120838	0.3669	115797
	0.3732	103423	0.3732	123827	0.3734	121568
	0.3796	106569	0.3796	124143	0.3798	125425
	0.3861	108120	0.3861	123861	0.3863	127844
	0.3925	107643	0.3925	122884	0.3927	129946
	0.3989	105258	0.3989	119400	0.3991	131048
	0.4054	101359	0.4054	113018	0.4056	129948
	0.4118	96291.7	0.4118	104638	0.412	126749
	0.4182	90664.2	0.4182	95153.1	0.4184	121733
	0.4247	84789.2	0.4247	85183.6	0.4249	114880
	0.4311	77900.1	0.4311	74933.4	0.4313	106243
	0.4375	69519.1	0.4375	64829.6	0.4378	96154.7
	0.444	60129.6	0.444	55964.6	0.4442	85641.2
	0.4504	50856	0.4504	48225.6	0.4506	75514.1
	0.4568	43021.9	0.4569	40136.2	0.4571	65951
	0.4633	36513.8	0.4633	31938.4	0.4635	57140.9
	0.4697	30236.6	0.4697	25160	0.4699	49220.3
	0.4761	23961.4	0.4762	19924.9	0.4764	42115.5
	0.4826	18407.2	0.4826	15475.1	0.4828	35474
	0.489	14147.1	0.489	11705	0.4893	29148.6
	0.4955	10907.2	0.4955	9083.84	0.4957	23537.5
	0.5019	8593.13	0.5019	8305.07	0.5021	18871.9
	0.5083	7757.91	0.5083	9485.22	0.5086	15164.2
	0.5148	8142.26	0.5148	11460.5	0.515	12997.9
	0.5212	8763.69	0.5212	13228.2	0.5214	13039.4
	0.5276	9674.38	0.5276	15376.4	0.5279	14925.6
	0.5341	11701.9	0.5341	18419.4	0.5343	18068.6
	0.5405	15496.6	0.5405	22354.1	0.5408	22389.2
	0.5469	20654.9	0.5469	26952.9	0.5472	27587.4
	0.5534	26049.6	0.5534	31474.4	0.5536	33319.6
	0.5598	31204.9	0.5598	35629.9	0.5601	39687.3
	0.5662	36441.4	0.5662	40107.9	0.5665	46884.1
	0.5727	42668.2	0.5727	45126.2	0.573	54737.8
	0.5791	50490.8	0.5791	50127.4	0.5794	62631.7
	0.5855	59209.3	0.5855	55461.2	0.5858	69939.3
	0.592	67621.8	0.592	61776.3	0.5923	76825.6
	0.5984	75512.6	0.5984	68619.6	0.5987	83810.1
	0.6048	82883.8	0.6048	75189	0.6051	90517.1
	0.6113	89661.5	0.6113	81080.6	0.6116	95823.7
	0.6177	96334.1	0.6177	86040.6	0.618	99618.9
	0.6241	102627	0.6241	89523	0.6245	102931
	0.6306	107258	0.6306	91340.3	0.6309	105458
	0.637	109806	0.637	91770.9	0.6373	105610
	0.6434	110740	0.6435	90837.3	0.6438	103200
	0.6499	110193	0.6499	88306.1	0.6502	99630.8
	0.6563	108973	0.6563	84154	0.6566	95351.4
	0.6627	107913	0.6628	78932.3	0.6631	89502.7
	0.6692	106013	0.6692	72944	0.6695	82216.4
	0.6756	101828	0.6756	65362.8	0.676	74629.1
	0.6821	95135	0.6821	55782.4	0.6824	67385.9
	0.6885	86809.2	0.6885	45659.7	0.6888	60020
	0.6949	77728.2	0.6949	37090.3	0.6953	52010.3
	0.7014	68619.5	0.7014	30383.3	0.7017	44192.5
	0.7078	60049.7	0.7078	24582.6	0.7081	37736.6
	0.7142	51933.8	0.7142	19302.4	0.7146	32107.5
	0.7207	44095.3	0.7207	14727.8	0.721	26189.7
	0.7271	36917	0.7271	11061	0.7275	20575
	0.7335	30559.3	0.7335	8412.35	0.7339	16642.2
	0.74	25092	0.74	6456.16	0.7403	14562.4
	0.7464	21009.2	0.7464	5099.78	0.7468	13150.7
	0.7528	18133.5	0.7528	4555.13	0.7532	11767.5
	0.7593	15526.5	0.7593	4730.74	0.7596	11192.3
	0.7657	12894.3	0.7657	5736.43	0.7661	12131.7
	0.7721	11077.7	0.7721	7443.12	0.7725	14457.5
	0.7786	11051.7	0.7786	9102.05	0.779	17591.2
	0.785	12827.1	0.785	10544.8	0.7854	21877.1
	0.7914	15792.8	0.7914	12632.9	0.7918	28034.7
	0.7979	19435.8	0.7979	15516.3	0.7983	35393.8
	0.8043	23118.6	0.8043	18634.6	0.8047	42494.4
	0.8107	26460	0.8107	22393.4	0.8111	48937.1
	0.8172	30009.3	0.8172	27739.3	0.8176	55466.5
	0.8236	34658.7	0.8236	34576.5	0.824	62422.6
	0.83	40357.4	0.8301	41395	0.8305	69656.4
	0.8365	46002.6	0.8365	46812.5	0.8369	77456.4
	0.8429	51321.3	0.8429	51504	0.8433	85808.9
	0.8493	57066.3	0.8494	56514.9	0.8498	94049.7
	0.8558	63230.5	0.8558	61683	0.8562	101399
	0.8622	68924.9	0.8622	66831.7	0.8626	107492
	0.8687	73409.6	0.8687	72232.7	0.8691	112109
	0.8751	76572.3	0.8751	77346.4	0.8755	114730
	0.8815	78785.1	0.8815	80788.6	0.882	115104
	0.888	80650.5	0.888	82230.8	0.8884	113886
	0.8944	82541.7	0.8944	82013.5	0.8948	111674
	0.9008	84557.2	0.9008	80567.3	0.9013	108674
	0.9073	86176.5	0.9073	78310.8	0.9077	105064
	0.9137	86170.4	0.9137	75159.8	0.9141	100303
	0.9201	83742.7	0.9201	71190.3	0.9206	94146
	0.9266	79461.8	0.9266	66151.7	0.927	87219.2
	0.933	74629.9	0.933	59094.9	0.9335	79456.2
	0.9394	69560.8	0.9394	50135.2	0.9399	70807.7
	0.9459	63396.8	0.9459	40822.1	0.9463	61957.5
	0.9523	56214.2	0.9523	32643.9	0.9528	53495.3
	0.9587	49422.8	0.9587	25292.1	0.9592	45266
	0.9652	43771.8	0.9652	18256	0.9656	37529.9
	0.9716	39104	0.9716	12241.6	0.9721	31453.7
	0.978	35050.1	0.978	7823.62	0.9785	26937.3
	0.9845	30694.3	0.9845	4408.57	0.985	22672.6
	0.9909	25292.5	0.9909	1626.15	0.9914	18892.9
	0.9973	19407.4	0.9974	88.961	0.9978	16658.5
	1.0038	14397.9	1.0038	-1.64193	1.0043	15817.8
	1.0102	11348.4	1.0102	815.003	1.0107	16104.6
	1.0166	10095.1	1.0167	1979.33	1.0171	17637.1
	1.0231	9594.69	1.0231	3122.11	1.0236	19858.4
	1.0295	9503	1.0295	5022.36	1.03	22392.3
	1.0359	10103.8	1.036	8399.25	1.0365	25714.9
	1.0424	11606.8	1.0424	12572.5	1.0429	29890.6
	1.0488	13996.8	1.0488	16968.2	1.0493	34568.6
	1.0553	17086.8	1.0553	21771.5	1.0558	39800.1
	1.0617	20686	1.0617	26776.4	1.0622	45509.5
	1.0681	24492.1	1.0681	31812.5	1.0686	51728.9
	1.0746	28414.5	1.0746	37722	1.0751	58478.5
	1.081	32683.7	1.081	45148.3	1.0815	65093.4
	1.0874	37295.5	1.0874	53505	1.088	70764.9
	1.0939	42074.7	1.0939	62009.3	1.0944	75367.2
	1.1003	46963.6	1.1003	69588.7	1.1008	79519.8
	1.1067	51777.3	1.1067	75300.2	1.1073	83633.2
	1.1132	56269.9	1.1132	79899.5	1.1137	87367.5
	1.1196	60346.8	1.1196	84590.5	1.1202	90336.6
	1.126	63627.9	1.126	89360.3	1.1266	92323.5
	1.1325	65631.1	1.1325	93667.4	1.133	92782.7
	1.1389	66169.6	1.1389	96944.5	1.1395	91817.9
	1.1453	65377	1.1453	98306.5	1.1459	90126
	1.1518	63570.5	1.1518	96890.8	1.1523	87251.9
	1.1582	60891.5	1.1582	92946.6	1.1588	82555.9
	1.1646	57319.7	1.1646	87861.7	1.1652	76446.4
	1.1711	53089.9	1.1711	82842.4	1.1717	69642.9
	1.1775	48697.8	1.1775	78412.3	1.1781	62488.3
	1.1839	44547.1	1.184	74083.3	1.1845	55203.9
	1.1904	40333.5	1.1904	68283.3	1.191	48388.3
	1.1968	35448	1.1968	60410.3	1.1974	42235.1
	1.2032	29980.4	1.2033	51457.2	1.2038	36251.1
	1.2097	24606.2	1.2097	43023	1.2103	30290.2
	1.2161	19819	1.2161	36245.5	1.2167	24566.5
	1.2225	15635.9	1.2226	31237.7	1.2232	19112.3
	1.229	11922.8	1.229	27121.6	1.2296	14061.1
	1.2354	8865.89	1.2354	22780.3	1.236	9653.95
	1.2418	6736.66	1.2419	17933.4	1.2425	6096.2
	1.2483	5397.82	1.2483	13147.4	1.2489	4030.37
	1.2547	4731.97	1.2547	9083.29	1.2553	3706.39
	1.2612	4846.78	1.2612	6214.65	1.2618	4287.58
	1.2676	5558.29	1.2676	4821.92	1.2682	5289.56
	1.274	6538.59	1.274	4756.73	1.2747	7279.11
	1.2805	7699.14	1.2805	5049.55	1.2811	10321.2
	1.2869	9111.93	1.2869	4898.99	1.2875	13455.9
	1.2933	10844.1	1.2933	4678.41	1.294	16352.4
	1.2998	13038.5	1.2998	4929.52	1.3004	19525.8
	1.3062	15509.4	1.3062	5676.35	1.3068	23148.7
	1.3126	17815.7	1.3126	7132.89	1.3133	27114.9
	1.3191	20214.5	1.3191	9483.57	1.3197	31492.8
	1.3255	22893.4	1.3255	12162.6	1.3262	36374.2
	1.3319	25413.5	1.3319	14988.7	1.3326	41521.8
	1.3384	27736.1	1.3384	17946.4	1.339	46642.1
	1.3448	30082.4	1.3448	20666	1.3455	51631.7
	1.3512	32179	1.3512	23084.7	1.3519	56101.2
	1.3577	33851.2	1.3577	25122.9	1.3583	59667.8
	1.3641	35214.5	1.3641	26486.2	1.3648	62407.3
	1.3705	36304	1.3706	27701.1	1.3712	64461.8
	1.377	37076.2	1.377	29180.4	1.3777	65652.1
	1.3834	37466.3	1.3834	30188.9	1.3841	65794.5
	1.3898	37476.2	1.3899	30175.5	1.3905	64968.5
	1.3963	36814.7	1.3963	29390.3	1.397	63358.5
	1.4027	35264.3	1.4027	27978.5	1.4034	60829.1
	1.4091	33217.6	1.4092	26345.7	1.4098	57284.9
	1.4156	30890.3	1.4156	25485.2	1.4163	53091.7
	1.422	28331.8	1.422	25415.7	1.4227	48659.9
	1.4284	25921.9	1.4285	24713.1	1.4292	43986.9
	1.4349	23714.1	1.4349	22731.7	1.4356	39000.1
	1.4413	21503.3	1.4413	17962	1.442	33927.4
	1.4478	19231.2	1.4478	16201.9	1.4485	29026.3
	1.4542	16766	1.4542	14711.6	1.4549	24297.3
	1.4606	14248.3	1.4606	13750.8	1.4613	19663
	1.4671	12013.6	1.4671	13803.3	1.4678	15239.2
	1.4735	9884.06	1.4735	13043.9	1.4742	11471.9
	1.4799	7613.58	1.4799	11037.4	1.4807	8661.17
	1.4864	5464.97	1.4864	9695.33	1.4871	6433.48
	1.4928	3769.69	1.4928	7607.76	1.4935	4227.1
	1.4992	2614.55	1.4992	4702.07	1.5	2399.1
	1.5057	2009.99	1.5057	2224.3	1.5064	1711.65
	1.5121	1734.4	1.5121	1802.5	1.5128	1841.66
	1.5185	1480.26	1.5185	1203.93	1.5193	1904.23
	1.525	1212.93	1.525	602.62	1.5257	1736.43
	1.5314	1106.28	1.5314	204.723	1.5322	1517.62
	1.5378	658.272	1.5379	-40.8593	1.5386	1244.4
	1.5443	1251.45	1.5443	-263.847	1.545	1176.11
	1.5507	1754.55	1.5507	-475.644	1.5515	1646.07
	1.5571	2132.41	1.5572	-797.214	1.5579	2578.77
	1.5636	2298.84	1.5636	-1263.62	1.5643	3571.98
	1.57	2231.96	1.57	-1632.4	1.5708	4118.67
	1.5764	2064.07	1.5765	-1837.4	1.5772	3887.68
	1.5829	1825.75	1.5829	-1869.76	1.5837	3316.23
	1.5893	1556.44	1.5893	-1518.09	1.5901	2970.9
	1.5957	1407.13	1.5958	-1038.15	1.5965	3105.71
	1.6022	1387.47	1.6022	-798.147	1.603	3352.33
	1.6086	1489.23	1.6086	-651.114	1.6094	3515.9
	1.615	1679.14	1.6151	-535.212	1.6158	3912.26
	1.6215	1733.21	1.6215	-547.07	1.6223	4564.01
	1.6279	1549.38	1.6279	-508.763	1.6287	5071.57
	1.6344	1351.6	1.6344	-169.086	1.6352	5200.26
	1.6408	1264.06	1.6408	374.366	1.6416	5013.81
	1.6472	1171.32	1.6472	779.056	1.648	4564.85
	1.6537	1035.54	1.6537	885.428	1.6545	3868.8
	1.6601	942.365	1.6601	860.462	1.6609	3062.4
	1.6665	808.619	1.6665	948.596	1.6673	2555.57
	1.673	553.517	1.673	1091.28	1.6738	2773.18
	1.6794	378.358	1.6794	993.251	1.6802	3320.62
	1.6858	398.657	1.6858	640.376	1.6867	4170.43
	1.6923	461.188	1.6923	233.007	1.6931	4070.01
	1.6987	502.635	1.6987	-273.006	1.6995	3185.62
	1.7051	513.36	1.7051	-1078.9	1.706	2744.29
	1.7116	467.156	1.7116	-1963.15	1.7124	2898.84
	1.718	553.934	1.718	-2437.36	1.7189	4025.04
	1.7244	751.166	1.7245	-2482.77	1.7253	3413.84
	1.7309	765.712	1.7309	-2475.08
	1.7373	655.049	1.7373	-2569.51
	1.7437	293.276	1.7438	-2621.01
	1.7502	105.671	1.7502	-2554.69
	1.7566	505.669	1.7566	-2394.7
	1.763	809.9	1.7631	-2037.75
	1.7695	961.174	1.7695	-1238.62
	1.7759	1038.56
	1.7823	753.74

## Sheet: Fig. 3g
Cu NPs												Cu foil										Cu2O
K.E.	Measured	Background	K.E.	Fitted peak_1	Fitted peak_2	Fitted peak_3	Fitted peak_4	Fitted peak_5	K.E.	Envelope		K.E.	Measured	Fitted peak_1	Fitted peak_2	Fitted peak_3	Fitted peak_4	Fitted peak_5	Background	Envelope		K.E.	Measured	Fitted peak_1	Fitted peak_2	Fitted peak_3	Fitted peak_4	Fitted peak_5	Background	Envelope
907.14	35.707	35.707	907.14	35.5144	35.4661	35.4661	35.4974	35.496	907.14	35.5755		906.6	266.765	266.765	266.766	266.835	266.765	266.765	266.765	266.837		906.774	99.5548	99.5549	99.5829	99.5549	99.5548	99.5548	99.5548	99.583
907.174	35.9404	35.9404	908.233	36.3397	36.0632	35.941	35.8469	35.6409	907.192	35.8478		906.634	264.285	264.285	264.286	264.358	264.285	264.285	264.285	264.359		906.808	98.6725	98.6726	98.7014	98.6725	98.6725	98.6725	98.6725	98.7016
907.208	36.0104	36.0104	909.327	36.186	36.2438	36.2777	36.1334	35.9996	907.244	35.7315		906.668	262.262	262.262	262.264	262.338	262.262	262.262	262.262	262.34		906.842	98.3535	98.3536	98.3834	98.3536	98.3535	98.3535	98.3535	98.3836
907.243	35.8581	35.8581	910.42	36.3306	36.1785	36.2038	36.3355	36.4708	907.296	35.8318		906.703	264.541	264.541	264.543	264.62	264.541	264.541	264.541	264.621		906.876	98.8879	98.888	98.9188	98.888	98.8879	98.8879	98.8879	98.9189
907.277	35.8929	35.8929	911.513	36.2736	35.9751	36.0832	36.3114	36.6516	907.348	35.4369		906.737	264.87	264.87	264.872	264.952	264.87	264.87	264.87	264.953		906.91	99.2501	99.2502	99.2819	99.2502	99.2501	99.2501	99.2501	99.282
907.311	36.0094	36.0094	912.607	36.1415	35.241	35.6195	36.2721	36.7739	907.4	35.7745		906.771	266.513	266.513	266.514	266.597	266.513	266.513	266.513	266.598		906.944	99.349	99.3491	99.3817	99.3491	99.349	99.349	99.349	99.3819
907.345	35.5523	35.5523	913.7	35.6584	34.4088	34.8006	36.2245	37.2393	907.452	36.181		906.805	265.007	265.007	265.008	265.093	265.007	265.007	265.007	265.095		906.979	99.614	99.6141	99.6476	99.6141	99.614	99.614	99.614	99.6478
907.379	35.6504	35.6504	914.793	35.1006	33.5163	34.1122	36.0461	37.3004	907.503	35.8438		906.839	267.558	267.558	267.56	267.648	267.558	267.558	267.558	267.649		907.013	100.251	100.251	100.285	100.251	100.251	100.251	100.251	100.285
907.413	36.0549	36.0549	915.887	34.8836	32.3702	33.2371	35.7054	37.4303	907.555	35.6377		906.873	269.666	269.666	269.668	269.758	269.666	269.666	269.666	269.76		907.047	99.6901	99.6903	99.7256	99.6902	99.6901	99.6902	99.6901	99.7259
907.448	36.3667	36.3667	916.98	35.3591	29.5817	31.8127	35.465	37.5654	907.607	35.9183		906.908	267.927	267.927	267.929	268.022	267.927	267.927	267.927	268.023		907.081	100.052	100.052	100.089	100.052	100.052	100.052	100.052	100.089
907.482	35.7182	35.7182	917.043	35.4618	29.5212	31.6758	35.4633	37.7109	907.659	35.8162		906.942	270.629	270.629	270.631	270.727	270.629	270.629	270.629	270.729		907.115	100.267	100.267	100.304	100.267	100.267	100.267	100.267	100.304
907.516	36.1018	36.1018	917.163	35.7046	29.4295	31.3905	35.4746	37.8611	907.711	36.0424		906.976	272.407	272.407	272.409	272.507	272.407	272.407	272.407	272.509		907.15	99.5099	99.5101	99.5482	99.51	99.5099	99.5099	99.5099	99.5485
907.55	35.7334	35.7334	917.277	35.9954	29.3681	31.0929	35.5048	38.0182	907.763	35.99		907.01	271.795	271.795	271.797	271.898	271.795	271.795	271.795	271.9		907.184	98.4382	98.4384	98.4774	98.4383	98.4382	98.4382	98.4382	98.4777
907.584	35.8484	35.8484	917.385	36.3428	29.3391	30.803	35.547	38.1763	907.815	35.8368		907.044	268.597	268.597	268.598	268.702	268.597	268.597	268.597	268.704		907.218	99.6845	99.6846	99.7246	99.6846	99.6845	99.6845	99.6845	99.7249
907.619	36.1208	36.1208	917.488	36.751	29.348	30.5354	35.6044	38.3331	907.867	35.7895		907.079	267.252	267.252	267.254	267.36	267.252	267.252	267.252	267.362		907.252	99.2188	99.219	99.2599	99.2189	99.2188	99.2188	99.2188	99.2602
907.653	35.7812	35.7812	917.584	37.2291	29.3954	30.3142	35.6757	38.488	907.919	35.6237		907.113	269.981	269.981	269.983	270.091	269.981	269.981	269.981	270.093		907.286	98.3427	98.3429	98.3847	98.3428	98.3427	98.3427	98.3427	98.385
907.687	36.5701	36.5701	917.676	37.7836	29.4807	30.1325	35.7585	38.6458	907.971	35.9653		907.147	265.965	265.965	265.967	266.078	265.965	265.965	265.965	266.08		907.32	99.15	99.1502	99.193	99.1502	99.15	99.15	99.15	99.1933
907.721	35.9755	35.9755	917.761	38.4119	29.6016	29.9964	35.849	38.7955	908.023	36.0168		907.181	270.892	270.892	270.894	271.008	270.892	270.892	270.892	271.01		907.355	99.2228	99.223	99.2667	99.2229	99.2228	99.2228	99.2228	99.267
907.755	36.0506	36.0506	917.842	39.1181	29.7576	29.9065	35.9442	38.9351	908.075	36.1137		907.215	267.832	267.832	267.834	267.95	267.832	267.832	267.832	267.953		907.389	99.9801	99.9803	100.025	99.9802	99.9801	99.9801	99.9801	100.025
907.79	36.2365	36.2365	917.917	39.9034	29.9411	29.8656	36.0473	39.0634	908.126	35.6602		907.25	267.835	267.835	267.838	267.957	267.835	267.835	267.835	267.959		907.423	100.192	100.192	100.238	100.192	100.192	100.192	100.192	100.238
907.824	35.8287	35.8287	917.988	40.7578	30.1466	29.8741	36.1507	39.1792	908.178	36.1713		907.284	271.001	271.001	271.004	271.126	271.001	271.001	271.001	271.128		907.457	100.076	100.076	100.123	100.076	100.076	100.076	100.076	100.123
907.858	35.8747	35.8747	918.054	41.6738	30.3726	29.9344	36.2499	39.2852	908.23	36.4232		907.318	269.564	269.564	269.567	269.691	269.564	269.564	269.564	269.694		907.491	99.8209	99.8211	99.8685	99.8211	99.8209	99.8209	99.8209	99.8689
907.892	35.922	35.922	918.116	42.6313	30.6135	30.0421	36.3427	39.3756	908.282	36.1412		907.352	270.815	270.815	270.817	270.944	270.815	270.815	270.815	270.947		907.526	99.6748	99.675	99.7233	99.6749	99.6748	99.6748	99.6748	99.7237
907.926	35.6634	35.6634	918.173	43.6054	30.8592	30.1918	36.4276	39.4533	908.334	36.0025		907.386	271.167	271.167	271.17	271.3	271.167	271.167	271.167	271.302		907.56	99.4161	99.4163	99.4656	99.4163	99.4161	99.4161	99.4161	99.466
907.96	36.0288	36.0288	918.225	44.5732	31.1019	30.368	36.5053	39.5159	908.386	36.1151		907.42	267.286	267.286	267.289	267.421	267.286	267.286	267.286	267.424		907.594	100.509	100.51	100.56	100.51	100.509	100.509	100.509	100.56
907.995	36.1199	36.1199	918.274	45.5124	31.3369	30.5586	36.5717	39.5643	908.438	36.1758		907.455	267.979	267.979	267.982	268.116	267.979	267.979	267.979	268.12		907.628	99.7845	99.7848	99.8359	99.7847	99.7845	99.7845	99.7845	99.8363
908.029	36.1015	36.1015	918.319	46.3903	31.5561	30.7452	36.6243	39.6013	908.49	36.3336		907.489	267.496	267.496	267.499	267.637	267.496	267.496	267.496	267.64		907.662	99.8431	99.8433	99.8954	99.8433	99.8431	99.8431	99.8431	99.8958
908.063	36.2347	36.2347	918.36	47.1858	31.7588	30.9172	36.668	39.6308	908.542	36.5738		907.523	268.935	268.935	268.939	269.079	268.935	268.935	268.935	269.083		907.697	100.072	100.072	100.126	100.072	100.072	100.072	100.072	100.126
908.097	36.1284	36.1284	918.398	47.8884	31.9378	31.0667	36.7019	39.6507	908.594	36.3635		907.557	266.961	266.961	266.964	267.112	266.961	266.961	266.961	267.115		907.731	99.7146	99.7149	99.7698	99.7148	99.7146	99.7146	99.7146	99.7703
908.131	35.6822	35.6822	918.432	48.4877	32.0927	31.1917	36.7277	39.6632	908.646	36.2463		907.591	268.221	268.221	268.224	268.378	268.221	268.221	268.221	268.382		907.765	100.104	100.104	100.161	100.104	100.104	100.104	100.104	100.161
908.166	36.2459	36.2459	918.463	48.9835	32.2191	31.2921	36.7439	39.6705	908.698	36.3303		907.626	268.704	268.704	268.707	268.868	268.704	268.704	268.704	268.872		907.799	99.6606	99.6609	99.7189	99.6608	99.6606	99.6606	99.6606	99.7195
908.2	36.2553	36.2553	918.49	49.3767	32.3213	31.369	36.7537	39.6741	908.75	36.1088		907.66	269.53	269.53	269.534	269.701	269.53	269.53	269.53	269.705		907.833	100.923	100.923	100.983	100.923	100.923	100.923	100.923	100.983
908.234	36.5271	36.5271	918.515	49.6806	32.4012	31.4257	36.7591	39.6749	908.801	36.2833		907.694	270.3	270.3	270.304	270.478	270.3	270.3	270.3	270.482		907.867	100.116	100.116	100.178	100.116	100.116	100.116	100.116	100.178
908.268	36.208	36.208	918.537	49.9067	32.4605	31.4659	36.7601	39.6739	908.853	36.2489		907.728	271.021	271.021	271.025	271.206	271.021	271.021	271.021	271.21		907.902	99.6589	99.6592	99.7223	99.6591	99.6589	99.6589	99.6589	99.7229
908.302	36.2171	36.2171	918.557	50.0681	32.5038	31.493	36.7583	39.6715	908.905	36.6195		907.762	269.476	269.476	269.481	269.668	269.476	269.476	269.476	269.673		907.936	100.596	100.596	100.661	100.596	100.596	100.596	100.596	100.662
908.337	36.0561	36.0561	918.574	50.176	32.5336	31.5095	36.7556	39.667	908.957	36.4306		907.797	267.515	267.515	267.519	267.713	267.515	267.515	267.515	267.718		907.97	101.159	101.159	101.226	101.159	101.159	101.159	101.159	101.226
908.371	36.1935	36.1935	918.589	50.2446	32.5528	31.5183	36.7515	39.6616	909.009	36.3627		907.831	266.599	266.599	266.603	266.804	266.599	266.599	266.599	266.809		908.004	100.804	100.804	100.873	100.804	100.804	100.804	100.804	100.873
908.405	36.1584	36.1584	918.602	50.2846	32.5637	31.5218	36.7465	39.6563	909.061	36.5658		907.865	275.983	275.983	275.987	276.195	275.983	275.983	275.983	276.2		908.038	100.285	100.285	100.356	100.285	100.285	100.285	100.285	100.356
908.439	36.2368	36.2368	918.612	50.3045	32.5688	31.5229	36.7414	39.6522	909.113	35.9977		907.899	274.235	274.235	274.24	274.454	274.235	274.235	274.235	274.459		908.073	100.403	100.403	100.475	100.403	100.403	100.403	100.403	100.476
908.473	36.5292	36.5292	918.621	50.311	32.5702	31.5219	36.7365	39.6486	909.165	36.4065		907.933	272.157	272.157	272.162	272.384	272.157	272.157	272.157	272.389		908.107	99.8556	99.856	99.9304	99.8559	99.8556	99.8556	99.8556	99.9312
908.507	36.2453	36.2453	918.629	50.3094	32.5693	31.5196	36.732	39.6454	909.217	36.4983		907.967	269.393	269.393	269.398	269.626	269.393	269.393	269.393	269.631		908.141	100.5	100.501	100.577	100.501	100.5	100.5	100.5	100.578
908.542	36.6258	36.6258	918.635	50.3034	32.5671	31.5169	36.7281	39.6428	909.269	36.5721		908.002	274.643	274.643	274.649	274.883	274.643	274.643	274.643	274.889		908.175	100.878	100.878	100.957	100.878	100.878	100.878	100.878	100.958
908.576	36.4257	36.4257	918.639	50.2959	32.5644	31.5142	36.7249	39.6408	909.321	36.3719		908.036	274.414	274.414	274.42	274.661	274.414	274.414	274.414	274.667		908.209	100.057	100.057	100.138	100.057	100.057	100.057	100.057	100.139
908.61	36.3939	36.3939	918.643	50.2887	32.5617	31.5116	36.7223	39.6392	909.373	36.789		908.07	269.558	269.558	269.564	269.811	269.558	269.558	269.558	269.817		908.244	100.572	100.572	100.656	100.572	100.572	100.572	100.572	100.656
908.644	36.2777	36.2777	918.645	50.2827	32.5593	31.5096	36.7205	39.6382	909.424	36.6156		908.104	272.634	272.634	272.641	272.895	272.634	272.634	272.634	272.901		908.278	99.9079	99.9085	99.9939	99.9082	99.9079	99.9079	99.9079	99.9948
908.678	36.4738	36.4738	918.647	50.2783	32.5575	31.5082	36.7192	39.6375	909.476	36.794		908.138	272.579	272.579	272.586	272.847	272.579	272.579	272.579	272.854		908.312	100.314	100.314	100.402	100.314	100.314	100.314	100.314	100.403
908.713	36.2819	36.2819	918.648	50.2754	32.5562	31.5073	36.7184	39.6372	909.528	36.5259		908.173	269.887	269.887	269.894	270.161	269.887	269.887	269.887	270.168		908.346	100.629	100.63	100.72	100.63	100.629	100.629	100.629	100.721
908.747	36.1205	36.1205	918.648	50.2739	32.5554	31.5068	36.718	39.6371	909.58	36.8035		908.207	275.241	275.241	275.248	275.522	275.241	275.241	275.241	275.529		908.38	99.3149	99.3156	99.4084	99.3153	99.3149	99.3149	99.3149	99.4095
908.781	36.3848	36.3848	918.648	50.2734	32.555	31.5066	36.7178	39.6371	909.632	36.5726		908.241	272.21	272.21	272.218	272.498	272.21	272.21	272.21	272.506		908.414	99.9176	99.9182	100.014	99.9179	99.9176	99.9176	99.9176	100.015
908.815	36.2592	36.2592	918.648	50.2733	32.5549	31.5066	36.7178	39.6371	909.684	36.524		908.275	275.333	275.333	275.341	275.628	275.333	275.333	275.333	275.636		908.449	100.803	100.804	100.902	100.804	100.803	100.803	100.803	100.903
908.849	36.2486	36.2486	918.648	50.2732	32.5548	31.5066	36.7178	39.6369	909.736	36.3912		908.309	271.065	271.065	271.073	271.366	271.065	271.065	271.065	271.375		908.483	101.034	101.034	101.135	101.034	101.034	101.034	101.034	101.136
908.883	36.4136	36.4136	918.649	50.2728	32.5548	31.5065	36.7177	39.6365	909.788	36.3858		908.343	273.44	273.44	273.448	273.749	273.44	273.44	273.44	273.757		908.517	101.052	101.053	101.157	101.053	101.052	101.052	101.052	101.158
908.918	36.7614	36.7614	918.649	50.2718	32.5547	31.5063	36.7173	39.6358	909.84	36.5658		908.378	268.986	268.986	268.995	269.302	268.986	268.986	268.986	269.311		908.551	101.097	101.097	101.204	101.097	101.097	101.097	101.097	101.206
908.952	36.4632	36.4632	918.65	50.2698	32.5545	31.5058	36.7165	39.6346	909.892	36.7114		908.412	276.288	276.288	276.297	276.61	276.288	276.288	276.288	276.619		908.585	101.001	101.002	101.112	101.002	101.001	101.001	101.001	101.113
908.986	36.3122	36.3122	918.651	50.2662	32.5541	31.505	36.7152	39.6327	909.944	36.4054		908.446	274.878	274.878	274.887	275.207	274.878	274.878	274.878	275.216		908.62	101.063	101.064	101.177	101.064	101.063	101.063	101.063	101.178
909.02	36.3921	36.3921	918.652	50.2607	32.5534	31.5039	36.7132	39.63	909.996	36.6689		908.48	275.592	275.592	275.602	275.928	275.592	275.592	275.592	275.938		908.654	101.175	101.176	101.292	101.176	101.175	101.175	101.175	101.294
909.054	36.6431	36.6431	918.655	50.2525	32.5523	31.5022	36.7104	39.6263	910.047	37.1435		908.514	276.651	276.651	276.661	276.994	276.651	276.651	276.651	277.004		908.688	101.039	101.04	101.159	101.039	101.039	101.039	101.039	101.161
909.089	36.2462	36.2462	918.658	50.2407	32.5508	31.4998	36.7065	39.6214	910.099	36.6934		908.549	274.801	274.801	274.812	275.151	274.801	274.801	274.801	275.162		908.722	100.568	100.569	100.692	100.569	100.568	100.568	100.568	100.693
909.123	35.8811	35.8811	918.662	50.2238	32.5486	31.4966	36.7013	39.6148	910.151	36.5508		908.583	276.883	276.883	276.893	277.24	276.883	276.883	276.883	277.25		908.756	100.726	100.727	100.854	100.727	100.726	100.726	100.726	100.855
909.157	36.3633	36.3633	918.666	50.2002	32.5456	31.4924	36.6945	39.6062	910.203	36.6801		908.617	274.732	274.732	274.743	275.095	274.732	274.732	274.732	275.106		908.79	100.36	100.361	100.491	100.36	100.36	100.36	100.36	100.493
909.191	36.4856	36.4856	918.672	50.1677	32.5416	31.4868	36.6858	39.595	910.255	37.0226		908.651	273.961	273.961	273.972	274.333	273.961	273.961	273.961	274.344		908.825	101.781	101.782	101.916	101.781	101.781	101.781	101.781	101.917
909.225	36.4738	36.4738	918.68	50.1232	32.5363	31.4796	36.6758	39.5808	910.307	37.0872		908.685	273.713	273.713	273.724	274.096	273.713	273.713	273.713	274.108		908.859	101.504	101.506	101.643	101.505	101.504	101.504	101.504	101.645
909.26	36.6409	36.6409	918.688	50.063	32.5294	31.4702	36.6629	39.5631	910.359	36.7254		908.72	270.38	270.38	270.392	270.775	270.38	270.38	270.38	270.786		908.893	101.144	101.146	101.288	101.145	101.144	101.144	101.144	101.289
909.294	36.2601	36.2601	918.698	49.9824	32.5202	31.4583	36.6464	39.5405	910.411	36.7396		908.754	272.241	272.241	272.253	272.647	272.241	272.241	272.241	272.659		908.927	101.903	101.904	102.05	101.904	101.903	101.903	101.903	102.052
909.328	36.3573	36.3573	918.709	49.876	32.5083	31.4431	36.6247	39.5109	910.463	36.7548		908.788	274.038	274.038	274.051	274.455	274.038	274.038	274.038	274.469		908.961	101.469	101.47	101.62	101.469	101.469	101.469	101.469	101.622
909.362	36.762	36.762	918.722	49.7371	32.4931	31.4237	36.5977	39.4739	910.515	36.7685		908.822	275.51	275.51	275.524	275.94	275.51	275.51	275.51	275.954		908.996	101.545	101.547	101.701	101.546	101.545	101.545	101.545	101.704
909.396	36.71	36.71	918.737	49.5582	32.4736	31.3994	36.5638	39.4283	910.567	36.7813		908.856	279.057	279.057	279.072	279.5	279.057	279.057	279.057	279.515		909.03	101.773	101.774	101.933	101.773	101.773	101.773	101.773	101.936
909.43	36.5365	36.5365	918.754	49.331	32.449	31.3704	36.5239	39.373	910.619	36.7944		908.89	274.749	274.749	274.765	275.205	274.749	274.749	274.749	275.221		909.064	101.383	101.384	101.548	101.383	101.383	101.383	101.383	101.551
909.465	36.7275	36.7275	918.772	49.0476	32.4182	31.3346	36.4758	39.3075	910.671	36.8084		908.925	277.95	277.95	277.966	278.419	277.95	277.95	277.95	278.436		909.098	101.26	101.262	101.43	101.261	101.26	101.26	101.26	101.433
909.499	36.7508	36.7508	918.793	48.6991	32.3798	31.2902	36.4182	39.2299	910.722	36.8238		908.959	280.279	280.279	280.296	280.762	280.279	280.279	280.279	280.779		909.132	101.206	101.208	101.382	101.207	101.206	101.206	101.206	101.384
909.533	36.4121	36.4121	918.816	48.2781	32.3322	31.2349	36.3493	39.1365	910.774	36.8391		908.993	282.646	282.646	282.664	283.143	282.646	282.646	282.646	283.161		909.167	101.818	101.819	101.998	101.818	101.818	101.818	101.818	102.001
909.567	36.8026	36.8026	918.841	47.7756	32.2741	31.1674	36.2668	39.0252	910.826	36.8545		909.027	279.925	279.925	279.943	280.437	279.925	279.925	279.925	280.455		909.201	101.511	101.513	101.697	101.512	101.511	101.511	101.511	101.7
909.601	36.611	36.611	918.868	47.1861	32.2035	31.0865	36.1711	38.8966	910.878	36.8733		909.061	278.334	278.334	278.354	278.862	278.334	278.334	278.334	278.881		909.235	101.613	101.615	101.805	101.614	101.613	101.613	101.613	101.808
909.636	36.4732	36.4732	918.898	46.507	32.1196	30.9899	36.0596	38.7491	910.93	36.8918		909.096	274.967	274.967	274.987	275.509	274.967	274.967	274.967	275.53		909.269	101.544	101.546	101.741	101.545	101.544	101.544	101.544	101.744
909.67	36.4968	36.4968	918.931	45.7443	32.021	30.8761	35.9351	38.5827	910.982	36.9122		909.13	278.961	278.961	278.982	279.519	278.961	278.961	278.961	279.54		909.303	101.858	101.86	102.062	101.859	101.858	101.858	101.858	102.065
909.704	36.337	36.337	918.966	44.9001	31.9077	30.7443	35.7942	38.3951	911.034	36.9343		909.164	278.144	278.144	278.166	278.72	278.144	278.144	278.144	278.741		909.337	102.143	102.146	102.353	102.144	102.143	102.143	102.143	102.357
909.738	36.2855	36.2855	919.004	43.9897	31.7759	30.594	35.6419	38.1907	911.086	36.9546		909.198	276.146	276.146	276.168	276.738	276.146	276.146	276.146	276.761		909.372	102.588	102.59	102.804	102.589	102.588	102.588	102.588	102.808
909.772	36.2489	36.2489	919.045	43.0242	31.6254	30.4261	35.4755	37.9712	911.138	36.9785		909.232	279.065	279.066	279.089	279.675	279.065	279.065	279.065	279.699		909.406	101.792	101.794	102.015	101.793	101.792	101.792	101.792	102.019
909.807	36.3028	36.3028	919.089	42.0229	31.456	30.2398	35.2991	37.7369	911.19	37.003		909.267	275.96	275.96	275.984	276.588	275.96	275.96	275.96	276.612		909.44	102.394	102.396	102.623	102.395	102.394	102.394	102.394	102.627
909.841	36.4484	36.4484	919.137	41.002	31.2688	30.0401	35.1123	37.4932	911.242	37.0262		909.301	279.481	279.481	279.506	280.128	279.481	279.481	279.481	280.153		909.474	103.342	103.345	103.579	103.343	103.342	103.342	103.342	103.583
909.875	36.5135	36.5135	919.187	39.9869	31.0665	29.83	34.9227	37.2394	911.294	37.0516		909.335	278.433	278.433	278.459	279.099	278.433	278.433	278.433	279.125		909.508	102.344	102.347	102.589	102.345	102.344	102.344	102.344	102.593
909.909	36.6455	36.6455	919.241	38.9869	30.8511	29.6162	34.7254	36.9807	911.345	37.0787		909.369	279.932	279.932	279.959	280.618	279.932	279.932	279.932	280.645		909.543	102.304	102.307	102.557	102.306	102.304	102.304	102.304	102.561
909.943	36.2553	36.2553	919.298	38.0217	30.6232	29.4094	34.5231	36.7214	911.397	37.1061		909.403	278.079	278.079	278.106	278.785	278.079	278.079	278.079	278.812		909.577	102.794	102.797	103.054	102.795	102.794	102.794	102.794	103.059
909.977	36.5846	36.5846	919.359	37.0999	30.3862	29.2151	34.3201	36.4634	911.449	37.1349		909.437	276.805	276.805	276.833	277.532	276.805	276.805	276.805	277.56		909.611	101.695	101.698	101.963	101.696	101.695	101.695	101.695	101.968
910.012	36.4511	36.4511	919.424	36.2313	30.1438	29.0376	34.1122	36.209	911.501	37.1663		909.472	279.427	279.427	279.456	280.176	279.427	279.427	279.427	280.205		909.645	102.577	102.58	102.854	102.578	102.577	102.577	102.577	102.859
910.046	37	37	919.492	35.4224	29.9006	28.8812	33.905	35.9551	911.553	37.2		909.506	279.385	279.385	279.415	280.156	279.385	279.385	279.385	280.186		909.679	102.856	102.86	103.142	102.858	102.856	102.856	102.856	103.148
910.08	36.4654	36.4654	919.564	34.6728	29.6587	28.7486	33.691	35.7117	911.605	37.2358		909.54	276.084	276.084	276.114	276.879	276.084	276.084	276.084	276.909		909.714	102.602	102.606	102.897	102.603	102.602	102.602	102.602	102.903
910.114	36.5513	36.5513	919.641	33.9823	29.4213	28.6392	33.4617	35.4684	911.657	37.2717		909.574	279.798	279.798	279.829	280.616	279.798	279.798	279.798	280.648		909.748	101.943	101.947	102.248	101.944	101.943	101.943	101.943	102.254
910.148	36.3252	36.3252	919.721	33.351	29.1948	28.5488	33.2184	35.2231	911.709	37.3102		909.608	278.45	278.451	278.483	279.294	278.45	278.45	278.45	279.327		909.782	102.709	102.713	103.024	102.711	102.709	102.709	102.709	103.03
910.183	36.6836	36.6836	919.763	33.0565	28.9797	28.5107	33.0877	34.9727	911.761	37.3514		909.643	279.65	279.65	279.685	280.518	279.65	279.65	279.65	280.554		909.816	102.329	102.334	102.655	102.331	102.329	102.329	102.329	102.661
910.217	36.334	36.334	920.302	30.6418	28.776	28.1492	31.0542	34.8485	911.813	37.3944		909.677	279.55	279.55	279.587	280.445	279.55	279.55	279.55	280.482		909.85	103.106	103.111	103.443	103.108	103.107	103.107	103.106	103.45
910.251	36.8035	36.8035	920.841	29.5106	28.6791	27.7966	29.5834	33.6247	911.865	37.4376		909.711	279.856	279.856	279.895	280.778	279.856	279.856	279.856	280.818		909.884	102.924	102.929	103.272	102.926	102.924	102.924	102.924	103.279
910.285	36.8111	36.8111	921.381	28.695	27.9724	27.5167	28.8143	32.3666	911.917	37.4846		909.745	277.913	277.913	277.955	278.864	277.913	277.913	277.913	278.905		909.919	103.479	103.485	103.839	103.481	103.479	103.48	103.479	103.846
910.319	36.8786	36.8786	921.92	28.1043	27.6179	27.3883	28.3675	29.8334	911.968	37.5317		909.779	280.472	280.472	280.515	281.451	280.472	280.472	280.472	281.495		909.953	102.836	102.841	103.207	102.838	102.836	102.836	102.836	103.215
910.353	36.2883	36.4787	922.459	27.81	27.4359	27.3276	27.8083	28.6972	912.02	37.5823		909.813	281.737	281.738	281.783	282.747	281.737	281.737	281.737	282.793		909.987	103.062	103.067	103.446	103.064	103.062	103.062	103.062	103.453
910.388	36.2722	36.4777	922.999	27.6501	27.3432	27.2956	27.4812	28.0756	912.072	37.6357		909.848	281.581	281.582	281.629	282.622	281.581	281.581	281.581	282.67		910.021	102.773	102.778	103.17	102.775	102.773	102.773	102.773	103.178
910.422	36.4169	36.4774	923.538	27.5514	27.2999	27.2784	27.3759	27.4533	912.124	37.6902		909.882	279.722	279.722	279.771	280.794	279.722	279.722	279.722	280.844		910.055	102.568	102.574	102.979	102.57	102.568	102.568	102.568	102.987
910.456	36.4984	36.4773	924.077	27.4867	27.0699	27.2684	27.3278	27.31	912.176	37.7479		909.916	275.169	275.169	275.221	276.275	275.169	275.169	275.169	276.326		910.09	103.262	103.268	103.688	103.265	103.262	103.262	103.262	103.696
910.49	36.865	36.4753	924.617	27.5554	27.1295	27.0067	27.0974	27.2723	912.228	37.8084		909.95	281.345	281.345	281.399	282.485	281.345	281.345	281.345	282.539		910.124	102.536	102.543	102.977	102.539	102.536	102.536	102.536	102.986
910.524	36.7641	36.4738	925.156	26.9004	26.7522	26.7504	26.7849	26.7511	912.28	37.8671		909.984	279.405	279.405	279.461	280.581	279.405	279.405	279.405	280.637		910.158	103.021	103.028	103.477	103.024	103.021	103.021	103.021	103.487
910.559	37.0402	36.4709	--	--	--	--	--	--	912.332	37.9294		910.019	275.559	275.56	275.617	276.772	275.559	275.559	275.559	276.83		910.192	103.616	103.623	104.088	103.619	103.616	103.616	103.616	104.098
910.593	37.3203	36.4665	--	--	--	--	--	--	912.384	37.9986		910.053	273.739	273.739	273.799	274.989	273.739	273.739	273.739	275.049		910.226	103.374	103.382	103.863	103.377	103.374	103.374	103.374	103.874
910.627	36.7981	36.4648	--	--	--	--	--	--	912.436	38.07		910.087	275.322	275.322	275.384	276.612	275.322	275.322	275.322	276.674		910.26	103.322	103.33	103.828	103.325	103.322	103.322	103.322	103.84
910.661	37.1622	36.4613	--	--	--	--	--	--	912.488	38.1424		910.121	276.527	276.322	276.386	277.652	276.322	276.322	276.322	277.717		910.295	103.298	103.307	103.823	103.301	103.298	103.298	103.298	103.835
910.695	36.832	36.4594	--	--	--	--	--	--	912.54	38.2172		910.155	277.119	276.318	276.384	277.691	276.318	276.318	276.318	277.758		910.329	102.286	102.295	102.829	102.289	102.286	102.286	102.286	102.842
910.73	37.0702	36.4563	--	--	--	--	--	--	912.592	38.2972		910.19	275.669	276.315	276.383	277.732	276.315	276.315	276.315	277.801		910.363	104.229	104.239	104.793	104.233	104.229	104.229	104.229	104.807
910.764	37.0632	36.4532	--	--	--	--	--	--	912.643	38.3791		910.224	276.396	276.315	276.385	277.777	276.315	276.315	276.315	277.848		910.397	103.397	103.407	103.982	103.401	103.397	103.397	103.397	103.996
910.798	37.0596	36.45	--	--	--	--	--	--	912.695	38.4627		910.258	279.747	276.299	276.371	277.808	276.299	276.299	276.299	277.881		910.431	103.868	103.879	104.475	103.872	103.868	103.868	103.868	104.49
910.832	37.2058	36.4462	--	--	--	--	--	--	912.747	38.5506		910.292	278.077	276.291	276.365	277.849	276.291	276.291	276.291	277.924		910.466	103.025	103.036	103.653	103.029	103.025	103.025	103.025	103.669
910.866	36.7266	36.4447	--	--	--	--	--	--	912.799	38.6412		910.326	277.257	276.286	276.363	277.895	276.286	276.286	276.286	277.972		910.5	103.043	103.055	103.695	103.047	103.043	103.043	103.043	103.711
910.9	36.8677	36.4426	--	--	--	--	--	--	912.851	38.7309		910.36	276.116	276.286	276.364	277.947	276.285	276.285	276.285	278.026		910.534	102.52	102.533	103.197	102.525	102.52	102.52	102.52	103.214
910.935	37.0569	36.4394	--	--	--	--	--	--	912.903	38.8246		910.395	274.367	276.277	276.357	277.993	276.276	276.276	276.276	278.074		910.568	103.478	103.06	103.75	103.052	103.047	103.047	103.047	103.767
910.969	36.9691	36.4367	--	--	--	--	--	--	912.955	38.9217		910.429	277.136	276.273	276.356	278.046	276.272	276.272	276.272	278.13		910.602	103.151	103.06	103.776	103.051	103.047	103.047	103.047	103.794
911.003	36.4009	36.4365	--	--	--	--	--	--	913.007	39.0247		910.463	277.89	276.265	276.354	278.098	276.265	276.265	276.265	278.187		910.637	104	103.055	103.798	103.046	103.041	103.041	103.041	103.817
911.037	36.9567	36.4339	--	--	--	--	--	--	913.059	39.1267		910.497	277.91	276.258	276.352	278.152	276.257	276.257	276.257	278.246		910.671	104.177	103.049	103.821	103.04	103.035	103.035	103.035	103.841
911.071	37.145	36.4302	--	--	--	--	--	--	913.111	39.2315		910.531	276.619	276.256	276.355	278.214	276.256	276.256	276.256	278.314		910.705	104.039	103.044	103.846	103.034	103.029	103.029	103.029	103.866
911.106	37.0663	36.427	--	--	--	--	--	--	913.163	39.3358		910.566	279.5	276.241	276.346	278.265	276.241	276.241	276.241	278.37		910.739	103.662	103.041	103.873	103.031	103.025	103.026	103.025	103.894
911.14	36.6358	36.4259	--	--	--	--	--	--	913.215	39.4386		910.6	276.235	276.241	276.351	278.334	276.241	276.241	276.241	278.445		910.773	103.311	103.04	103.905	103.029	103.024	103.024	103.024	103.926
911.174	36.7893	36.4241	--	--	--	--	--	--	913.266	39.5417		910.634	281.225	276.218	276.333	278.383	276.218	276.218	276.218	278.499		910.807	104.166	103.034	103.932	103.023	103.017	103.017	103.017	103.955
911.208	37.0669	36.4208	--	--	--	--	--	--	913.318	39.6424		910.668	278.676	276.207	276.327	278.446	276.206	276.206	276.206	278.568		910.842	104.211	103.028	103.961	103.016	103.01	103.011	103.01	103.985
911.242	37.2282	36.4166	--	--	--	--	--	--	913.37	39.7429		910.702	275.664	276.204	276.33	278.522	276.204	276.204	276.204	278.649		910.876	104.136	103.023	103.992	103.01	103.004	103.004	103.004	104.017
911.277	37.1916	36.4127	--	--	--	--	--	--	913.422	39.8387		910.737	276.601	276.202	276.334	278.601	276.202	276.202	276.202	278.733		910.91	104.14	103.018	104.024	103.003	102.997	102.998	102.997	104.051
911.311	36.8053	36.4107	--	--	--	--	--	--	913.474	39.9307		910.771	279.26	276.188	276.325	278.672	276.188	276.188	276.188	278.809		910.944	105.253	103.007	104.051	102.991	102.985	102.985	102.985	104.08
911.345	37.0996	36.4071	--	--	--	--	--	--	913.526	40.0157		910.805	276.434	276.187	276.329	278.759	276.187	276.187	276.187	278.902		910.978	103.253	103.006	104.092	102.99	102.983	102.983	102.983	104.122
911.379	37.1326	36.4034	--	--	--	--	--	--	913.578	40.092		910.839	280.639	276.166	276.314	278.83	276.166	276.166	276.166	278.978		911.013	103.754	103.003	104.131	102.986	102.979	102.979	102.979	104.163
911.413	37.1713	36.3995	--	--	--	--	--	--	913.63	40.1566		910.873	274.716	276.16	276.313	278.919	276.159	276.159	276.159	279.073		911.047	104.491	102.996	104.167	102.977	102.97	102.97	102.97	104.201
911.447	37.1662	36.3956	--	--	--	--	--	--	913.682	40.2148		910.907	279.281	276.145	276.304	279.004	276.145	276.145	276.145	279.164		911.081	104.209	102.99	104.207	102.971	102.963	102.963	102.963	104.243
911.482	37.0808	36.3921	--	--	--	--	--	--	913.734	40.2602		910.942	276.244	276.145	276.309	279.108	276.144	276.144	276.144	279.273		911.115	105.087	102.979	104.244	102.959	102.951	102.951	102.951	104.281
911.516	36.9331	36.3893	--	--	--	--	--	--	913.786	40.2934		910.976	279.201	276.131	276.3	279.203	276.13	276.13	276.13	279.373		911.149	104.217	102.973	104.287	102.952	102.943	102.944	102.943	104.326
911.55	36.9415	36.3865	--	--	--	--	--	--	913.838	40.3157		911.01	276.862	276.127	276.302	279.313	276.127	276.127	276.127	279.489		911.184	103.732	102.97	104.335	102.948	102.939	102.939	102.939	104.376
911.584	36.8843	36.3839	--	--	--	--	--	--	913.89	40.3256		911.044	280.066	276.109	276.289	279.413	276.109	276.109	276.109	279.594		911.218	104.83	102.961	104.379	102.937	102.928	102.928	102.928	104.421
911.618	36.851	36.3815	--	--	--	--	--	--	913.941	40.3209		911.078	277.23	276.104	276.289	279.532	276.103	276.103	276.103	279.719		911.252	103.696	102.958	104.431	102.933	102.924	102.924	102.924	104.475
911.653	37.2149	36.3773	--	--	--	--	--	--	913.993	40.3029		911.113	277.318	276.099	276.289	279.656	276.098	276.098	276.098	279.848		911.286	103.775	102.954	104.485	102.929	102.919	102.919	102.919	104.531
911.687	37.0847	36.3737	--	--	--	--	--	--	914.045	40.2711		911.147	278.804	276.086	276.282	279.778	276.085	276.085	276.085	279.976		911.32	104.213	102.948	104.538	102.922	102.911	102.912	102.911	104.585
911.721	36.9101	36.3709	--	--	--	--	--	--	914.097	40.2223		911.181	277.98	276.077	276.278	279.91	276.076	276.076	276.076	280.113		911.354	104.877	102.938	104.589	102.911	102.9	102.9	102.9	104.638
911.755	36.927	36.3681	--	--	--	--	--	--	914.149	40.1603		911.215	275.262	276.074	276.28	280.054	276.073	276.073	276.073	280.263		911.389	104.517	102.93	104.644	102.902	102.891	102.891	102.891	104.696
911.789	36.8516	36.3656	--	--	--	--	--	--	914.201	40.0895		911.249	272.704	276.058	276.27	280.193	276.057	276.057	276.057	280.407		911.423	105.548	102.916	104.696	102.887	102.876	102.876	102.876	104.749
911.823	37.0953	36.3619	--	--	--	--	--	--	914.253	40.0094		911.283	278.428	276.047	276.27	280.343	276.046	276.046	276.046	280.568		911.457	105.142	102.905	104.752	102.874	102.863	102.863	102.863	104.807
911.858	37.3399	36.3569	--	--	--	--	--	--	914.305	39.9182		911.318	277.536	276.04	276.277	280.504	276.039	276.039	276.039	280.743		911.491	105.347	102.892	104.809	102.861	102.848	102.849	102.848	104.866
911.892	36.9149	36.354	--	--	--	--	--	--	914.357	39.8199		911.352	280.97	276.018	276.268	280.657	276.016	276.016	276.016	280.909		911.525	105.225	102.882	104.869	102.847	102.835	102.835	102.835	104.93
911.926	37.1071	36.3501	--	--	--	--	--	--	914.409	39.7152		911.386	282.927	275.986	276.249	280.809	275.984	275.984	275.984	281.075		911.56	105.419	102.871	104.93	102.833	102.82	102.82	102.82	104.994
911.96	37.3905	36.3448	--	--	--	--	--	--	914.461	39.6078		911.42	276.571	275.983	276.26	280.999	275.982	275.982	275.982	281.279		911.594	104.835	102.863	104.996	102.822	102.808	102.809	102.808	105.064
911.994	37.3272	36.3398	--	--	--	--	--	--	914.513	39.495		911.454	279.4	275.967	276.258	281.183	275.966	275.966	275.966	281.477		911.628	106.126	102.847	105.057	102.803	102.789	102.79	102.789	105.129
912.029	37.1029	36.3359	--	--	--	--	--	--	914.564	39.382		911.489	276.27	275.966	276.271	281.391	275.965	275.965	275.965	281.699		911.662	105.104	102.837	105.126	102.79	102.776	102.776	102.776	105.202
912.063	37.1332	36.3318	--	--	--	--	--	--	914.616	39.2696		911.523	278.468	275.954	276.273	281.599	275.953	275.953	275.953	281.92		911.696	104.901	102.829	105.198	102.778	102.764	102.764	102.764	105.278
912.097	37.4868	36.3259	--	--	--	--	--	--	914.668	39.1593		911.557	277.884	275.946	276.278	281.819	275.944	275.944	275.944	282.154		911.73	105.226	102.818	105.27	102.765	102.75	102.75	102.75	105.354
912.131	37.3233	36.3208	--	--	--	--	--	--	914.72	39.052		911.591	285.319	275.902	276.248	282.014	275.901	275.901	275.901	282.363		911.765	105.986	102.803	105.34	102.747	102.731	102.732	102.731	105.428
912.165	37.4631	36.315	--	--	--	--	--	--	914.772	38.9475		911.625	279.323	275.886	276.246	282.247	275.885	275.885	275.885	282.61		911.799	105.847	102.789	105.413	102.73	102.713	102.714	102.713	105.505
912.2	37.1489	36.3107	--	--	--	--	--	--	914.824	38.8488		911.66	277.839	275.878	276.251	282.498	275.876	275.876	275.876	282.875		911.833	106.259	102.772	105.485	102.711	102.693	102.693	102.693	105.582
912.234	37.6418	36.3039	--	--	--	--	--	--	914.876	38.7563		911.694	281.797	275.85	276.237	282.742	275.848	275.848	275.848	283.134		911.867	106.714	102.752	105.556	102.688	102.67	102.67	102.67	105.658
912.268	38.0964	36.2947	--	--	--	--	--	--	914.928	38.6679		911.728	279.342	275.834	276.235	283.01	275.832	275.832	275.832	283.415		911.901	106.303	102.735	105.632	102.669	102.649	102.65	102.649	105.738
912.302	38.0725	36.2856	--	--	--	--	--	--	914.98	38.5862		911.762	279.564	275.817	276.231	283.287	275.815	275.815	275.815	283.706		911.936	107.272	102.712	105.704	102.643	102.623	102.623	102.623	105.814
912.336	37.9539	36.2771	--	--	--	--	--	--	915.032	38.5123		911.796	279.476	275.8	276.228	283.577	275.798	275.798	275.798	284.01		911.97	107.085	102.69	105.778	102.618	102.597	102.598	102.597	105.893
912.37	37.4641	36.271	--	--	--	--	--	--	915.084	38.4447		911.83	279	275.785	276.227	283.883	275.783	275.783	275.783	284.33		912.004	106.897	102.668	105.855	102.595	102.573	102.573	102.572	105.974
912.405	37.6929	36.2637	--	--	--	--	--	--	915.136	38.3871		911.865	280.706	275.763	276.218	284.195	275.76	275.76	275.76	284.655		912.038	105.735	102.654	105.94	102.578	102.555	102.555	102.554	106.064
912.439	37.7801	36.256	--	--	--	--	--	--	915.187	38.3373		911.899	283.798	275.725	276.195	284.505	275.723	275.723	275.723	284.979		912.072	106.792	102.633	106.021	102.554	102.53	102.531	102.53	106.149
912.473	38.0583	36.2467	--	--	--	--	--	--	915.239	38.2959		911.933	280.35	275.704	276.187	284.845	275.702	275.702	275.702	285.333		912.107	107.069	102.61	106.101	102.529	102.504	102.505	102.504	106.233
912.507	38.1334	36.2371	--	--	--	--	--	--	915.291	38.2636		911.967	280.867	275.68	276.177	285.196	275.678	275.678	275.678	285.699		912.141	106.822	102.589	106.183	102.505	102.48	102.48	102.479	106.32
912.541	38.2929	36.2266	--	--	--	--	--	--	915.343	38.2399		912.001	286.064	275.633	276.143	285.539	275.629	275.629	275.629	286.056		912.175	106.903	102.569	106.266	102.481	102.454	102.455	102.454	106.41
912.576	38.0925	36.217	--	--	--	--	--	--	915.395	38.2247		912.036	287.137	275.58	276.103	285.892	275.576	275.576	275.576	286.423		912.209	106.609	102.554	106.352	102.458	102.43	102.431	102.43	106.505
912.61	38.0638	36.2076	--	--	--	--	--	--	915.447	38.2167		912.07	282.132	275.549	276.087	286.282	275.546	275.546	275.546	286.827		912.243	107.308	102.535	106.434	102.431	102.402	102.403	102.402	106.597
912.644	38.4388	36.1961	--	--	--	--	--	--	915.499	38.2174		912.104	285.793	275.502	276.054	286.671	275.498	275.498	275.498	287.23		912.277	107.61	102.514	106.515	102.402	102.373	102.373	102.372	106.688
912.678	38.6465	36.1836	--	--	--	--	--	--	915.551	38.2298		912.138	289.143	275.439	276.012	287.061	275.435	275.435	275.435	287.642		912.312	108.073	102.49	106.593	102.371	102.34	102.34	102.34	106.776
912.712	38.5121	36.1717	--	--	--	--	--	--	915.603	38.2488		912.172	284.4	275.398	275.994	287.489	275.394	275.394	275.394	288.093		912.346	106.541	102.475	106.681	102.348	102.316	102.316	102.315	106.874
912.747	38.6159	36.1592	--	--	--	--	--	--	915.655	38.2765		912.207	286.905	275.345	275.964	287.921	275.34	275.34	275.34	288.549		912.38	106.813	102.458	106.767	102.323	102.29	102.291	102.29	106.97
912.781	38.4688	36.1474	--	--	--	--	--	--	915.707	38.309		912.241	288.967	275.282	275.925	288.359	275.277	275.277	275.277	289.012		912.414	107.905	102.435	106.846	102.292	102.258	102.258	102.258	107.059
912.815	39.0491	36.1325	--	--	--	--	--	--	915.759	38.3475		912.275	287.666	275.225	275.893	288.82	275.22	275.22	275.22	289.499		912.448	107.502	102.414	106.927	102.262	102.228	102.228	102.227	107.15
912.849	39.3582	36.116	--	--	--	--	--	--	915.811	38.3892		912.309	288.594	275.163	275.858	289.294	275.158	275.158	275.158	290		912.483	108.372	102.387	107.003	102.228	102.193	102.193	102.192	107.236
912.883	39.1348	36.1006	--	--	--	--	--	--	915.862	38.4341		912.343	288.912	275.1	275.822	289.783	275.094	275.094	275.094	290.516		912.517	108.334	102.361	107.078	102.194	102.158	102.158	102.157	107.321
912.917	39.3213	36.0841	--	--	--	--	--	--	915.914	38.4827		912.377	285.202	275.053	275.804	290.305	275.047	275.047	275.047	291.067		912.551	108.532	102.333	107.151	102.158	102.121	102.121	102.121	107.404
912.952	39.2586	36.0678	--	--	--	--	--	--	915.966	38.5305		912.412	292.033	274.974	275.755	290.812	274.969	274.969	274.969	291.604		912.585	108.37	102.307	107.224	102.124	102.085	102.086	102.085	107.486
912.986	38.6983	36.0544	--	--	--	--	--	--	916.018	38.5727		912.446	289.628	274.907	275.718	291.348	274.901	274.901	274.901	292.171		912.619	108.228	102.28	107.296	102.09	102.05	102.05	102.049	107.569
913.02	38.9919	36.0394	--	--	--	--	--	--	916.07	38.6126		912.48	289.837	274.838	275.681	291.899	274.832	274.832	274.832	292.755		912.654	107.981	102.255	107.368	102.059	102.016	102.017	102.015	107.652
913.054	39.3961	36.0222	--	--	--	--	--	--	916.122	38.6474		912.514	290.452	274.766	275.643	292.462	274.759	274.759	274.759	293.353		912.688	107.435	102.233	107.44	102.03	101.985	101.986	101.984	107.736
913.088	39.2041	36.0059	--	--	--	--	--	--	916.174	38.6724		912.548	291.651	274.688	275.6	293.036	274.681	274.681	274.681	293.962		912.722	107.759	102.209	107.509	101.999	101.952	101.952	101.951	107.817
913.123	39.2541	35.9893	--	--	--	--	--	--	916.226	38.6876		912.583	294.021	274.599	275.546	293.614	274.591	274.591	274.591	294.577		912.756	107.724	102.184	107.576	101.969	101.919	101.919	101.918	107.895
913.157	39.4754	35.9714	--	--	--	--	--	--	916.278	38.692		912.617	295.949	274.501	275.486	294.2	274.493	274.492	274.492	295.202		912.79	108.003	102.158	107.639	101.936	101.884	101.885	101.883	107.969
913.191	39.674	35.9525	--	--	--	--	--	--	916.33	38.6863		912.651	294.159	274.411	275.434	294.808	274.401	274.401	274.401	295.85		912.824	107.67	102.134	107.701	101.906	101.851	101.851	101.85	108.042
913.225	39.7817	35.9329	--	--	--	--	--	--	916.382	38.6665		912.685	293.548	274.322	275.387	295.433	274.313	274.313	274.313	296.516		912.859	108.141	102.109	107.757	101.872	101.815	101.815	101.814	108.112
913.259	39.631	35.914	--	--	--	--	--	--	916.434	38.6355		912.719	295.82	274.223	275.33	296.06	274.213	274.213	274.213	297.187		912.893	108.883	102.083	107.805	101.834	101.774	101.775	101.774	108.177
913.293	39.74	35.8944	--	--	--	--	--	--	916.485	38.5912		912.753	292.841	274.138	275.289	296.715	274.127	274.127	274.127	297.888		912.927	109.499	102.054	107.847	101.792	101.73	101.731	101.729	108.236
913.328	40.0854	35.873	--	--	--	--	--	--	916.537	38.5369		912.788	299.335	274.022	275.219	297.352	274.01	274.01	274.01	298.572		912.961	108.377	102.031	107.891	101.757	101.692	101.693	101.691	108.299
913.362	39.4708	35.8545	--	--	--	--	--	--	916.589	38.4759		912.822	296.293	273.919	275.165	298.014	273.907	273.907	273.907	299.284		912.995	107.684	102.014	107.935	101.725	101.658	101.658	101.657	108.363
913.396	39.651	35.8351	--	--	--	--	--	--	916.641	38.407		912.856	298.017	273.808	275.104	298.678	273.795	273.795	273.795	300		913.03	108.004	101.995	107.974	101.691	101.622	101.622	101.621	108.421
913.43	39.9186	35.8142	--	--	--	--	--	--	916.693	38.3345		912.89	298.499	273.694	275.043	299.35	273.681	273.681	273.681	300.725		913.064	108.761	101.972	108.004	101.653	101.581	101.581	101.58	108.472
913.464	39.6446	35.7946	--	--	--	--	--	--	916.745	38.2582		912.924	293.268	273.604	275.007	300.055	273.59	273.59	273.59	301.486		913.098	107.72	101.956	108.035	101.62	101.545	101.546	101.544	108.525
913.499	39.7896	35.7742	--	--	--	--	--	--	916.797	38.1847		912.959	297.846	273.492	274.953	300.746	273.478	273.478	273.478	302.236		913.132	109.192	101.932	108.054	101.579	101.502	101.502	101.501	108.566
913.533	39.9809	35.7527	--	--	--	--	--	--	916.849	38.1129		912.993	297.944	273.379	274.9	301.442	273.364	273.364	273.364	302.993		913.166	109.026	101.91	108.068	101.538	101.459	101.459	101.457	108.605
913.567	39.9413	35.7312	--	--	--	--	--	--	916.901	38.0498		913.027	297.864	273.267	274.85	302.143	273.251	273.251	273.251	303.759		913.2	108.372	101.893	108.082	101.501	101.419	101.42	101.418	108.643
913.601	40.3064	35.7078	--	--	--	--	--	--	916.953	37.9931		913.061	302.924	273.13	274.779	302.826	273.114	273.113	273.113	304.508		913.235	107.806	101.88	108.094	101.467	101.383	101.383	101.381	108.681
913.635	40.5207	35.6832	--	--	--	--	--	--	917.005	37.9477		913.095	304.229	272.987	274.704	303.504	272.969	272.969	272.969	305.256		913.269	109.666	101.857	108.089	101.422	101.335	101.336	101.334	108.704
913.67	40.0088	35.6611	--	--	--	--	--	--	917.057	37.9133		913.13	303.302	272.848	274.636	304.187	272.829	272.829	272.829	306.013		913.303	109.702	101.835	108.079	101.376	101.287	101.288	101.286	108.722
913.704	40.0197	35.6387	--	--	--	--	--	--	917.109	37.8939		913.164	301.283	272.718	274.581	304.878	272.697	272.697	272.697	306.783		913.337	108.849	101.818	108.069	101.335	101.244	101.245	101.242	108.742
913.738	40.3191	35.6148	--	--	--	--	--	--	917.16	37.8925		913.198	304.006	272.574	274.515	305.555	272.552	272.552	272.552	307.541		913.371	109.165	101.802	108.051	101.292	101.199	101.199	101.197	108.755
913.772	40.254	35.5911	--	--	--	--	--	--	917.212	37.9068		913.232	307.813	272.412	274.436	306.21	272.389	272.389	272.389	308.281		913.406	108.763	101.788	108.031	101.251	101.155	101.156	101.154	108.767
913.806	40.0521	35.5682	--	--	--	--	--	--	917.264	37.9386		913.266	303.394	272.27	274.38	306.88	272.245	272.245	272.245	309.04		913.44	108.936	101.776	108.003	101.209	101.111	101.111	101.109	108.774
913.84	39.8471	35.5463	--	--	--	--	--	--	917.316	37.9908		913.3	305.177	272.119	274.319	307.534	272.093	272.093	272.093	309.788		913.474	109.068	101.763	107.969	101.167	101.065	101.066	101.063	108.777
913.875	39.6976	35.5251	--	--	--	--	--	--	917.368	38.0674		913.335	307.582	271.957	274.251	308.169	271.928	271.928	271.928	310.521		913.508	109.07	101.753	107.929	101.125	101.02	101.02	101.018	108.777
913.909	40.2452	35.5009	--	--	--	--	--	--	917.42	38.1678		913.369	308.019	271.791	274.186	308.79	271.761	271.761	271.761	311.245		913.542	109.097	101.744	107.883	101.083	100.973	100.974	100.971	108.772
913.943	39.6098	35.4799	--	--	--	--	--	--	917.472	38.2935		913.403	311.51	271.609	274.108	309.382	271.577	271.577	271.577	311.945		913.577	108.282	101.741	107.837	101.045	100.932	100.932	100.929	108.77
913.977	39.7318	35.4582	--	--	--	--	--	--	917.524	38.4501		913.437	311.459	271.425	274.035	309.961	271.392	271.392	271.392	312.637		913.611	107.405	101.746	107.789	101.013	100.895	100.895	100.892	108.769
914.011	39.7823	35.436	--	--	--	--	--	--	917.576	38.6394		913.471	310.762	271.245	273.971	310.526	271.21	271.21	271.21	313.323		913.645	107.796	101.75	107.734	100.978	100.855	100.856	100.853	108.762
914.046	39.7984	35.4137	--	--	--	--	--	--	917.628	38.8667		913.506	316.559	271.036	273.885	311.047	271	271	271	313.969		913.679	108.115	101.755	107.672	100.941	100.814	100.814	100.811	108.751
914.08	40.1344	35.3896	--	--	--	--	--	--	917.68	39.1316		913.54	317.985	270.82	273.798	311.54	270.782	270.782	270.782	314.594		913.713	108.937	101.757	107.598	100.9	100.767	100.768	100.764	108.732
914.114	40.2404	35.3647	--	--	--	--	--	--	917.732	39.4398		913.574	312.738	270.627	273.742	312.036	270.588	270.588	270.588	315.23		913.747	109.041	101.762	107.519	100.857	100.72	100.72	100.717	108.71
914.148	40.201	35.34	--	--	--	--	--	--	917.783	39.7931		913.608	314.908	270.424	273.682	312.499	270.383	270.383	270.383	315.84		913.782	108.754	101.771	107.436	100.817	100.674	100.674	100.671	108.688
914.182	39.954	35.3164	--	--	--	--	--	--	917.835	40.2006		913.642	316.885	270.21	273.62	312.929	270.167	270.167	270.167	316.425		913.816	108.954	101.782	107.346	100.775	100.626	100.627	100.623	108.663
914.217	39.7306	35.2938	--	--	--	--	--	--	917.887	40.6669		913.677	318.856	269.987	273.556	313.32	269.942	269.942	269.942	316.981		913.85	108.471	101.799	107.255	100.736	100.582	100.582	100.578	108.64
914.251	39.6452	35.2715	--	--	--	--	--	--	917.939	41.1976		913.711	318.789	269.765	273.501	313.683	269.716	269.715	269.715	317.519		913.884	109.978	101.812	107.149	100.688	100.528	100.528	100.525	108.607
914.285	39.8365	35.2482	--	--	--	--	--	--	917.991	41.795		913.745	315.425	269.558	273.47	314.033	269.504	269.504	269.504	318.053		913.918	109.199	101.832	107.042	100.645	100.479	100.479	100.475	108.577
914.319	39.9422	35.2242	--	--	--	--	--	--	918.043	42.4673		913.779	315.099	269.351	273.45	314.353	269.293	269.293	269.293	318.568		913.953	108.538	101.861	106.935	100.605	100.433	100.433	100.429	108.552
914.353	39.6658	35.2014	--	--	--	--	--	--	918.095	43.2149		913.813	317.103	269.133	273.431	314.63	269.071	269.071	269.071	319.053		913.987	108.265	101.896	106.824	100.567	100.388	100.388	100.384	108.528
914.387	39.8483	35.1776	--	--	--	--	--	--	918.147	44.0347		913.847	318.036	268.911	273.418	314.866	268.845	268.844	268.844	319.507		914.021	108.964	101.931	106.705	100.525	100.339	100.339	100.335	108.502
914.422	39.7681	35.1542	--	--	--	--	--	--	918.199	44.9204		913.882	318.236	268.686	273.416	315.066	268.616	268.616	268.615	319.937		914.055	108.426	101.976	106.585	100.486	100.293	100.293	100.288	108.48
914.456	39.3646	35.1326	--	--	--	--	--	--	918.251	45.8648		913.916	321.519	268.445	273.411	315.215	268.371	268.371	268.37	320.331		914.089	109.209	102.021	106.456	100.443	100.242	100.242	100.237	108.456
914.49	39.6628	35.1094	--	--	--	--	--	--	918.303	46.8472		913.95	323.719	268.193	273.409	315.317	268.115	268.114	268.114	320.691		914.124	109.921	102.069	106.319	100.396	100.187	100.186	100.182	108.431
914.524	39.7702	35.0856	--	--	--	--	--	--	918.355	47.8271		913.984	322.708	267.944	273.425	315.38	267.862	267.861	267.861	321.028		914.158	109.366	102.127	106.181	100.352	100.134	100.134	100.129	108.413
914.558	39.4042	35.0635	--	--	--	--	--	--	918.406	48.7675		914.018	320.378	267.705	273.468	315.415	267.618	267.618	267.618	321.352		914.192	108.444	102.198	106.045	100.313	100.087	100.086	100.081	108.405
914.593	39.3222	35.0417	--	--	--	--	--	--	918.458	49.6132		914.053	324.682	267.445	273.506	315.389	267.354	267.354	267.354	321.633		914.226	109.15	102.273	105.902	100.27	100.035	100.035	100.029	108.398
914.627	39.4421	35.0192	--	--	--	--	--	--	918.51	50.294		914.087	324.123	267.186	273.565	315.325	267.091	267.091	267.091	321.895		914.26	108.67	102.36	105.758	100.23	99.9859	99.9852	99.9797	108.401
914.661	39.0173	34.9987	--	--	--	--	--	--	918.562	50.7536		914.121	322.794	266.932	273.647	315.224	266.833	266.833	266.833	322.139		914.294	110.064	102.448	105.604	100.182	99.9283	99.9275	99.922	108.403
914.695	38.9928	34.9783	--	--	--	--	--	--	918.614	50.9356		914.155	322.241	266.68	273.751	315.08	266.577	266.576	266.576	322.36		914.329	109.493	102.55	105.449	100.138	99.8737	99.8728	99.8671	108.416
914.729	38.9032	34.9582	--	--	--	--	--	--	918.666	50.8129		914.189	319.832	266.437	273.889	314.906	266.33	266.33	266.329	322.573		914.363	109.404	102.664	105.293	100.094	99.8193	99.8183	99.8124	108.44
914.764	39.103	34.937	--	--	--	--	--	--	918.718	50.3809		914.224	325.585	266.167	274.02	314.662	266.056	266.055	266.055	322.74		914.397	109.637	102.789	105.133	100.05	99.7632	99.7621	99.7561	108.472
914.798	38.7682	34.9174	--	--	--	--	--	--	918.77	49.6675		914.258	328.318	265.887	274.162	314.364	265.767	265.767	265.767	322.88		914.431	109.536	102.927	104.972	100.005	99.7074	99.7062	99.7001	108.518
914.832	38.5984	34.8986	--	--	--	--	--	--	918.822	48.7304		914.292	321.983	265.637	274.358	314.047	265.507	265.506	265.506	323.03		914.465	109.812	103.078	104.807	99.96	99.6497	99.6484	99.6421	108.575
914.866	38.4612	34.8803	--	--	--	--	--	--	918.874	47.6279		914.326	326.014	265.368	274.56	313.668	265.227	265.226	265.226	323.145		914.5	110.164	103.243	104.639	99.9127	99.59	99.5884	99.5818	108.645
914.9	38.3992	34.8623	--	--	--	--	--	--	918.926	46.426		914.36	321.863	265.116	274.81	313.267	264.964	264.964	264.964	323.267		914.534	109.259	103.429	104.474	99.871	99.5351	99.5333	99.5263	108.737
914.934	38.8236	34.842	--	--	--	--	--	--	918.978	45.1874		914.394	325.582	264.846	275.071	312.807	264.684	264.683	264.683	323.359		914.568	110.297	103.626	104.302	99.8236	99.474	99.4719	99.4646	108.84
914.969	38.6171	34.8227	--	--	--	--	--	--	919.03	43.9642		914.429	327.368	264.566	275.352	312.296	264.393	264.393	264.393	323.431		914.602	110.432	103.842	104.129	99.7757	99.4118	99.4094	99.4017	108.961
915.003	38.4921	34.804	--	--	--	--	--	--	919.081	42.7941		914.463	322.651	264.307	275.689	311.763	264.124	264.123	264.123	323.515		914.636	109.608	104.083	103.959	99.733	99.3539	99.3513	99.3433	109.107
915.037	38.2978	34.7861	--	--	--	--	--	--	919.133	41.7028		914.497	325.817	264.032	276.042	311.175	263.838	263.837	263.837	323.577		914.67	110.725	104.34	103.782	99.6842	99.2893	99.2864	99.278	109.269
915.071	38.5772	34.7667	--	--	--	--	--	--	919.185	40.7148		914.531	325.69	263.756	276.431	310.549	263.551	263.551	263.55	323.637		914.705	110.56	104.62	103.606	99.6369	99.2253	99.2221	99.2134	109.456
915.105	38.2354	34.7489	--	--	--	--	--	--	919.237	39.8352		914.565	315.121	263.528	276.905	309.934	263.313	263.312	263.312	323.746		914.739	110.703	104.923	103.428	99.5892	99.16	99.1566	99.1475	109.667
915.14	38.1682	34.7314	--	--	--	--	--	--	919.289	39.0757		914.6	322.343	263.265	277.381	309.245	263.039	263.038	263.038	323.816		914.773	111.025	105.251	103.249	99.5402	99.0926	99.0889	99.0794	109.904
915.174	38.1234	34.7141	--	--	--	--	--	--	919.341	38.4374		914.634	321.465	263.006	277.9	308.524	262.769	262.768	262.768	323.896		914.807	112.155	105.599	103.063	99.4853	99.0182	99.0144	99.0045	110.162
915.208	38.2754	34.6959	--	--	--	--	--	--	919.393	37.9218		914.668	324.717	262.729	278.444	307.753	262.482	262.481	262.481	323.966		914.841	111.014	105.982	102.884	99.4375	98.95	98.9459	98.9357	110.457
915.242	38.0047	34.6789	--	--	--	--	--	--	919.445	37.5179		914.702	327.657	262.438	279.012	306.935	262.18	262.179	262.179	324.03		914.876	111.431	106.392	102.703	99.388	98.879	98.8746	98.864	110.781
915.276	38.0147	34.6619	--	--	--	--	--	--	919.497	37.214		914.736	320.728	262.178	279.658	306.116	261.909	261.908	261.908	324.138		914.91	112.068	106.83	102.518	99.3357	98.804	98.7993	98.7884	111.134
915.31	38.0704	34.6444	--	--	--	--	--	--	919.549	36.9833		914.77	325.788	261.893	280.32	305.241	261.613	261.612	261.612	324.232		914.944	112.863	107.295	102.33	99.2795	98.7239	98.719	98.7077	111.517
915.345	38.0819	34.6268	--	--	--	--	--	--	919.601	36.7974		914.805	325.766	261.606	281.025	304.337	261.316	261.315	261.314	324.34		914.978	113.898	107.787	102.137	99.2184	98.6375	98.6323	98.6206	111.93
915.379	38.0135	34.6095	--	--	--	--	--	--	919.653	36.6297		914.839	316.407	261.372	281.818	303.449	261.061	261.06	261.059	324.523		915.012	114.22	108.312	101.942	99.1562	98.5487	98.5433	98.5312	112.377
915.413	38.0992	34.5916	--	--	--	--	--	--	919.704	36.4548		914.873	322.047	261.117	282.627	302.51	260.779	260.777	260.777	324.702		915.047	114.068	108.871	101.75	99.0959	98.4603	98.4546	98.4422	112.863
915.447	38.3326	34.5725	--	--	--	--	--	--	919.756	36.2546		914.907	326.151	260.842	283.462	301.525	260.476	260.474	260.474	324.883		915.081	114.508	109.463	101.556	99.0342	98.3688	98.3629	98.3501	113.384
915.481	38.375	34.553	--	--	--	--	--	--	919.808	36.0169		914.941	324.879	260.571	284.347	300.523	260.178	260.176	260.176	325.092		915.115	115.588	110.084	101.356	98.9674	98.2706	98.2644	98.2513	113.938
915.516	38.0971	34.5349	--	--	--	--	--	--	919.86	35.7353		914.976	322.947	260.308	285.283	299.51	259.887	259.885	259.885	325.333		915.149	115.117	110.744	101.161	98.9046	98.1751	98.1681	98.1546	114.534
915.55	37.7529	34.5184	--	--	--	--	--	--	919.912	35.4101		915.01	325.785	260.03	286.251	298.464	259.582	259.58	259.58	325.589		915.183	116.227	111.431	100.961	98.8367	98.0731	98.0649	98.051	115.163
915.584	38.0483	34.5004	--	--	--	--	--	--	919.964	35.0433		915.044	326.211	259.749	287.258	297.399	259.273	259.272	259.271	325.866		915.217	117.089	112.148	100.757	98.7654	97.9656	97.9562	97.9419	115.825
915.618	38.1113	34.4819	--	--	--	--	--	--	920.016	34.639		915.078	328.554	259.455	288.294	296.307	258.953	258.951	258.95	326.158		915.252	117.768	112.895	100.55	98.6918	97.8536	97.8429	97.8283	116.52
915.652	37.863	34.4646	--	--	--	--	--	--	920.068	34.2134		915.112	327.873	259.164	289.374	295.203	258.634	258.632	258.631	326.482		915.286	117.479	113.675	100.346	98.6214	97.7425	97.7306	97.7157	117.253
915.687	38.3762	34.4446	--	--	--	--	--	--	920.12	33.7855		915.147	326.704	258.876	290.496	294.094	258.318	258.316	258.316	326.837		915.32	117.409	114.487	100.144	98.5534	97.6312	97.6181	97.6028	118.022
915.721	38.2902	34.4249	--	--	--	--	--	--	920.172	33.3769		915.181	326.449	258.588	291.654	292.975	258.003	258.001	258	327.22		915.354	118.99	115.317	99.9348	98.4781	97.5102	97.4959	97.4802	118.815
915.755	38.3335	34.4049	--	--	--	--	--	--	920.224	33.0067		915.215	326.662	258.297	292.846	291.846	257.685	257.683	257.682	327.628		915.388	119.916	116.168	99.7215	98.3998	97.3832	97.3677	97.3516	119.634
915.789	38.6171	34.3833	--	--	--	--	--	--	920.276	32.6986		915.249	327.924	257.999	294.059	290.704	257.36	257.358	257.357	328.053		915.423	120.668	117.037	99.5052	98.3193	97.2512	97.2345	97.218	120.476
915.823	38.6374	34.3616	--	--	--	--	--	--	920.327	32.4552		915.283	328.989	257.695	295.297	289.551	257.028	257.026	257.025	328.498		915.457	121.375	117.922	99.2863	98.237	97.1143	97.097	97.0795	121.339
915.857	38.839	34.3387	--	--	--	--	--	--	920.379	32.2764		915.317	329.091	257.389	296.557	288.395	256.695	256.692	256.691	328.962		915.491	122.149	118.818	99.0643	98.1531	96.9722	96.9542	96.9359	122.219
915.892	38.6341	34.3167	--	--	--	--	--	--	920.431	32.1588		915.352	323.891	257.105	297.859	287.26	256.384	256.381	256.38	329.469		915.525	123.473	119.718	98.836	98.0641	96.8217	96.803	96.7838	123.108
915.926	38.7331	34.2941	--	--	--	--	--	--	920.483	32.0954		915.386	328.086	256.8	299.159	286.105	256.052	256.049	256.048	329.973		915.559	123.835	120.623	98.6072	97.9761	96.6683	96.6489	96.6287	124.009
915.96	38.7582	34.2713	--	--	--	--	--	--	920.535	32.077		915.42	331.815	256.487	300.451	284.933	255.701	255.698	255.697	330.483		915.594	123.405	121.532	98.382	97.8936	96.5164	96.4964	96.4752	124.92
915.994	39.3346	34.2453	--	--	--	--	--	--	920.587	32.0996		915.454	330.467	256.186	301.756	283.77	255.355	255.352	255.351	331.016		915.628	124.793	122.431	98.1502	97.8062	96.3557	96.335	96.3129	125.826
916.028	39.4027	34.219	--	--	--	--	--	--	920.639	32.1565		915.488	331.952	255.879	303.054	282.602	255	254.997	254.996	331.55		915.662	125.504	123.316	97.9155	97.7186	96.1899	96.1687	96.1456	126.726
916.063	39.3016	34.1929	--	--	--	--	--	--	920.691	32.243		915.523	330.019	255.583	304.356	281.449	254.653	254.65	254.648	332.097		915.696	127.135	124.177	97.6725	97.6251	96.0139	95.992	95.968	127.608
916.097	39.2747	34.1669	--	--	--	--	--	--	920.743	32.3532		915.557	333.449	255.271	305.632	280.286	254.288	254.285	254.283	332.629		915.73	128.686	125.008	97.4218	97.5267	95.828	95.8054	95.7805	128.468
916.131	39.0304	34.1421	--	--	--	--	--	--	920.795	32.4813		915.591	335.861	254.95	306.88	279.118	253.91	253.907	253.905	333.144		915.764	128.367	125.815	97.1741	97.4342	95.6428	95.6196	95.5937	129.31
916.165	39.4481	34.1149	--	--	--	--	--	--	920.847	32.6265		915.625	332.959	254.644	308.12	277.971	253.545	253.541	253.539	333.664		915.799	129.454	126.582	96.9211	97.3395	95.4504	95.4264	95.3997	130.121
916.199	39.4887	34.0874	--	--	--	--	--	--	920.899	32.7806		915.659	331.863	254.345	309.334	276.838	253.182	253.179	253.176	334.172		915.833	129.86	127.307	96.6666	97.2475	95.2554	95.2299	95.2021	130.898
916.234	39.3982	34.0602	--	--	--	--	--	--	920.951	32.9414		915.694	335.884	254.03	310.496	275.696	252.8	252.796	252.793	334.644		915.867	131.083	127.98	96.406	97.1528	95.0524	95.0251	94.9965	131.63
916.268	39.374	34.033	--	--	--	--	--	--	921.002	33.1028		915.728	334.905	253.721	311.621	274.57	252.42	252.416	252.413	335.096		915.901	132.909	128.59	96.1356	97.0529	94.8379	94.8088	94.7792	132.308
916.302	38.895	34.0082	--	--	--	--	--	--	921.054	33.2558		915.762	328.481	253.445	312.726	273.484	252.068	252.064	252.061	335.544		915.935	132.396	129.145	95.8688	96.9609	94.6252	94.5941	94.5636	132.94
916.336	38.9229	33.983	--	--	--	--	--	--	921.106	33.3872		915.796	333.172	253.15	313.758	272.388	251.693	251.688	251.685	335.937		915.97	133.491	129.631	95.5965	96.8678	94.4052	94.3719	94.3405	133.511
916.37	38.9226	33.9577	--	--	--	--	--	--	921.158	33.4921		915.83	335.579	252.847	314.716	271.295	251.305	251.3	251.296	336.277		916.004	133.863	130.047	95.3226	96.7786	94.1819	94.1463	94.114	134.02
916.404	39.1342	33.9313	--	--	--	--	--	--	921.21	33.5591		915.864	338.147	252.536	315.595	270.203	250.903	250.898	250.894	336.558		916.038	134.905	130.383	95.0432	96.6888	93.9515	93.9135	93.8802	134.459
916.439	38.4821	33.908	--	--	--	--	--	--	921.262	33.5819		915.899	336.043	252.238	316.415	269.134	250.509	250.504	250.5	336.8		916.072	134.053	130.645	94.769	96.61	93.7248	93.6842	93.6499	134.834
916.473	38.75	33.8832	--	--	--	--	--	--	921.314	33.5528		915.933	332.581	251.961	317.166	268.094	250.129	250.124	250.12	336.995		916.106	135.39	130.819	94.4874	96.5296	93.4893	93.4459	93.4107	135.129
916.507	38.8808	33.8576	--	--	--	--	--	--	921.366	33.4715		915.967	338.738	251.66	317.808	267.04	249.719	249.714	249.709	337.104		916.14	135.519	130.907	94.2054	96.4543	93.2519	93.2055	93.1693	135.347
916.541	38.3105	33.8348	--	--	--	--	--	--	921.418	33.337		916.001	336.097	251.377	318.374	266.014	249.32	249.314	249.309	337.162		916.175	135.86	130.905	93.9218	96.3841	93.0114	92.9617	92.9247	135.486
916.575	38.2157	33.8124	--	--	--	--	--	--	921.47	33.1523		916.035	341.548	251.074	318.816	264.977	248.893	248.887	248.882	337.119		916.209	136.026	130.813	93.6373	96.3189	92.7688	92.7156	92.6776	135.543
916.61	38.1195	33.7904	--	--	--	--	--	--	921.522	32.9248		916.07	339.663	250.786	319.172	263.963	248.473	248.467	248.461	337.016		916.243	136	130.631	93.353	96.2606	92.5251	92.4683	92.4293	135.52
916.644	38.3965	33.7668	--	--	--	--	--	--	921.574	32.6668		916.104	339.183	250.507	319.427	262.966	248.053	248.048	248.041	336.836		916.277	135.842	130.358	93.0695	96.2098	92.2811	92.2204	92.1805	135.416
916.678	37.9006	33.7457	--	--	--	--	--	--	921.625	32.3826		916.138	334.088	250.26	319.596	262.008	247.655	247.65	247.643	336.599		916.311	135.032	129.998	92.7907	96.1698	92.0406	91.9757	91.9349	135.235
916.712	38.4182	33.7217	--	--	--	--	--	--	921.677	32.082		916.172	330.935	250.036	319.677	261.081	247.27	247.264	247.257	336.301		916.346	135.625	129.545	92.5084	96.1337	91.7956	91.7262	91.6845	134.971
916.746	38.2242	33.6987	--	--	--	--	--	--	921.729	31.7776		916.206	337.025	249.794	319.612	260.139	246.855	246.849	246.841	335.885		916.38	135.538	129.004	92.2265	96.104	91.5499	91.4761	91.4331	134.628
916.78	37.9296	33.6771	--	--	--	--	--	--	921.781	31.4762		916.24	333.134	249.581	319.454	259.23	246.456	246.45	246.441	335.405		916.414	134.017	128.385	91.9531	96.0897	91.3119	91.2335	91.1891	134.217
916.815	38.3078	33.6534	--	--	--	--	--	--	921.833	31.1801		916.275	336.44	249.364	319.17	258.32	246.041	246.034	246.025	334.831		916.448	133.4	127.686	91.6831	96.0853	91.0763	90.9931	90.9471	133.736
916.849	38.2151	33.63	--	--	--	--	--	--	921.885	30.8952		916.309	331.548	249.182	318.785	257.449	245.646	245.638	245.628	334.187		916.482	132.89	126.911	91.4157	96.0894	90.8426	90.7543	90.7067	133.186
916.883	37.8207	33.6086	--	--	--	--	--	--	921.937	30.625		916.343	335.49	248.997	318.273	256.574	245.231	245.223	245.212	333.449		916.517	131.531	126.068	91.1558	96.1078	90.6157	90.522	90.4728	132.578
916.917	37.8518	33.5869	--	--	--	--	--	--	921.989	30.3708		916.377	330.559	248.851	317.668	255.735	244.837	244.829	244.817	332.651		916.551	130.55	125.159	90.9012	96.137	90.3935	90.294	90.2431	131.913
916.951	38.1531	33.5635	--	--	--	--	--	--	922.041	30.1318		916.411	331.141	248.719	316.943	254.907	244.438	244.43	244.417	331.768		916.585	130.521	124.185	90.6466	96.1716	90.1705	90.0649	90.0122	131.19
916.986	38.0641	33.5405	--	--	--	--	--	--	922.093	29.9117		916.446	335.556	248.587	316.091	254.073	244.017	244.01	243.995	330.798		916.619	129.01	123.159	90.4003	96.2198	89.9554	89.8432	89.7887	130.424
917.02	37.8812	33.5183	--	--	--	--	--	--	922.145	29.7095		916.48	331.291	248.496	315.144	253.272	243.614	243.607	243.591	329.77		916.653	128.78	122.08	90.155	96.2733	89.7409	89.6216	89.5652	129.61
917.054	38.1788	33.4944	--	--	--	--	--	--	922.197	29.5235		916.514	330.524	248.431	314.094	252.487	243.212	243.206	243.188	328.679		916.687	127.678	120.959	89.9155	96.3373	89.5319	89.4052	89.3468	128.762
917.088	38.0565	33.4711	--	--	--	--	--	--	922.249	29.3515		916.548	329.997	248.397	312.949	251.717	242.811	242.805	242.786	327.536		916.722	126.99	119.799	89.6796	96.4082	89.3261	89.1915	89.131	127.88
917.122	37.8488	33.4487	--	--	--	--	--	--	922.3	29.1937		916.582	323.633	248.421	311.725	250.989	242.438	242.432	242.411	326.359		916.756	125.776	118.61	89.4503	96.4886	89.1268	88.9835	88.921	126.975
917.157	37.7577	33.4266	--	--	--	--	--	--	922.352	29.0489		916.617	324.771	248.471	310.405	250.269	242.058	242.052	242.03	325.135		916.79	124.359	117.399	89.2287	96.579	88.935	88.7826	88.7179	126.053
917.191	37.9475	33.4035	--	--	--	--	--	--	922.404	28.9177		916.651	326.109	248.551	308.988	249.554	241.67	241.664	241.64	323.865		916.824	123.562	116.169	89.0112	96.675	88.7473	88.5852	88.5182	125.115
917.225	38.0129	33.3799	--	--	--	--	--	--	922.456	28.7986		916.685	324.768	248.677	307.489	248.855	241.286	241.28	241.255	322.566		916.858	122.811	114.925	88.7977	96.7757	88.5636	88.391	88.3216	124.167
917.259	38.2817	33.3548	--	--	--	--	--	--	922.508	28.6895		916.719	322.088	248.857	305.926	248.18	240.913	240.907	240.881	321.259		916.893	122.435	113.672	88.5858	96.8778	88.3818	88.1979	88.1261	123.211
917.293	38.3862	33.3291	--	--	--	--	--	--	922.56	28.5885		916.753	322.842	249.083	304.283	247.513	240.534	240.53	240.501	319.937		916.927	121.782	112.417	88.3772	96.9822	88.2035	88.0075	87.9332	122.255
917.327	38.3232	33.3035	--	--	--	--	--	--	922.612	28.4947		916.787	319.593	249.373	302.586	246.87	240.17	240.167	240.135	318.627		916.961	121.081	111.165	88.1721	97.0881	88.0292	87.8202	87.7432	121.302
917.362	38.2723	33.2781	--	--	--	--	--	--	922.664	28.4084		916.822	318.328	249.727	300.835	246.243	239.811	239.809	239.773	317.334		916.995	119.047	109.929	87.9783	97.2023	87.8665	87.6435	87.5638	120.365
917.396	38.4419	33.2517	--	--	--	--	--	--	922.716	28.3323		916.856	317.654	250.146	299.028	245.629	239.453	239.452	239.412	316.059		917.029	118.634	108.705	87.7863	97.3141	87.7063	87.4682	87.3857	119.437
917.43	38.454	33.2251	--	--	--	--	--	--	922.768	28.2612		916.89	321.796	250.612	297.154	245.004	239.074	239.074	239.031	314.795		917.064	118.541	107.495	87.5944	97.421	87.5468	87.2926	87.2071	118.522
917.464	38.8993	33.196	--	--	--	--	--	--	922.82	28.1976		916.924	318.63	251.166	295.252	244.403	238.709	238.709	238.662	313.59		917.098	118.341	106.304	87.4032	97.5225	87.3889	87.1172	87.0287	117.621
917.498	38.602	33.1684	--	--	--	--	--	--	922.872	28.1413		916.958	317.263	251.804	293.317	243.816	238.348	238.349	238.298	312.442		917.132	115.907	105.148	87.2254	97.6298	87.2454	86.9548	86.8632	116.751
917.533	39.0352	33.1383	--	--	--	--	--	--	922.923	28.0877		916.993	316.923	252.526	291.355	243.238	237.987	237.988	237.934	311.359		917.166	115.922	104.016	87.047	97.7288	87.1025	86.7915	86.6966	115.899
917.567	38.925	33.1087	--	--	--	--	--	--	922.975	28.0389		917.027	319.898	253.327	289.355	242.654	237.61	237.612	237.554	310.341		917.2	114.591	102.918	86.8757	97.8248	86.968	86.6351	86.5368	115.075
917.601	38.7491	33.0799	--	--	--	--	--	--	923.027	27.9943		917.061	314.887	254.245	287.359	242.1	237.255	237.258	237.196	309.434		917.234	115.437	101.845	86.6992	97.9054	86.8297	86.473	86.3711	114.268
917.635	38.807	33.0506	--	--	--	--	--	--	923.079	27.9525		917.095	310.425	255.284	285.372	241.574	236.919	236.922	236.857	308.645		917.269	113.873	100.812	86.531	97.9829	86.7014	86.319	86.2135	113.492
917.669	39.3322	33.0184	--	--	--	--	--	--	923.131	27.9138		917.129	310.866	256.433	283.377	241.052	236.579	236.583	236.514	307.968		917.303	114.055	99.8102	86.3613	98.0457	86.5734	86.1632	86.0539	112.738
917.704	39.3843	32.9858	--	--	--	--	--	--	923.183	27.878		917.164	308.805	257.7	281.39	240.546	236.247	236.257	236.179	307.423		917.337	112.401	98.8517	86.2006	98.1047	86.4564	86.0162	85.9029	112.018
917.738	39.8168	32.9509	--	--	--	--	--	--	923.235	27.8453		917.198	309.953	259.079	279.402	240.04	235.909	235.924	235.837	307.005		917.371	111.911	97.9304	86.0421	98.1504	86.3439	85.8713	85.7538	111.323
917.772	40.3036	32.9133	--	--	--	--	--	--	923.287	27.8143		917.232	311.148	260.577	277.419	239.534	235.563	235.585	235.489	306.724		917.405	112.205	97.0423	85.8815	98.179	86.2317	85.7239	85.6022	110.65
917.806	40.1014	32.8765	--	--	--	--	--	--	923.339	27.7886		917.266	312.446	262.191	275.442	239.028	235.21	235.238	235.132	306.58		917.44	110.876	96.1968	85.728	98.1984	86.1293	85.5835	85.4574	110.007
917.84	40.6269	32.8368	--	--	--	--	--	--	923.391	27.764		917.3	312.229	263.933	273.486	238.527	234.855	234.89	234.775	306.592		917.474	110.765	95.3868	85.5746	98.2002	86.0299	85.4431	85.3123	109.385
917.874	40.6914	32.7966	--	--	--	--	--	--	923.443	27.7407		917.334	311.913	265.807	271.553	238.031	234.501	234.543	234.418	306.765		917.508	109.225	94.6201	85.4294	98.1935	85.942	85.3109	85.1753	108.795
917.909	41.0574	32.7544	--	--	--	--	--	--	923.495	27.7189		917.369	310.986	267.811	269.649	237.545	234.15	234.197	234.063	307.1		917.542	108.349	93.8923	85.2888	98.1716	85.862	85.1831	85.0424	108.228
917.943	41.2394	32.7109	--	--	--	--	--	--	923.547	27.6994		917.403	310.812	269.945	267.777	237.064	233.801	233.851	233.708	307.607		917.576	108.49	93.1968	85.1469	98.1301	85.7844	85.054	84.9081	107.68
917.977	41.8333	32.6643	--	--	--	--	--	--	923.598	27.6815		917.437	306.465	272.223	265.956	236.606	233.472	233.524	233.371	308.298		917.61	108.452	92.5338	85.0047	98.069	85.7106	84.9245	84.7731	107.15
918.011	41.9387	32.6168	--	--	--	--	--	--	923.65	27.664		917.471	311.862	274.592	264.143	236.127	233.116	233.17	233.007	309.119		917.645	107.355	91.9081	84.8683	97.993	85.6467	84.8008	84.6437	106.642
918.045	42.2029	32.5678	--	--	--	--	--	--	923.702	27.6467		917.505	311.584	277.079	262.371	235.652	232.76	232.815	232.643	310.105		917.679	106.125	91.3194	84.7384	97.9047	85.5939	84.6836	84.5206	106.158
918.08	42.7227	32.5158	--	--	--	--	--	--	923.754	27.6322		917.54	312.841	279.662	260.63	235.174	232.397	232.454	232.272	311.23		917.713	105.473	90.7631	84.6118	97.7981	85.5492	84.5698	84.4005	105.69
918.114	43.4142	32.46	--	--	--	--	--	--	923.806	27.619		917.574	308.977	282.354	258.947	234.717	232.049	232.114	231.916	312.516		917.747	104.761	90.2384	84.4888	97.6753	85.5131	84.4596	84.2838	105.24
918.148	43.8788	32.4016	--	--	--	--	--	--	923.858	27.606		917.608	310.12	285.124	257.301	234.258	231.695	231.768	231.554	313.93		917.781	104.225	89.7428	84.3685	97.5353	85.485	84.352	84.1695	104.806
918.182	44.7362	32.3385	--	--	--	--	--	--	923.91	27.5936		917.642	306.993	287.972	255.711	233.815	231.353	231.437	231.205	315.469		917.816	104.226	89.2718	84.2477	97.3737	85.4619	84.2442	84.0545	104.381
918.216	45.2448	32.2724	--	--	--	--	--	--	923.962	27.5827		917.676	309.142	290.858	254.155	233.364	231	231.096	230.844	317.098		917.85	103.944	88.8258	84.128	97.1945	85.4457	84.1376	83.9405	103.969
918.25	45.6416	32.204	--	--	--	--	--	--	924.014	27.5731		917.71	308.523	293.777	252.645	232.918	230.648	230.757	230.484	318.811		917.884	103.027	88.407	84.0131	96.9994	85.4402	84.0359	83.8311	103.571
918.285	45.9044	32.1339	--	--	--	--	--	--	924.066	27.5636		917.745	313.046	296.684	251.156	232.453	230.274	230.398	230.101	320.559		917.918	102.403	88.0124	83.9014	96.7888	85.4439	83.9376	83.7247	103.185
918.319	47.2782	32.0564	--	--	--	--	--	--	924.118	27.5543		917.779	311.242	299.584	249.722	231.998	229.906	230.048	229.726	322.355		917.952	103.742	87.6293	83.7815	96.552	85.4458	83.8313	83.61	102.8
918.353	48.0362	31.9747	--	--	--	--	--	--	924.17	27.5459		917.813	315.182	302.427	248.311	231.526	229.518	229.68	229.33	324.143		917.987	101.97	87.2744	83.6713	96.3058	85.4638	83.735	83.5047	102.431
918.387	48.1749	31.8918	--	--	--	--	--	--	924.221	27.5372		917.847	320.156	305.185	246.919	231.033	229.105	229.289	228.909	325.894		918.021	102.391	86.9339	83.5583	96.0406	85.4852	83.636	83.3965	102.068
918.421	48.9205	31.8046	--	--	--	--	--	--	924.273	27.5301		917.881	322.826	307.84	245.559	230.527	228.678	228.887	228.474	327.594		918.055	101.575	86.6136	83.4494	95.7622	85.5172	83.5416	83.2923	101.715
918.456	49.4415	31.7144	--	--	--	--	--	--	924.325	27.6046		917.916	320.391	310.389	244.249	230.034	228.26	228.497	228.048	329.235		918.089	101.574	86.3078	83.3402	95.4681	85.5552	83.4471	83.1875	101.368
918.49	50.2367	31.6196	--	--	--	--	--	--	924.377	27.7292		917.95	319.695	312.803	242.982	229.545	227.843	228.112	227.624	330.789		918.123	101.287	86.017	83.2321	95.1607	85.6005	83.3541	83.0838	101.029
918.524	50.3106	31.524	--	--	--	--	--	--	924.429	27.3486		917.984	331.37	314.988	241.702	229.002	227.372	227.675	227.143	332.164		918.157	100.476	85.7433	83.1282	94.843	85.6561	83.2657	82.9841	100.7
918.558	50.5404	31.4267	--	--	--	--	--	--	924.481	27.3005		918.018	324.644	317.011	240.488	228.49	226.933	227.271	226.692	333.425		918.192	100.409	85.4813	83.0242	94.5133	85.7174	83.1776	82.8842	100.377
918.592	51.3057	31.325	--	--	--	--	--	--	924.533	27.2193		918.052	326.227	318.813	239.305	227.971	226.485	226.862	226.231	334.513		918.226	100.112	85.2316	82.9215	94.1725	85.7854	83.0913	82.7855	100.06
918.627	51.4585	31.2219	--	--	--	--	--	--	924.585	27.3236		918.087	332.537	320.333	238.128	227.423	226.007	226.427	225.738	335.365		918.26	99.7152	84.994	82.8206	93.8231	85.8603	83.0073	82.6885	99.7514
918.661	51.0399	31.1205	--	--	--	--	--	--	924.637	27.4169		918.121	334.202	321.588	236.975	226.867	225.519	225.989	225.236	335.995		918.294	99.5924	84.7659	82.72	93.4647	85.9401	82.9242	82.5916	99.4486
918.695	50.9203	31.0192	--	--	--	--	--	--	924.689	27.2005		918.155	335.137	322.56	235.852	226.307	225.026	225.551	224.727	336.388		918.328	99.7123	84.5454	82.6183	93.0962	86.0228	82.8404	82.4935	99.1493
918.729	50.7489	30.9183	--	--	--	--	--	--	924.741	27.2356		918.189	336.182	323.221	234.754	225.741	224.526	225.113	224.211	336.512		918.363	99.859	84.3317	82.5152	92.7196	86.1076	82.7561	82.3939	98.8545
918.763	50.3687	30.8187	--	--	--	--	--	--	924.793	27.3317		918.223	338.16	323.569	233.676	225.165	224.016	224.673	223.683	336.367		918.397	99.2438	84.1283	82.4153	92.3395	86.198	82.6755	82.2973	98.5672
918.797	49.1602	30.7249	--	--	--	--	--	--	924.844	27.1717		918.257	334.456	323.613	232.644	224.606	223.522	224.258	223.17	335.962		918.431	98.3501	83.9365	82.32	91.9592	86.2949	82.6003	82.2053	98.2895
918.832	48.4839	30.634	--	--	--	--	--	--	924.896	27.3328		918.292	330.194	323.345	231.656	224.066	223.046	223.872	222.674	335.288		918.465	97.9203	83.753	82.2267	91.577	86.3948	82.5279	82.1153	98.0183
918.866	47.418	30.5481	--	--	--	--	--	--	924.948	27.1232		918.326	340.235	322.709	230.649	223.478	222.522	223.451	222.13	334.29		918.499	98.0584	83.5741	82.1322	91.1905	86.4935	82.4552	82.0239	97.7498
918.9	47.0602	30.4636	--	--	--	--	--	--	925	27.2759		918.36	332.168	321.778	229.702	222.927	222.034	223.08	221.62	333.041		918.534	97.4859	83.4034	82.0406	90.805	86.594	82.3862	81.9353	97.4881
918.934	45.7209	30.3856	--	--	--	--	--	--	925.052	26.9897		918.394	330.242	320.532	228.785	222.384	221.555	222.732	221.117	331.52		918.568	96.8372	83.241	81.9523	90.422	86.6957	82.3215	81.8499	97.2329
918.968	45.2693	30.3094	--	--	--	--	--	--	925.104	27.1992		918.428	328.217	318.987	227.901	221.849	221.083	222.412	220.621	329.749		918.602	97.9169	83.0765	81.8573	90.0324	86.7877	82.2512	81.7578	96.9741
919.003	44.3214	30.2377	--	--	--	--	--	--	925.156	26.9373		918.463	324.971	317.145	227.05	221.328	220.626	222.128	220.138	327.728		918.636	97.6337	82.9176	81.7636	89.6449	86.8766	82.1831	81.6668	96.7187
919.037	43.4172	30.1703										918.497	325.712	315.013	226.215	220.803	220.165	221.864	219.649	325.467		918.67	96.7724	82.7671	81.6744	89.2639	86.9646	82.1207	81.5802	96.4698
919.071	42.4043	30.1077										918.531	324.587	312.622	225.403	220.283	219.709	221.633	219.162	322.999		918.704	97.1914	82.6174	81.5823	88.8826	87.0431	82.0567	81.4907	96.2191
919.105	41.7767	30.048										918.565	316.139	310.008	224.645	219.8	219.291	221.471	218.713	320.362		918.739	97.0385	82.4715	81.4907	88.5053	87.1142	81.9944	81.4016	95.9697
919.139	41.3686	29.99										918.599	315.594	307.173	223.906	219.318	218.876	221.348	218.265	317.563		918.773	96.5928	82.331	81.4011	88.1342	87.1786	81.9356	81.3145	95.7223
919.174	40.2216	29.9377										918.634	309.585	304.162	223.21	218.864	218.488	221.291	217.842	314.649		918.807	95.4068	82.1998	81.318	87.774	87.2393	81.8846	81.2338	95.4804
919.208	39.9694	29.8863										918.668	302.411	300.999	222.559	218.442	218.135	221.312	217.45	311.647		918.841	95.525	82.0702	81.2338	87.4184	87.2878	81.834	81.1519	95.2367
919.242	39.4811	29.8372										918.702	303.901	297.679	221.915	218.012	217.774	221.374	217.049	308.557		918.875	96.2272	81.9387	81.1451	87.0639	87.3198	81.7805	81.0655	94.9862
919.276	39.0055	29.7903										918.736	296.993	294.264	221.315	217.613	217.447	221.519	216.679	305.442		918.91	95.2715	81.8147	81.0615	86.7209	87.3439	81.7338	80.984	94.7386
919.31	38.4945	29.7458										918.77	288.741	290.785	220.763	217.252	217.159	221.76	216.345	302.338		918.944	94.8655	81.6949	80.9798	86.3866	87.3558	81.6906	80.9045	94.4897
919.344	38.6096	29.7004										918.804	291.497	287.221	220.21	216.877	216.86	222.047	215.997	299.226		918.978	94.9986	81.5759	80.897	86.0577	87.352	81.6482	80.8237	94.236
919.379	38.0798	29.6576										918.839	286.103	283.632	219.691	216.526	216.588	222.422	215.673	296.169		919.012	94.04	81.464	80.8192	85.7419	87.338	81.6126	80.7479	93.984
919.413	37.9908	29.6149										918.873	285.647	280.022	219.183	216.177	216.32	222.862	215.349	293.171		919.046	94.1094	81.3531	80.7407	85.4324	87.3074	81.5784	80.6714	93.7267
919.447	37.6539	29.5738										918.907	279.107	276.441	218.714	215.858	216.085	223.395	215.053	290.281		919.08	93.8405	81.2451	80.6633	85.132	87.262	81.5473	80.5959	93.4661
919.481	37.0947	29.5353										918.941	282.548	272.866	218.237	215.522	215.837	223.976	214.741	287.475		919.115	93.8553	81.1383	80.5855	84.839	87.1996	81.5179	80.5199	93.2007
919.515	37.2397	29.4959										918.975	276.549	269.359	217.795	215.213	215.62	224.643	214.454	284.813		919.149	93.3993	81.0351	80.5099	84.5557	87.123	81.4928	80.4461	92.9323
919.55	37.161	29.4567										919.01	278.118	265.902	217.353	214.896	215.4	225.357	214.159	282.27		919.183	92.6801	80.9372	80.438	84.2848	87.0337	81.4738	80.376	92.6637
919.584	36.9264	29.4184										919.044	271.982	262.55	216.945	214.606	215.213	226.146	213.892	279.894		919.217	93.2202	80.8371	80.3627	84.018	86.9247	81.4537	80.3023	92.3868
919.618	36.9506	29.3799										919.078	275.999	259.267	216.525	214.298	215.012	226.953	213.604	277.639		919.251	92.2417	80.7435	80.2927	83.7644	86.8049	81.4411	80.2339	92.1109
919.652	36.4535	29.3437										919.112	267.853	256.12	216.147	214.027	214.854	227.824	213.353	275.562		919.286	91.5874	80.6545	80.226	83.5223	86.6729	81.4345	80.1688	91.8348
919.686	36.4348	29.3074										919.146	271.329	253.069	215.759	213.739	214.687	228.69	213.084	273.608		919.32	91.5316	80.5667	80.1593	83.2873	86.5258	81.4302	80.1037	91.5545
919.72	36.3927	29.2712										919.18	270.693	250.136	215.379	213.453	214.529	229.555	212.817	271.784		919.354	90.1609	80.4874	80.1001	83.0683	86.372	81.4363	80.0461	91.2798
919.755	36.3167	29.2351										919.215	266.088	247.347	215.024	213.188	214.401	230.421	212.571	270.098		919.388	90.5953	80.4063	80.0382	82.8534	86.2018	81.4419	79.9856	90.9992
919.789	36.3406	29.1988										919.249	266.226	244.686	214.673	212.922	214.28	231.244	212.322	268.517		919.422	90.7613	80.3249	79.9754	82.6447	86.0176	81.4491	79.9238	90.7163
919.823	35.4984	29.1665										919.283	263.021	242.165	214.34	212.67	214.184	232.025	212.087	267.035		919.457	91.0671	80.2424	79.9106	82.4411	85.8196	81.4568	79.86	90.4306
919.857	36.0146	29.1315										919.317	265.278	239.765	214	212.406	214.088	232.715	211.841	265.612		919.491	89.5366	80.1692	79.8542	82.2524	85.6193	81.4756	79.8045	90.1526
919.891	35.803	29.0973										919.351	261.28	237.512	213.683	212.161	214.022	233.327	211.612	264.258		919.525	89.2194	80.0982	79.7993	82.0725	85.4109	81.4987	79.7506	89.8775
919.926	34.7873	29.0682										919.386	260.145	235.388	213.373	211.921	213.975	233.831	211.387	262.939		919.559	90.0244	80.0232	79.7395	81.8938	85.1891	81.5194	79.6917	89.5984
919.96	34.8951	29.0384										919.42	258.598	233.397	213.074	211.687	213.948	234.208	211.168	261.641		919.593	89.4605	79.9518	79.6826	81.7242	84.9628	81.546	79.6357	89.3248
919.994	34.7001	29.0094										919.454	259.909	231.52	212.771	211.446	213.931	234.439	210.943	260.336		919.627	88.9323	79.8839	79.6284	81.5635	84.733	81.5777	79.5824	89.057
920.028	34.6457	28.9806										919.488	256.446	229.771	212.487	211.221	213.947	234.529	210.732	259.026		919.662	88.6253	79.8186	79.5756	81.4097	84.4998	81.6138	79.5306	88.7951
920.062	34.164	28.9541										919.522	257.521	228.131	212.2	210.99	213.977	234.453	210.515	257.69		919.696	89.1853	79.7544	79.5193	81.2582	84.2592	81.6487	79.4752	88.5389
920.097	33.8353	28.9291										919.557	254.966	226.606	211.927	210.771	214.037	234.226	210.309	256.329		919.73	89.046	79.6906	79.4635	81.1122	84.0163	81.6868	79.4204	88.288
920.131	33.9336	28.9035										919.591	251.848	225.192	211.67	210.565	214.134	233.848	210.117	254.942		919.764	89.0477	79.6266	79.4074	80.9709	83.7716	81.7269	79.3652	88.0426
920.165	33.3421	28.8808										919.625	254.92	223.861	211.401	210.345	214.239	233.299	209.909	253.507		919.798	88.9999	79.5625	79.3513	80.8344	83.5262	81.7692	79.31	87.8038
920.199	33.8507	28.8553										919.659	250.745	222.634	211.153	210.143	214.389	232.614	209.72	252.053		919.833	87.9004	79.5044	79.3011	80.7082	83.2873	81.8199	79.2607	87.5779
920.233	33.3082	28.8326										919.693	250.216	221.491	210.91	209.944	214.567	231.793	209.533	250.574		919.867	86.9373	79.4515	79.2562	80.5918	83.0549	81.8777	79.2167	87.3652
920.267	32.5226	28.8137										919.727	249.501	220.429	210.671	209.747	214.775	230.848	209.348	249.079		919.901	87.4729	79.3953	79.2079	80.4759	82.8215	81.9344	79.1694	87.1573
920.302	32.5686	28.7945										919.762	248.387	219.44	210.438	209.555	215.018	229.799	209.167	247.583		919.935	87.0516	79.3413	79.1618	80.3661	82.5931	81.9947	79.1242	86.9601
920.336	32.4127	28.7759										919.796	249.972	218.509	210.2	209.355	215.285	228.65	208.978	246.088		919.969	86.6218	79.2894	79.1179	80.2621	82.3707	82.0591	79.0813	86.7742
920.37	32.4167	28.7573										919.83	244.091	217.666	209.99	209.182	215.611	227.455	208.815	244.643		920.004	86.7366	79.2367	79.0731	80.1605	82.1516	82.1238	79.0374	86.5962
920.404	32.3368	28.739										919.864	244.169	216.875	209.781	209.011	215.969	226.207	208.651	243.237		920.038	87.2289	79.1809	79.0252	80.0593	81.9344	82.1867	78.9904	86.4247
920.438	32.1618	28.7215										919.898	244.36	216.135	209.572	208.839	216.361	224.922	208.486	241.885		920.072	86.3466	79.1298	78.9821	79.9658	81.7272	82.2553	78.9483	86.2671
920.473	32.196	28.7037										919.933	238.233	215.468	209.392	208.694	216.816	223.65	208.348	240.628		920.106	86.317	79.0787	78.939	79.875	81.5257	82.3245	78.906	86.1187
920.507	32.1808	28.6859										919.967	235.72	214.854	209.225	208.561	217.318	222.39	208.221	239.463		920.14	87.1761	79.0225	78.8906	79.7819	81.325	82.3891	78.8586	85.9745
920.541	32.3537	28.6672										920.001	237.627	214.271	209.051	208.417	217.847	221.138	208.085	238.384		920.174	86.0822	78.9722	78.8483	79.6971	81.1366	82.4598	78.8172	85.845
920.575	31.981	28.6502										920.035	238.275	213.719	208.874	208.271	218.408	219.912	207.945	237.402		920.209	86.4614	78.9195	78.8035	79.6125	80.9522	82.5279	78.7734	85.7219
920.609	32.1242	28.6324										920.069	232.846	213.224	208.723	208.149	219.028	218.752	207.83	236.556		920.243	86.2983	78.8675	78.7595	79.5307	80.775	82.5964	78.7303	85.6079
920.644	32.0234	28.6151										920.104	238.596	212.731	208.547	207.999	219.655	217.615	207.688	235.796		920.277	86.4512	78.8144	78.7143	79.4499	80.6033	82.663	78.6861	85.5006
920.678	31.8397	28.5986										920.138	239.57	212.26	208.366	207.845	220.31	216.53	207.54	235.151		920.311	85.9355	78.764	78.6718	79.3738	80.4408	82.7313	78.6445	85.4037
920.712	32.137	28.5805										920.172	238.696	211.816	208.19	207.693	220.998	215.509	207.396	234.625		920.345	86.3813	78.7117	78.6265	79.2967	80.282	82.7954	78.6002	85.3116
920.746	32.0349	28.5628										920.206	235.864	211.408	208.028	207.555	221.726	214.566	207.264	234.227		920.38	85.5256	78.6685	78.5859	79.2261	80.1342	82.8624	78.5605	85.2353
920.78	32.5347	28.5425										920.24	235.559	211.02	207.868	207.417	222.479	213.688	207.133	233.942		920.414	85.8787	78.6231	78.543	79.1547	79.9904	82.9252	78.5185	85.1624
920.814	32.453	28.5224										920.274	227.825	210.685	207.744	207.314	223.289	212.91	207.037	233.796		920.448	85.5756	78.5792	78.5017	79.0864	79.8542	82.987	78.4781	85.0962
920.849	32.5874	28.5016										920.309	234.628	210.336	207.59	207.179	224.083	212.164	206.909	233.717		920.482	85.3278	78.5365	78.4615	79.0208	79.7251	83.0475	78.4388	85.036
920.883	32.8547	28.4794										920.343	238.78	209.983	207.416	207.025	224.869	211.458	206.761	233.705		920.516	86.2562	78.4882	78.4157	78.9509	79.596	83.0991	78.394	84.9739
920.917	33.0591	28.4559										920.377	231.33	209.677	207.278	206.904	225.695	210.843	206.648	233.807		920.55	85.4466	78.4443	78.3744	78.8867	79.4768	83.152	78.3536	84.9198
920.951	32.7899	28.4338										920.411	234.527	209.369	207.125	206.768	226.507	210.265	206.518	233.961		920.585	84.8297	78.4037	78.3366	78.827	79.366	83.2041	78.3165	84.8715
920.985	32.6558	28.4122										920.445	232.987	209.08	206.979	206.639	227.319	209.743	206.396	234.177		920.619	83.9786	78.3678	78.3038	78.773	79.2648	83.2571	78.284	84.8305
921.02	33.066	28.3883										920.48	230.403	208.813	206.846	206.521	228.131	209.277	206.285	234.449		920.653	85.475	78.3231	78.2622	78.7114	79.1595	83.2967	78.2428	84.7818
921.054	32.6855	28.3664										920.514	232.32	208.547	206.709	206.393	228.915	208.841	206.164	234.748		920.687	85.6433	78.2773	78.2194	78.6495	79.0575	83.3306	78.2004	84.7327
921.088	33.2685	28.3413										920.548	229.782	208.301	206.586	206.277	229.683	208.454	206.055	235.082		920.721	84.3692	78.2385	78.1837	78.5956	78.9666	83.3666	78.165	84.6908
921.122	33.3306	28.3157										920.582	235.473	208.037	206.436	206.134	230.393	208.071	205.918	235.397		920.756	84.4266	78.1991	78.1474	78.5421	78.8791	83.3967	78.1291	84.6478
921.156	33.1901	28.2908										920.616	239.698	207.761	206.265	205.97	231.041	207.697	205.762	235.687		920.79	83.9997	78.162	78.1134	78.4916	78.7974	83.4237	78.0955	84.6062
921.19	33.4904	28.2642										920.65	237.858	207.5	206.103	205.815	231.65	207.356	205.613	235.97		920.824	83.7967	78.1259	78.0804	78.443	78.7202	83.4456	78.0628	84.5637
921.225	33.4774	28.2375										920.685	235.189	207.257	205.952	205.671	232.217	207.048	205.476	236.24		920.858	84.1281	78.0876	78.0453	78.3929	78.644	83.46	78.0281	84.5176
921.259	33.38	28.2112										920.719	234.065	207.026	205.806	205.532	232.728	206.765	205.344	236.481		920.892	84.8746	78.0449	78.0057	78.3391	78.5664	83.4631	77.9888	84.4638
921.293	33.5695	28.1838										920.753	233.796	206.8	205.66	205.393	233.172	206.499	205.212	236.676		920.927	84.6529	78.0033	77.9671	78.2869	78.4925	83.4614	77.9506	84.4087
921.327	33.5234	28.1565										920.787	237.398	206.563	205.497	205.237	233.527	206.23	205.063	236.803		920.961	83.5966	77.9674	77.9344	78.2412	78.4269	83.4586	77.9183	84.3556
921.361	33.2782	28.1303										920.821	237.661	206.33	205.333	205.079	233.804	205.973	204.912	236.87		920.995	83.8643	77.9299	77.8999	78.1944	78.3621	83.4478	77.8842	84.2974
921.396	33.5007	28.1028										920.856	233.648	206.119	205.186	204.939	234.015	205.745	204.779	236.888		921.029	83.4942	77.8948	77.8674	78.1501	78.3013	83.4321	77.852	84.2376
921.43	33.2743	28.0763										920.89	236.011	205.901	205.027	204.788	234.13	205.515	204.634	236.823		921.063	83.7029	77.8599	77.8335	78.1049	78.2411	83.4082	77.8185	84.1737
921.464	33.3697	28.0492										920.924	234.7	205.692	204.874	204.642	234.164	205.299	204.495	236.69		921.097	84.015	77.8231	77.7976	78.0583	78.1808	83.3757	77.783	84.1036
921.498	33.4502	28.0216										920.958	233.854	205.491	204.724	204.501	234.112	205.094	204.359	236.485		921.132	84.6302	77.7825	77.758	78.0083	78.1185	83.3323	77.7437	84.0247
921.532	33.079	27.9957										920.992	235.377	205.285	204.567	204.354	233.959	204.888	204.215	236.192		921.166	84.0736	77.7449	77.7214	77.9619	78.0607	83.2856	77.7074	83.9446
921.567	32.6634	27.9718										921.027	236.521	205.077	204.403	204.202	233.711	204.683	204.066	235.813		921.2	84.434	77.705	77.6825	77.9135	78.0021	83.2291	77.6689	83.8566
921.601	32.7681	27.9473										921.061	231.929	204.893	204.261	204.07	233.396	204.502	203.937	235.376		921.234	83.8376	77.6683	77.6467	77.8688	77.948	83.1697	77.6335	83.7674
921.635	32.5971	27.9235										921.095	233.075	204.706	204.112	203.932	232.986	204.321	203.802	234.851		921.268	83.9377	77.6308	77.6103	77.8236	77.8944	83.1025	77.5974	83.672
921.669	32.7221	27.8989										921.129	232.92	204.522	203.963	203.795	232.491	204.144	203.667	234.248		921.303	82.6824	77.6003	77.5807	77.7859	77.8489	83.0361	77.5683	83.579
921.703	32.1615	27.8771										921.163	233.362	204.338	203.812	203.655	231.913	203.968	203.529	233.569		921.337	83.1787	77.5668	77.5482	77.7454	77.8015	82.9603	77.5361	83.4779
921.737	31.8715	27.8567										921.197	235.853	204.145	203.648	203.502	231.248	203.783	203.38	232.808		921.371	83.2208	77.5329	77.5153	77.7049	77.7546	82.8779	77.5035	83.3715
921.772	31.4755	27.8382										921.232	235.517	203.967	203.486	203.351	230.51	203.602	203.231	231.993		921.405	84.2004	77.4932	77.4765	77.6589	77.7028	82.7839	77.4651	83.2548
921.806	31.4234	27.8198										921.266	231.935	203.807	203.339	203.215	229.723	203.44	203.098	231.132		921.439	83.6352	77.4565	77.4408	77.6162	77.6549	82.6869	77.4298	83.1362
921.84	31.2366	27.8023										921.3	230.883	203.651	203.196	203.084	228.881	203.284	202.969	230.22		921.474	82.7193	77.4248	77.4101	77.5788	77.6127	82.59	77.3995	83.0187
921.874	31.0617	27.7857										921.334	227.966	203.507	203.068	202.965	227.999	203.144	202.853	229.27		921.508	83.198	77.3903	77.3765	77.5389	77.5684	82.4843	77.3662	82.8935
921.908	30.8485	27.77										921.368	227.223	203.367	202.949	202.85	227.073	203.008	202.74	228.286		921.542	82.7892	77.3579	77.3451	77.5013	77.5269	82.3764	77.3351	82.7669
921.943	30.5906	27.7556										921.403	229.877	203.214	202.818	202.721	226.097	202.861	202.615	227.253		921.576	83.1389	77.3233	77.3114	77.4618	77.4838	82.2613	77.3019	82.634
921.977	30.35	27.7423										921.437	225.751	203.079	202.706	202.612	225.107	202.735	202.508	226.208		921.61	83.0286	77.2891	77.2783	77.423	77.4417	82.1425	77.2691	82.4983
922.011	30.4232	27.7286										921.471	224.518	202.95	202.598	202.507	224.097	202.615	202.406	225.144		921.644	82.3907	77.2584	77.2485	77.3878	77.4036	82.0231	77.2397	82.3627
922.045	30.2724	27.7156										921.505	225.591	202.815	202.486	202.397	223.064	202.492	202.298	224.06		921.679	81.9615	77.23	77.2211	77.3552	77.3683	81.9023	77.2126	82.2264
922.079	29.9122	27.7043										921.539	224.237	202.686	202.379	202.293	222.025	202.376	202.197	222.972		921.713	82.6283	77.1979	77.1897	77.3189	77.3295	81.7743	77.1816	82.0838
922.114	29.6215	27.6945										921.574	220.838	202.572	202.287	202.204	220.998	202.28	202.11	221.9		921.747	82.6454	77.1661	77.1581	77.2824	77.2908	81.6428	77.1503	81.939
922.148	29.4911	27.6853										921.608	220.036	202.462	202.198	202.118	219.976	202.188	202.027	220.832		921.781	82.2986	77.136	77.1284	77.248	77.2544	81.5107	77.1208	81.7944
922.182	29.2931	27.6771										921.642	216.772	202.366	202.125	202.047	218.976	202.11	201.959	219.787		921.815	81.9268	77.108	77.1007	77.2157	77.2202	81.378	77.0932	81.6497
922.216	29.327	27.6686										921.676	218.66	202.261	202.042	201.967	217.978	202.023	201.882	218.745		921.85	81.3793	77.0829	77.076	77.1866	77.1894	81.2464	77.0687	81.5067
922.25	29.3053	27.6603										921.71	222.224	202.139	201.942	201.87	216.982	201.919	201.787	217.704		921.884	81.7483	77.0556	77.0491	77.1554	77.1567	81.1108	77.0418	81.3602
922.284	29.2128	27.6523										921.744	217.669	202.038	201.863	201.794	216.028	201.836	201.714	216.705		921.918	81.3918	77.0301	77.024	77.1262	77.1262	80.9759	77.0169	81.2148
922.319	29.1856	27.6445										921.779	220.097	201.926	201.773	201.706	215.087	201.742	201.629	215.719		921.952	80.7317	77.0083	77.0026	77.1008	77.0996	80.8436	76.9956	81.0725
922.353	29.0654	27.6372										921.813	220.38	201.827	201.681	201.616	214.173	201.645	201.542	214.775		921.986	81.0148	76.9848	76.9794	77.0739	77.0715	80.7089	76.9726	80.9282
922.387	28.8584	27.631										921.847	215.35	201.753	201.611	201.55	213.313	201.572	201.478	213.886		922.021	81.1172	76.9605	76.9555	77.0477	77.043	80.5731	76.9488	80.7845
922.421	28.7481	27.6252										921.881	215.795	201.676	201.54	201.481	212.482	201.496	201.412	213.028		922.055	80.9	76.9374	76.9327	77.0225	77.0158	80.4384	76.9262	80.6421
922.455	28.5367	27.6206										921.915	214.789	201.603	201.472	201.416	211.69	201.425	201.35	212.207		922.089	81.0143	76.9134	76.9091	76.9966	76.9881	80.3031	76.9028	80.4993
922.49	28.6419	27.6154										921.95	213.761	201.535	201.409	201.356	210.938	201.361	201.292	211.43		922.123	80.987	76.8895	76.8856	76.9707	76.9606	80.1683	76.8793	80.3574
922.524	28.4937	27.6109										921.984	212.494	201.472	201.352	201.301	210.228	201.305	201.24	210.697		922.157	80.7618	76.8667	76.8632	76.946	76.9345	80.0354	76.8571	80.2174
922.558	28.7104	27.6052										922.018	212.374	201.41	201.295	201.247	209.554	201.25	201.189	210.001		922.191	80.3371	76.8463	76.8431	76.9235	76.9108	79.9059	76.8371	80.081
922.592	28.6782	27.5997										922.052	210.737	201.355	201.246	201.2	208.922	201.202	201.144	209.347		922.226	79.8982	76.8282	76.8254	76.9035	76.8898	79.7799	76.8196	79.9484
922.626	28.9353	27.5929										922.086	214.182	201.284	201.18	201.138	208.311	201.138	201.084	208.714		922.26	80.0529	76.8092	76.8067	76.8825	76.8679	79.6544	76.8011	79.8164
922.66	28.7062	27.5872										922.12	213.62	201.215	201.116	201.079	207.737	201.076	201.026	208.119		922.294	80.1819	76.7893	76.7872	76.8606	76.8454	79.5296	76.7817	79.6854
922.695	28.2889	27.5836										922.155	209.883	201.163	201.07	201.037	207.212	201.031	200.985	207.574		922.328	80.4827	76.7676	76.7659	76.8369	76.8211	79.4048	76.7605	79.5544
922.729	28.3347	27.5798										922.189	208.76	201.116	201.03	201	206.726	200.991	200.949	207.069		922.362	79.7663	76.7499	76.7485	76.8172	76.801	79.286	76.7433	79.4296
922.763	28.456	27.5753										922.223	208.375	201.071	200.994	200.965	206.274	200.953	200.915	206.598		922.397	80.5032	76.7279	76.7268	76.7932	76.7767	79.1649	76.7217	79.3027
922.797	28.401	27.5711										922.257	211.56	201.011	200.942	200.914	205.835	200.9	200.865	206.142		922.431	78.9795	76.7148	76.7137	76.7778	76.7612	79.0548	76.7088	79.1872
922.831	27.8857	27.5695										922.291	211.373	200.952	200.892	200.864	205.425	200.848	200.817	205.715		922.465	79.8675	76.6965	76.6955	76.7572	76.7408	78.9417	76.6907	79.069
922.866	27.8376	27.5681										922.326	208.091	200.908	200.856	200.83	205.058	200.811	200.783	205.33		922.499	78.366	76.6867	76.6857	76.7451	76.7296	78.8398	76.6811	78.9627
922.9	28.1268	27.5652										922.36	208.133	200.863	200.82	200.795	204.715	200.775	200.749	204.972		922.533	78.3109	76.6771	76.6763	76.7333	76.7187	78.7404	76.6717	78.8589
922.934	28.1075	27.5625										922.394	205.306	200.837	200.797	200.773	204.409	200.752	200.728	204.657		922.567	78.4485	76.6668	76.6659	76.7206	76.7069	78.643	76.6615	78.757
922.968	28.026	27.5601										922.428	207.392	200.802	200.764	200.741	204.115	200.72	200.697	204.354		922.602	79.0443	76.6529	76.6521	76.7045	76.6917	78.5446	76.6479	78.6543
923.002	27.9036	27.5583										922.462	208.579	200.762	200.725	200.703	203.836	200.682	200.66	204.066		922.636	79.0596	76.6389	76.6382	76.6881	76.6762	78.4488	76.6341	78.554
923.037	28.0932	27.5556										922.497	207.519	200.726	200.691	200.67	203.581	200.649	200.629	203.802		922.67	78.9613	76.6254	76.6247	76.6723	76.6613	78.3562	76.6207	78.457
923.071	28.0753	27.5529										922.531	206.652	200.694	200.661	200.641	203.347	200.619	200.601	203.56		922.704	79.4968	76.6087	76.6081	76.6534	76.6432	78.263	76.6042	78.3595
923.105	27.9392	27.5509										922.565	203.96	200.674	200.644	200.625	203.142	200.602	200.585	203.346		922.738	78.909	76.5953	76.5947	76.6377	76.6285	78.1761	76.591	78.2681
923.139	28.171	27.5478										922.599	206.716	200.641	200.613	200.595	202.939	200.573	200.557	203.134		922.773	78.3581	76.585	76.5845	76.625	76.6167	78.0947	76.5809	78.1823
923.173	28.1248	27.5448										922.633	205.883	200.613	200.586	200.57	202.753	200.546	200.532	202.94		922.807	78.0965	76.5761	76.5756	76.6139	76.6065	78.0177	76.5722	78.1009
923.207	27.7507	27.5438										922.667	204.82	200.589	200.565	200.549	202.584	200.525	200.512	202.763		922.841	77.9379	76.5681	76.5677	76.6036	76.597	77.944	76.5644	78.0229
923.242	28.2119	27.5404										922.702	207.483	200.552	200.53	200.515	202.415	200.491	200.48	202.585		922.875	78.5661	76.5564	76.556	76.5912	76.584	77.8694	76.5529	77.9455
923.276	28.1469	27.5372										922.736	203.537	200.534	200.514	200.5	202.275	200.476	200.466	202.436		922.909	78.1841	76.5469	76.5466	76.5809	76.5731	77.7995	76.5436	77.8727
923.31	27.661	27.5366										922.77	205.781	200.505	200.487	200.475	202.134	200.451	200.441	202.287		922.944	77.9635	76.5385	76.5383	76.5718	76.5633	77.7334	76.5354	77.8037
923.344	27.6832	27.5359										922.804	206.141	200.475	200.459	200.447	202	200.424	200.415	202.145		922.978	77.5007	76.5328	76.5328	76.5653	76.5562	77.6724	76.5299	77.7399
923.378	27.7125	27.535										922.838	205.257	200.448	200.434	200.424	201.878	200.401	200.392	202.015		923.012	77.441	76.5274	76.5275	76.5591	76.5494	77.614	76.5247	77.6787
923.413	27.9085	27.533										922.873	204.886	200.423	200.411	200.402	201.764	200.38	200.372	201.894		923.046	77.9106	76.5193	76.5195	76.5502	76.5399	77.5554	76.5167	77.6173
923.447	27.787	27.5318										922.907	208.517	200.381	200.372	200.363	201.641	200.341	200.334	201.763		923.08	77.8242	76.5116	76.5119	76.5417	76.5308	77.4994	76.5092	77.5585
923.481	27.8934	27.5299										922.941	199.302	200.372	200.365	200.357	201.557	200.336	200.329	201.671		923.114	77.6195	76.5052	76.5055	76.5344	76.5228	77.447	76.5029	77.5034
923.515	27.7342	27.5289										922.975	201.36	200.366	200.358	200.351	201.478	200.331	200.324	201.587		923.149	77.4336	76.4998	76.5001	76.5281	76.5167	77.3975	76.4975	77.452
923.549	27.7345	27.5278										923.009	206.121	200.338	200.329	200.324	201.383	200.303	200.297	201.486		923.183	78.0357	76.4909	76.4913	76.5183	76.5072	77.3468	76.4887	77.3996
923.584	27.447	27.5274										923.044	205.033	200.314	200.306	200.301	201.297	200.281	200.275	201.397		923.217	77.7509	76.4836	76.484	76.5101	76.4994	77.2996	76.4815	77.3507
923.618	27.9171	27.5254										923.078	200.359	200.312	200.305	200.299	201.237	200.28	200.275	201.333		923.251	76.1311	76.4815	76.4819	76.5071	76.4968	77.2596	76.4795	77.309
923.652	27.7423	27.5243										923.112	202.391	200.301	200.294	200.288	201.172	200.27	200.265	201.263		923.285	76.9549	76.4787	76.4792	76.5034	76.4934	77.2207	76.4768	77.2684
923.686	27.8893	27.5224										923.146	198.908	200.293	200.287	200.281	201.113	200.263	200.259	201.201		923.32	76.8998	76.4762	76.4767	76.5	76.4904	77.1839	76.4743	77.2298
923.72	28.0361	27.5198										923.18	199.222	200.287	200.282	200.275	201.06	200.258	200.254	201.145		923.354	76.7724	76.4744	76.4749	76.4974	76.488	77.1496	76.4726	77.1938
923.754	27.5212	27.5198										923.214	201.312	200.28	200.276	200.27	201.01	200.253	200.249	201.091		923.388	75.9787	76.4716	76.4721	76.4936	76.4846	77.1156	76.4698	77.1581
923.789	27.6652	27.519										923.249	201.053	200.275	200.272	200.266	200.964	200.249	200.246	201.042		923.422	76.9663	76.4686	76.4692	76.4898	76.4812	77.0834	76.467	77.1242
923.823	27.4412	27.5186										923.283	201.471	200.268	200.265	200.26	200.918	200.243	200.24	200.994		923.456	76.9578	76.4658	76.4663	76.486	76.4777	77.0525	76.4642	77.0916
923.857	27.803	27.5172										923.317	203.882	200.249	200.247	200.242	200.864	200.226	200.223	200.936		923.491	77.1846	76.4616	76.4621	76.4809	76.473	77.0218	76.46	77.0592
923.891	27.774	27.5159										923.351	205.975	200.221	200.22	200.215	200.802	200.199	200.196	200.871		923.525	76.2863	76.4605	76.4611	76.4789	76.4714	76.9956	76.4591	77.0312
923.925	27.6946	27.515										923.385	203	200.206	200.206	200.202	200.756	200.186	200.184	200.822		923.559	76.0168	76.4579	76.4585	76.4755	76.4683	76.9691	76.4566	77.003
923.96	27.3911	27.5143										923.42	201.216	200.2	200.201	200.197	200.72	200.181	200.179	200.784		923.593	76.3869	76.4575	76.4581	76.4741	76.4672	76.946	76.4562	76.9782
923.994	27.561	27.5141										923.454	201.853	200.191	200.192	200.189	200.683	200.173	200.171	200.744		923.627	75.5785	76.4524	76.453	76.4681	76.4616	76.9194	76.4512	76.9499
924.028	27.4644	27.5138										923.488	204.863	200.167	200.17	200.167	200.634	200.151	200.149	200.691		923.661	76.4222	76.4522	76.4528	76.467	76.4609	76.8987	76.451	76.9275
924.062	27.6334	27.5132										923.522	199.614	200.163	200.166	200.164	200.605	200.148	200.147	200.66		923.696	76.9509	76.4492	76.4499	76.4632	76.4574	76.8763	76.4482	76.9035
924.096	27.3094	27.5122										923.556	198.915	200.157	200.16	200.158	200.575	200.143	200.141	200.628		923.73	75.9713	75.9723	75.973	75.986	75.9799	76.3811	75.9713	76.4071
924.13	27.4132	27.5117										923.59	200.761	200.154	200.156	200.154	200.549	200.14	200.138	200.6		923.764	76.3995	76.4004	76.4011	76.4138	76.4074	76.7916	76.3995	76.8165
924.165	27.6041	27.5112										923.625	202.302	200.143	200.145	200.144	200.517	200.13	200.128	200.566		923.798	76.6382	76.6392	76.6398	76.6522	76.6457	77.0138	76.6382	77.0377
924.199	27.7938	27.5098										923.659	203.126	200.129	200.131	200.13	200.482	200.116	200.114	200.53		923.832	75.9008	75.9017	75.9024	75.9144	75.9081	76.2605	75.9008	76.2837
924.233	27.407	27.5093										923.693	203.088	200.114	200.116	200.116	200.449	200.102	200.101	200.495		923.867	75.8673	75.8682	75.8688	75.8805	75.8743	76.2119	75.8673	76.2345
924.267	27.5275	27.5092										923.727	203.963	200.096	200.098	200.097	200.413	200.084	200.083	200.456		923.901	76.8492	76.85	76.8506	76.862	76.8559	77.1795	76.8492	77.2013
924.301	27.372	27.5085										923.761	201.417	200.089	200.091	200.091	200.389	200.078	200.077	200.431		923.935	76.4955	76.4963	76.4969	76.508	76.502	76.8122	76.4955	76.8334
924.336	27.6259	27.6259										923.796	196.736	200.073	200.074	200.075	200.357	200.062	200.061	200.397		923.969	76.3744	76.3752	76.3758	76.3865	76.3807	76.6782	76.3744	76.6986
924.37	27.7861	27.7861										923.83	201.304	200.067	200.068	200.069	200.336	200.056	200.055	200.374		924.003	76.549	76.5497	76.5502	76.5607	76.555	76.8404	76.549	76.8601
924.404	27.4768	27.4768										923.864	199.16	200.062	200.063	200.064	200.317	200.052	200.051	200.353		924.037	76.3375	76.3382	76.3387	76.3488	76.3433	76.6172	76.3375	76.6362
924.438	27.2993	27.2993										923.898	202.759	200.049	200.05	200.051	200.291	200.039	200.039	200.326		924.072	76.611	76.6116	76.6121	76.6219	76.6165	76.8794	76.611	76.8978
924.472	27.2879	27.2879										923.932	198.93	200.043	200.045	200.046	200.272	200.034	200.034	200.306		924.106	75.9077	75.9083	75.9088	75.9183	75.913	76.1655	75.9077	76.1832
924.507	27.3459	27.3459										923.967	198.412	198.42	198.423	198.423	198.638	198.412	198.412	198.67		924.14	76.5211	76.5218	76.5222	76.5313	76.5262	76.7688	76.5211	76.7858
924.541	27.1899	27.1899										924.001	198.185	198.193	198.196	198.197	198.403	198.186	198.185	198.434		924.174	76.5001	76.5007	76.5012	76.5099	76.5049	76.7381	76.5001	76.7545
924.575	27.1914	27.1914										924.035	197.862	197.87	197.872	197.873	198.072	197.863	197.862	198.102		924.208	75.7638	75.7644	75.7649	75.7733	75.7684	75.9926	75.7638	76.0083
924.609	27.6885	27.6885										924.069	201.188	201.195	201.198	201.199	201.39	201.188	201.188	201.418		924.243	75.6956	75.6962	75.6966	75.7047	75.7	75.9156	75.6956	75.9306
924.643	27.3772	27.3772										924.103	198.168	198.175	198.178	198.179	198.363	198.169	198.168	198.39		924.277	75.811	75.8115	75.812	75.8197	75.8151	76.0226	75.811	76.0369
924.677	27.1822	27.1822										924.137	198.365	198.371	198.374	198.375	198.551	198.365	198.365	198.577		924.311	76.5086	76.5091	76.5096	76.5169	76.5125	76.7121	76.5086	76.7258
924.712	27.3007	27.3007										924.172	196.146	196.152	196.155	196.155	196.324	196.146	196.146	196.349		924.345	75.645	75.6455	75.646	75.653	75.6486	75.8408	75.645	75.8539
924.746	27.2539	27.2539										924.206	194.011	194.017	194.02	194.02	194.182	194.011	194.011	194.206		924.379	75.1259	75.1264	75.1269	75.1335	75.1293	75.3144	75.1259	75.3268
924.78	27.3496	27.3496										924.24	201.211	201.217	201.22	201.22	201.374	201.211	201.211	201.397		924.414	75.4563	75.4567	75.4572	75.4635	75.4594	75.6377	75.4563	75.6494
924.814	27.3814	27.3814										924.274	195.921	195.926	195.929	195.929	196.076	195.921	195.921	196.098		924.448	76.6354	76.6358	76.6363	76.6422	76.6383	76.8101	76.6354	76.8212
924.848	27.185	27.185										924.308	196.844	196.849	196.852	196.852	196.991	196.845	196.844	197.013		924.482	76.2329	76.2332	76.2338	76.2393	76.2357	76.4011	76.2329	76.4117
924.883	27.2707	27.2707										924.343	197.319	197.324	197.327	197.327	197.458	197.319	197.319	197.479		924.516	76.6434	76.6437	76.6442	76.6494	76.6461	76.8054	76.6434	76.8155
924.917	27.5228	27.5228										924.377	198.465	198.47	198.473	198.473	198.597	198.466	198.465	198.617		924.55	76.0748	76.0752	76.0757	76.0806	76.0774	76.231	76.0748	76.2406
924.951	27.1334	27.1334										924.411	194.737	194.741	194.744	194.744	194.86	194.737	194.737	194.88		924.584	76.043	76.0433	76.0438	76.0486	76.0455	76.1935	76.043	76.2028
924.985	27.2893	27.2893										924.445	195.718	195.722	195.725	195.725	195.833	195.718	195.718	195.852		924.619	75.6797	75.68	75.6805	75.6851	75.6821	75.8248	75.6797	75.8338
925.019	27.3584	27.3584										924.479	196.269	196.273	196.275	196.276	196.377	196.269	196.269	196.395		924.653	76.5217	76.522	76.5225	76.527	76.524	76.6616	76.5217	76.6703
925.054	27.0196	27.0196										924.514	198.788	198.792	198.794	198.795	198.888	198.788	198.788	198.905		924.687	75.7832	75.7835	75.7839	75.7883	75.7854	75.918	75.7832	75.9265
925.088	27.179	27.179										924.548	197.34	197.344	197.346	197.347	197.433	197.341	197.34	197.449		924.721	76.9333	76.9336	76.9341	76.9383	76.9355	77.0634	76.9333	77.0716
925.122	27.3294	27.3294										924.582	194.544	194.547	194.549	194.55	194.63	194.544	194.544	194.645		924.755	76.0629	76.0632	76.0636	76.0678	76.065	76.1883	76.0629	76.1963
925.156	26.9913	26.9913										924.616	197.302	197.305	197.307	197.308	197.385	197.302	197.302	197.4		924.79	75.6115	75.6117	75.6122	75.6162	75.6134	75.7325	75.6115	75.7402
												924.65	196.811	196.813	196.816	196.817	196.891	196.811	196.811	196.905
												924.684	194.679	194.681	194.683	194.685	194.756	194.679	194.679	194.769
												924.719	191.628	191.63	191.632	191.634	191.702	191.628	191.628	191.715
												924.753	197.998	198	198.003	198.004	198.069	197.998	197.998	198.082
												924.787	196.091	196.093	196.096	196.097	196.159	196.091	196.091	196.172
												924.821	195.673	195.675	195.677	195.678	195.737	195.673	195.673	195.749
												924.855	194.977	194.979	194.981	194.982	195.038	194.977	194.977	195.05
												924.89	194.801	194.803	194.805	194.806	194.86	194.801	194.801	194.871
												924.924	195.568	195.57	195.572	195.573	195.623	195.568	195.568	195.634
												924.958	194.504	194.506	194.508	194.51	194.557	194.505	194.504	194.568
												924.992	195.065	195.067	195.069	195.07	195.115	195.066	195.065	195.125
												925.026	198.896	198.898	198.9	198.901	198.942	198.896	198.896	198.952
												925.06	199.409	199.411	199.412	199.414	199.452	199.409	199.409	199.462
												925.095	197.453	197.455	197.457	197.458	197.493	197.453	197.453	197.503
												925.129	198.846	198.847	198.849	198.85	198.883	198.846	198.846	198.892
												925.163	196.61	196.611	196.613	196.614	196.644	196.61	196.61	196.652
												925.197	196.328	196.329	196.331	196.332	196.36	196.328	196.328	196.369
												925.231	196.934	196.935	196.936	196.937	196.965	196.934	196.934	196.973
												925.266	196.149	196.15	196.152	196.153	196.179	196.149	196.149	196.187
												925.3	191.794	191.795	191.797	191.798	191.823	191.794	191.794	191.831
												925.334	196.904	196.905	196.907	196.908	196.932	196.904	196.904	196.939
												925.368	198.651	198.652	198.653	198.654	198.677	198.651	198.651	198.684
												925.402	194.943	194.944	194.945	194.946	194.968	194.943	194.943	194.975
												925.437	194.858	194.858	194.86	194.861	194.882	194.858	194.858	194.888
												925.471	196.482	196.482	196.484	196.485	196.505	196.482	196.482	196.511
												925.505	195.753	195.754	195.755	195.756	195.775	195.753	195.753	195.781
												925.539	195.755	195.756	195.757	195.758	195.776	195.755	195.755	195.781
												925.573	191.741	191.742	191.743	191.744	191.761	191.741	191.741	191.766
												925.607	195.023	195.023	195.024	195.025	195.041	195.023	195.023	195.046
												925.642	196.771	196.771	196.772	196.773	196.788	196.771	196.771	196.793
												925.676	193.96	193.961	193.962	193.963	193.976	193.96	193.96	193.981
												925.71	192.395	192.395	192.396	192.397	192.41	192.395	192.395	192.414
												925.744	197.73	197.731	197.732	197.733	197.744	197.73	197.73	197.748
												925.778	195.997	195.998	195.999	196	196.01	195.997	195.997	196.014
												925.813	196.231	196.231	196.232	196.233	196.243	196.231	196.231	196.247
												925.847	196.367	196.368	196.369	196.37	196.379	196.367	196.367	196.383
												925.881	193.783	193.783	193.784	193.785	193.794	193.783	193.783	193.798
												925.915	195.572	195.573	195.574	195.575	195.583	195.572	195.572	195.587
												925.949	195.8	195.801	195.802	195.803	195.811	195.8	195.8	195.815
												925.984	194.228	194.228	194.229	194.23	194.238	194.228	194.228	194.242
												926.018	193.986	193.986	193.987	193.988	193.995	193.986	193.986	193.999
												926.052	193.055	193.055	193.056	193.057	193.064	193.055	193.055	193.067
												926.086	199.681	199.681	199.682	199.683	199.689	199.681	199.681	199.693
												926.12	196.998	196.998	196.999	197	197.006	196.998	196.998	197.009
												926.154	196.447	196.448	196.448	196.449	196.455	196.447	196.447	196.458
												926.189	192.86	192.86	192.861	192.862	192.867	192.86	192.86	192.87
												926.223	193.695	193.695	193.696	193.697	193.702	193.695	193.695	193.705
												926.257	194.582	194.582	194.583	194.584	194.588	194.582	194.582	194.591
												926.291	193.762	193.762	193.763	193.764	193.768	193.762	193.762	193.771
												926.325	193.764	193.764	193.765	193.765	193.769	193.764	193.764	193.772
												926.36	199.116	199.117	199.117	199.118	199.121	199.116	199.116	199.124
												926.394	192.412	192.412	192.413	192.413	192.417	192.412	192.412	192.419
												926.428	193.851	193.851	193.852	193.853	193.856	193.851	193.851	193.858
												926.462	191.16	191.16	191.161	191.161	191.164	191.16	191.16	191.167
												926.496	192.549	192.549	192.55	192.55	192.553	192.549	192.549	192.555
												926.53	194.621	194.621	194.621	194.622	194.625	194.621	194.621	194.627
												926.565	194.919	194.919	194.92	194.92	194.923	194.919	194.919	194.925
												926.599	196.094	196.094	196.095	196.095	196.098	196.094	196.094	196.1
