# Supplementary material for: Non-oxidized bare copper nanoparticles with surface excess electrons in air
Source: Nat Nanotechnol. 2022 Feb 10;17(3):285–91. doi: 10.1038/s41565-021-01070-4 (PMC8930766; doi:10.1038/s41565-021-01070-4)
Supplement: Source Data Fig. 4 — Source data for the relative energy profiles of oxygen adsorption (Fig. 4a). [file 41565_2021_1070_MOESM5_ESM.xlsx]

## Sheet: Fig 4a
	Flat surface				Step edge
	relative position	Q=0e	Q=-2.5e		relative position	Q=0e	Q=-2.5e
	7.986	-0.0199	0.055		8.43376	0	0
	6.487	-0.05725	-0.04806		5.14074	0.18897	-0.08834
	5.737	0.30138	-0.12771		4.50785	0.01129	0.00654
	4.987	0.0152	-0.06201		3.87495	-0.10114	0.24088
	4.237	-0.01177	0.17454		3.24206	-0.43239	0.50239
	3.488	-0.1215	0.43049		2.60916	-0.77901	0.51276
	2.738	-1.12538	0.16662		1.97627	-3.0071	0.44239
	1.988	-3.76465	-0.87908		1.34337	-4.36972	0.29969
	1.488	-4.56679	-1.06812		0.83178	-4.22197	0.76142
	0.988	-4.64673	-0.55007		0.3202	-3.90964	1.31459
	0.488	-3.98933	0.70509		-0.19139	-3.48396	1.63905
	-0.011	-3.26436	1.08105		-0.70298	-3.18843	1.98773
	-0.511	-3.2219	0.89338		-1.21457	-3.03816	2.31886
	-1.011	-3.0575	1.17864		-1.72616	-2.67418	2.49088
	-1.361	-2.59308	1.67261		-2.00408	-2.45217	2.35964
	-1.711	-1.95168	2.235		-2.282	-2.34839	2.22247
	-2.06	-1.53601	2.58446		-2.55992	-2.44259	2.17648
	-2.409	-2.18272	1.87149		-2.83784	-2.54428	2.29887
	-2.759	-2.79288	1.43116		-3.11576	-2.72551	2.27608
	-3.109	-2.92189	1.45005		-3.39369	-2.83832	2.43072
